# Supplementary material for: CRISPRStudio: A User-Friendly Software for Rapid CRISPR Array Visualization
Source: Viruses. 2018 Nov 1;10(11):602. doi: 10.3390/v10110602 (PMC6267562; doi:10.3390/v10110602)
Supplement: Supplementary file 1 [file viruses-10-00602-s001.zip]

Archive with 51 entries (41 files):
- 2-viruses-378352-supplrmentary/
- 2-viruses-378352-supplrmentary/resubmission/
- 2-viruses-378352-supplrmentary/resubmission/.DS_Store
- 2-viruses-378352-supplrmentary/resubmission/CRISPRStudio_figures/
- 2-viruses-378352-supplrmentary/resubmission/CRISPRStudio_figures/.DS_Store
- 2-viruses-378352-supplrmentary/resubmission/CRISPRStudio_figures/CRISPRStudio_fig1.png
- 2-viruses-378352-supplrmentary/resubmission/CRISPRStudio_figures/CRISPRStudio_fig2.png
- 2-viruses-378352-supplrmentary/resubmission/CRISPRStudio_figures/CRISPRStudio_fig3_v2.png
- 2-viruses-378352-supplrmentary/resubmission/CRISPRStudio_figures/CRISPRStudio_fig4.png
- 2-viruses-378352-supplrmentary/resubmission/CRISPRStudio_figures/CRISPRStudio_fig5.png
- 2-viruses-378352-supplrmentary/resubmission/CRISPRStudio_figures/CRISPRStudio_fig6_v2.png
- 2-viruses-378352-supplrmentary/resubmission/CRISPRStudio_supp_mat/
- 2-viruses-378352-supplrmentary/resubmission/CRISPRStudio_supp_mat/.DS_Store
- 2-viruses-378352-supplrmentary/resubmission/CRISPRStudio_supp_mat/CRISPRStudio/
- 2-viruses-378352-supplrmentary/resubmission/CRISPRStudio_supp_mat/CRISPRStudio/.gitignore
- 2-viruses-378352-supplrmentary/resubmission/CRISPRStudio_supp_mat/CRISPRStudio/CRISPRStudio_logo.png
- 2-viruses-378352-supplrmentary/resubmission/CRISPRStudio_supp_mat/CRISPRStudio/CRISPR_Studio_1.0.py
- 2-viruses-378352-supplrmentary/resubmission/CRISPRStudio_supp_mat/CRISPRStudio/Install.sh
- 2-viruses-378352-supplrmentary/resubmission/CRISPRStudio_supp_mat/CRISPRStudio/LICENSE
- 2-viruses-378352-supplrmentary/resubmission/CRISPRStudio_supp_mat/CRISPRStudio/README.md
- 2-viruses-378352-supplrmentary/resubmission/CRISPRStudio_supp_mat/figure2_crisprstudio.gff
- 2-viruses-378352-supplrmentary/resubmission/CRISPRStudio_supp_mat/figure2_crisprviz.fasta
- 2-viruses-378352-supplrmentary/resubmission/CRISPRStudio_supp_mat/figure3.gff
- 2-viruses-378352-supplrmentary/resubmission/CRISPRStudio_supp_mat/figure6.gff
- 2-viruses-378352-supplrmentary/resubmission/CRISPRStudio_supp_mat/Supplementary Materials.docx
- 2-viruses-378352-supplrmentary/__MACOSX/
- 2-viruses-378352-supplrmentary/__MACOSX/resubmission/
- 2-viruses-378352-supplrmentary/__MACOSX/resubmission/._.DS_Store
- 2-viruses-378352-supplrmentary/__MACOSX/resubmission/._viruses-378352_final.docx
- 2-viruses-378352-supplrmentary/__MACOSX/resubmission/CRISPRStudio_figures/
- 2-viruses-378352-supplrmentary/__MACOSX/resubmission/CRISPRStudio_figures/._.DS_Store
- 2-viruses-378352-supplrmentary/__MACOSX/resubmission/CRISPRStudio_figures/._CRISPRStudio_fig1.png
- 2-viruses-378352-supplrmentary/__MACOSX/resubmission/CRISPRStudio_figures/._CRISPRStudio_fig2.png
- 2-viruses-378352-supplrmentary/__MACOSX/resubmission/CRISPRStudio_figures/._CRISPRStudio_fig3_v2.png
- 2-viruses-378352-supplrmentary/__MACOSX/resubmission/CRISPRStudio_figures/._CRISPRStudio_fig4.png
- 2-viruses-378352-supplrmentary/__MACOSX/resubmission/CRISPRStudio_figures/._CRISPRStudio_fig5.png
- 2-viruses-378352-supplrmentary/__MACOSX/resubmission/CRISPRStudio_supp_mat/
- 2-viruses-378352-supplrmentary/__MACOSX/resubmission/CRISPRStudio_supp_mat/._.DS_Store
- 2-viruses-378352-supplrmentary/__MACOSX/resubmission/CRISPRStudio_supp_mat/._CRISPRStudio
- 2-viruses-378352-supplrmentary/__MACOSX/resubmission/CRISPRStudio_supp_mat/._figure2_crisprstudio.gff
- 2-viruses-378352-supplrmentary/__MACOSX/resubmission/CRISPRStudio_supp_mat/._figure2_crisprviz.fasta
- 2-viruses-378352-supplrmentary/__MACOSX/resubmission/CRISPRStudio_supp_mat/._figure3.gff
- 2-viruses-378352-supplrmentary/__MACOSX/resubmission/CRISPRStudio_supp_mat/._figure6.gff
- 2-viruses-378352-supplrmentary/__MACOSX/resubmission/CRISPRStudio_supp_mat/._Supplementary Materials.docx
- 2-viruses-378352-supplrmentary/__MACOSX/resubmission/CRISPRStudio_supp_mat/CRISPRStudio/
- 2-viruses-378352-supplrmentary/__MACOSX/resubmission/CRISPRStudio_supp_mat/CRISPRStudio/._.gitignore
- 2-viruses-378352-supplrmentary/__MACOSX/resubmission/CRISPRStudio_supp_mat/CRISPRStudio/._CRISPRStudio_logo.png
- 2-viruses-378352-supplrmentary/__MACOSX/resubmission/CRISPRStudio_supp_mat/CRISPRStudio/._CRISPR_Studio_1.0.py
- 2-viruses-378352-supplrmentary/__MACOSX/resubmission/CRISPRStudio_supp_mat/CRISPRStudio/._Install.sh
- 2-viruses-378352-supplrmentary/__MACOSX/resubmission/CRISPRStudio_supp_mat/CRISPRStudio/._LICENSE
- 2-viruses-378352-supplrmentary/__MACOSX/resubmission/CRISPRStudio_supp_mat/CRISPRStudio/._README.md
