# Supplementary material for: CRISPRStudio: A User-Friendly Software for Rapid CRISPR Array Visualization
Source: Viruses. 2018 Nov 1;10(11):602. doi: 10.3390/v10110602 (PMC6267562; doi:10.3390/v10110602)
Supplement: Supplementary file 1 [file viruses-10-00602-s001.zip › 2-viruses-378352-supplrmentary/resubmission/CRISPRStudio_supp_mat/figure2_crisprstudio.gff]

E_coli_spacer_6_WT	CRISPRDetect	repeat_region	2904013	2904408	396	-	.	ID=CRISPR1_2904013_2904408;Note=GTGTTCCCCGCGCCAGCGGGGATAAACCG;Dbxref=SO:0001459;Ontology_term=CRISPR
E_coli_spacer_6_WT	CRISPRDetect	direct_repeat	2904013	2904042	29	-	.	ID=CRISPR1_REPEAT1_2904013_2904042;Name=CRISPR1_REPEAT1_2904013_2904042;Parent=CRISPR1_2904013_2904408;Note=TGGTTTATCCCCGCTGGCGCGGGGAACTC;Dbxref=SO:0001459;Ontology_term=CRISPR
E_coli_spacer_6_WT	CRISPRDetect	Spacer	2904042	2904074	32	-	.	ID=CRISPR1_SPACER1_2904042_2904074;Name=CRISPR1_SPACER1_2904042_2904074;Parent=CRISPR1_2904013_2904408;Note=GACAGAACGGCCTCAGTAGTCTCGTCAGGCTC;Dbxref=SO:0001459;Ontology_term=CRISPR
E_coli_spacer_6_WT	CRISPRDetect	direct_repeat	2904074	2904103	29	-	.	ID=CRISPR1_REPEAT2_2904074_2904103;Name=CRISPR1_REPEAT2_2904074_2904103;Parent=CRISPR1_2904013_2904408;Note=CGGTTTATCCCCGCTGGCGCGGGGAACAC;Dbxref=SO:0001459;Ontology_term=CRISPR
E_coli_spacer_6_WT	CRISPRDetect	Spacer	2904103	2904135	32	-	.	ID=CRISPR1_SPACER2_2904103_2904135;Name=CRISPR1_SPACER2_2904103_2904135;Parent=CRISPR1_2904013_2904408;Note=CTGTTTTCGCAAATCTATGGACTATTGCTATT;Dbxref=SO:0001459;Ontology_term=CRISPR
E_coli_spacer_6_WT	CRISPRDetect	direct_repeat	2904135	2904164	29	-	.	ID=CRISPR1_REPEAT3_2904135_2904164;Name=CRISPR1_REPEAT3_2904135_2904164;Parent=CRISPR1_2904013_2904408;Note=CGGTTTATCCCCGCTGGCGCGGGGAACAC;Dbxref=SO:0001459;Ontology_term=CRISPR
E_coli_spacer_6_WT	CRISPRDetect	Spacer	2904164	2904196	32	-	.	ID=CRISPR1_SPACER3_2904164_2904196;Name=CRISPR1_SPACER3_2904164_2904196;Parent=CRISPR1_2904013_2904408;Note=GGGCGCACGGAATACAAAGCCGTGTATCTGCT;Dbxref=SO:0001459;Ontology_term=CRISPR
E_coli_spacer_6_WT	CRISPRDetect	direct_repeat	2904196	2904225	29	-	.	ID=CRISPR1_REPEAT4_2904196_2904225;Name=CRISPR1_REPEAT4_2904196_2904225;Parent=CRISPR1_2904013_2904408;Note=CGGTTTATCCCCGCTGGCGCGGGGAACAC;Dbxref=SO:0001459;Ontology_term=CRISPR
E_coli_spacer_6_WT	CRISPRDetect	Spacer	2904225	2904257	32	-	.	ID=CRISPR1_SPACER4_2904225_2904257;Name=CRISPR1_SPACER4_2904225_2904257;Parent=CRISPR1_2904013_2904408;Note=TGGCTCTGCAACAGCAGCACCCATGACCACGT;Dbxref=SO:0001459;Ontology_term=CRISPR
E_coli_spacer_6_WT	CRISPRDetect	direct_repeat	2904257	2904286	29	-	.	ID=CRISPR1_REPEAT5_2904257_2904286;Name=CRISPR1_REPEAT5_2904257_2904286;Parent=CRISPR1_2904013_2904408;Note=CGGTTTATCCCCGCTGGCGCGGGGAACAC;Dbxref=SO:0001459;Ontology_term=CRISPR
E_coli_spacer_6_WT	CRISPRDetect	Spacer	2904286	2904318	32	-	.	ID=CRISPR1_SPACER5_2904286_2904318;Name=CRISPR1_SPACER5_2904286_2904318;Parent=CRISPR1_2904013_2904408;Note=GAAATGCTGGTGAGCGTTAATGCCGCAAACAC;Dbxref=SO:0001459;Ontology_term=CRISPR
E_coli_spacer_6_WT	CRISPRDetect	direct_repeat	2904318	2904347	29	-	.	ID=CRISPR1_REPEAT6_2904318_2904347;Name=CRISPR1_REPEAT6_2904318_2904347;Parent=CRISPR1_2904013_2904408;Note=AGGTTTATCCCCGCTGGCGCGGGGAACAC;Dbxref=SO:0001459;Ontology_term=CRISPR
E_coli_spacer_6_WT	CRISPRDetect	Spacer	2904347	2904379	32	-	.	ID=CRISPR1_SPACER6_2904347_2904379;Name=CRISPR1_SPACER6_2904347_2904379;Parent=CRISPR1_2904013_2904408;Note=ATTACGCCTTTTTGCGATTGCCCGGTTTTTGC;Dbxref=SO:0001459;Ontology_term=CRISPR
E_coli_spacer_6_WT	CRISPRDetect	direct_repeat	2904379	2904408	29	-	.	ID=CRISPR1_REPEAT7_2904379_2904408;Name=CRISPR1_REPEAT7_2904379_2904408;Parent=CRISPR1_2904013_2904408;Note=CGGTTTATCCCCGCTGGCGCGGGGAACAC;Dbxref=SO:0001459;Ontology_term=CRISPR
E_coli_spacer_6_AG	CRISPRDetect	repeat_region	2904013	2904408	396	-	.	ID=CRISPR1_2904013_2904408;Note=GTGTTCCCCGCGCCAGCGGGGATAAACCG;Dbxref=SO:0001459;Ontology_term=CRISPR
E_coli_spacer_6_AG	CRISPRDetect	direct_repeat	2904013	2904042	29	-	.	ID=CRISPR1_REPEAT1_2904013_2904042;Name=CRISPR1_REPEAT1_2904013_2904042;Parent=CRISPR1_2904013_2904408;Note=TGGTTTATCCCCGCTGGCGCGGGGAACTC;Dbxref=SO:0001459;Ontology_term=CRISPR
E_coli_spacer_6_AG	CRISPRDetect	Spacer	2904042	2904074	32	-	.	ID=CRISPR1_SPACER1_2904042_2904074;Name=CRISPR1_SPACER1_2904042_2904074;Parent=CRISPR1_2904013_2904408;Note=GACAGAACGGCCTCAGTAGTCTCGTCAGGCTC;Dbxref=SO:0001459;Ontology_term=CRISPR
E_coli_spacer_6_AG	CRISPRDetect	direct_repeat	2904074	2904103	29	-	.	ID=CRISPR1_REPEAT2_2904074_2904103;Name=CRISPR1_REPEAT2_2904074_2904103;Parent=CRISPR1_2904013_2904408;Note=CGGTTTATCCCCGCTGGCGCGGGGAACAC;Dbxref=SO:0001459;Ontology_term=CRISPR
E_coli_spacer_6_AG	CRISPRDetect	Spacer	2904103	2904135	32	-	.	ID=CRISPR1_SPACER2_2904103_2904135;Name=CRISPR1_SPACER2_2904103_2904135;Parent=CRISPR1_2904013_2904408;Note=CTGTTTTCGCAAATCTATGGACTATTGCTATT;Dbxref=SO:0001459;Ontology_term=CRISPR
E_coli_spacer_6_AG	CRISPRDetect	direct_repeat	2904135	2904164	29	-	.	ID=CRISPR1_REPEAT3_2904135_2904164;Name=CRISPR1_REPEAT3_2904135_2904164;Parent=CRISPR1_2904013_2904408;Note=CGGTTTATCCCCGCTGGCGCGGGGAACAC;Dbxref=SO:0001459;Ontology_term=CRISPR
E_coli_spacer_6_AG	CRISPRDetect	Spacer	2904164	2904196	32	-	.	ID=CRISPR1_SPACER3_2904164_2904196;Name=CRISPR1_SPACER3_2904164_2904196;Parent=CRISPR1_2904013_2904408;Note=GGGCGCACGGAATACAAAGCCGTGTATCTGCT;Dbxref=SO:0001459;Ontology_term=CRISPR
E_coli_spacer_6_AG	CRISPRDetect	direct_repeat	2904196	2904225	29	-	.	ID=CRISPR1_REPEAT4_2904196_2904225;Name=CRISPR1_REPEAT4_2904196_2904225;Parent=CRISPR1_2904013_2904408;Note=CGGTTTATCCCCGCTGGCGCGGGGAACAC;Dbxref=SO:0001459;Ontology_term=CRISPR
E_coli_spacer_6_AG	CRISPRDetect	Spacer	2904225	2904257	32	-	.	ID=CRISPR1_SPACER4_2904225_2904257;Name=CRISPR1_SPACER4_2904225_2904257;Parent=CRISPR1_2904013_2904408;Note=TGGCTCTGCAACAGCAGCACCCATGACCACGT;Dbxref=SO:0001459;Ontology_term=CRISPR
E_coli_spacer_6_AG	CRISPRDetect	direct_repeat	2904257	2904286	29	-	.	ID=CRISPR1_REPEAT5_2904257_2904286;Name=CRISPR1_REPEAT5_2904257_2904286;Parent=CRISPR1_2904013_2904408;Note=CGGTTTATCCCCGCTGGCGCGGGGAACAC;Dbxref=SO:0001459;Ontology_term=CRISPR
E_coli_spacer_6_AG	CRISPRDetect	Spacer	2904286	2904318	32	-	.	ID=CRISPR1_SPACER5_2904286_2904318;Name=CRISPR1_SPACER5_2904286_2904318;Parent=CRISPR1_2904013_2904408;Note=GAAATGCTGGTGAGCGTTAATGCCGCAAACAC;Dbxref=SO:0001459;Ontology_term=CRISPR
E_coli_spacer_6_AG	CRISPRDetect	direct_repeat	2904318	2904347	29	-	.	ID=CRISPR1_REPEAT6_2904318_2904347;Name=CRISPR1_REPEAT6_2904318_2904347;Parent=CRISPR1_2904013_2904408;Note=AGGTTTATCCCCGCTGGCGCGGGGAACAC;Dbxref=SO:0001459;Ontology_term=CRISPR
E_coli_spacer_6_AG	CRISPRDetect	Spacer	2904347	2904379	32	-	.	ID=CRISPR1_SPACER6_2904347_2904379;Name=CRISPR1_SPACER6_2904347_2904379;Parent=CRISPR1_2904013_2904408;Note=GTTACGCCTTTTTGCGATTGCCCGGTTTTTGC;Dbxref=SO:0001459;Ontology_term=CRISPR
E_coli_spacer_6_AG	CRISPRDetect	direct_repeat	2904379	2904408	29	-	.	ID=CRISPR1_REPEAT7_2904379_2904408;Name=CRISPR1_REPEAT7_2904379_2904408;Parent=CRISPR1_2904013_2904408;Note=CGGTTTATCCCCGCTGGCGCGGGGAACAC;Dbxref=SO:0001459;Ontology_term=CRISPR
E_coli_spacer_6_AC	CRISPRDetect	repeat_region	2904013	2904408	396	-	.	ID=CRISPR1_2904013_2904408;Note=GTGTTCCCCGCGCCAGCGGGGATAAACCG;Dbxref=SO:0001459;Ontology_term=CRISPR
E_coli_spacer_6_AC	CRISPRDetect	direct_repeat	2904013	2904042	29	-	.	ID=CRISPR1_REPEAT1_2904013_2904042;Name=CRISPR1_REPEAT1_2904013_2904042;Parent=CRISPR1_2904013_2904408;Note=TGGTTTATCCCCGCTGGCGCGGGGAACTC;Dbxref=SO:0001459;Ontology_term=CRISPR
E_coli_spacer_6_AC	CRISPRDetect	Spacer	2904042	2904074	32	-	.	ID=CRISPR1_SPACER1_2904042_2904074;Name=CRISPR1_SPACER1_2904042_2904074;Parent=CRISPR1_2904013_2904408;Note=GACAGAACGGCCTCAGTAGTCTCGTCAGGCTC;Dbxref=SO:0001459;Ontology_term=CRISPR
E_coli_spacer_6_AC	CRISPRDetect	direct_repeat	2904074	2904103	29	-	.	ID=CRISPR1_REPEAT2_2904074_2904103;Name=CRISPR1_REPEAT2_2904074_2904103;Parent=CRISPR1_2904013_2904408;Note=CGGTTTATCCCCGCTGGCGCGGGGAACAC;Dbxref=SO:0001459;Ontology_term=CRISPR
E_coli_spacer_6_AC	CRISPRDetect	Spacer	2904103	2904135	32	-	.	ID=CRISPR1_SPACER2_2904103_2904135;Name=CRISPR1_SPACER2_2904103_2904135;Parent=CRISPR1_2904013_2904408;Note=CTGTTTTCGCAAATCTATGGACTATTGCTATT;Dbxref=SO:0001459;Ontology_term=CRISPR
E_coli_spacer_6_AC	CRISPRDetect	direct_repeat	2904135	2904164	29	-	.	ID=CRISPR1_REPEAT3_2904135_2904164;Name=CRISPR1_REPEAT3_2904135_2904164;Parent=CRISPR1_2904013_2904408;Note=CGGTTTATCCCCGCTGGCGCGGGGAACAC;Dbxref=SO:0001459;Ontology_term=CRISPR
E_coli_spacer_6_AC	CRISPRDetect	Spacer	2904164	2904196	32	-	.	ID=CRISPR1_SPACER3_2904164_2904196;Name=CRISPR1_SPACER3_2904164_2904196;Parent=CRISPR1_2904013_2904408;Note=GGGCGCACGGAATACAAAGCCGTGTATCTGCT;Dbxref=SO:0001459;Ontology_term=CRISPR
E_coli_spacer_6_AC	CRISPRDetect	direct_repeat	2904196	2904225	29	-	.	ID=CRISPR1_REPEAT4_2904196_2904225;Name=CRISPR1_REPEAT4_2904196_2904225;Parent=CRISPR1_2904013_2904408;Note=CGGTTTATCCCCGCTGGCGCGGGGAACAC;Dbxref=SO:0001459;Ontology_term=CRISPR
E_coli_spacer_6_AC	CRISPRDetect	Spacer	2904225	2904257	32	-	.	ID=CRISPR1_SPACER4_2904225_2904257;Name=CRISPR1_SPACER4_2904225_2904257;Parent=CRISPR1_2904013_2904408;Note=TGGCTCTGCAACAGCAGCACCCATGACCACGT;Dbxref=SO:0001459;Ontology_term=CRISPR
E_coli_spacer_6_AC	CRISPRDetect	direct_repeat	2904257	2904286	29	-	.	ID=CRISPR1_REPEAT5_2904257_2904286;Name=CRISPR1_REPEAT5_2904257_2904286;Parent=CRISPR1_2904013_2904408;Note=CGGTTTATCCCCGCTGGCGCGGGGAACAC;Dbxref=SO:0001459;Ontology_term=CRISPR
E_coli_spacer_6_AC	CRISPRDetect	Spacer	2904286	2904318	32	-	.	ID=CRISPR1_SPACER5_2904286_2904318;Name=CRISPR1_SPACER5_2904286_2904318;Parent=CRISPR1_2904013_2904408;Note=GAAATGCTGGTGAGCGTTAATGCCGCAAACAC;Dbxref=SO:0001459;Ontology_term=CRISPR
E_coli_spacer_6_AC	CRISPRDetect	direct_repeat	2904318	2904347	29	-	.	ID=CRISPR1_REPEAT6_2904318_2904347;Name=CRISPR1_REPEAT6_2904318_2904347;Parent=CRISPR1_2904013_2904408;Note=AGGTTTATCCCCGCTGGCGCGGGGAACAC;Dbxref=SO:0001459;Ontology_term=CRISPR
E_coli_spacer_6_AC	CRISPRDetect	Spacer	2904347	2904379	32	-	.	ID=CRISPR1_SPACER6_2904347_2904379;Name=CRISPR1_SPACER6_2904347_2904379;Parent=CRISPR1_2904013_2904408;Note=CTTACGCCTTTTTGCGATTGCCCGGTTTTTGC;Dbxref=SO:0001459;Ontology_term=CRISPR
E_coli_spacer_6_AC	CRISPRDetect	direct_repeat	2904379	2904408	29	-	.	ID=CRISPR1_REPEAT7_2904379_2904408;Name=CRISPR1_REPEAT7_2904379_2904408;Parent=CRISPR1_2904013_2904408;Note=CGGTTTATCCCCGCTGGCGCGGGGAACAC;Dbxref=SO:0001459;Ontology_term=CRISPR
E_coli_spacer_6_AT	CRISPRDetect	repeat_region	2904013	2904408	396	-	.	ID=CRISPR1_2904013_2904408;Note=GTGTTCCCCGCGCCAGCGGGGATAAACCG;Dbxref=SO:0001459;Ontology_term=CRISPR
E_coli_spacer_6_AT	CRISPRDetect	direct_repeat	2904013	2904042	29	-	.	ID=CRISPR1_REPEAT1_2904013_2904042;Name=CRISPR1_REPEAT1_2904013_2904042;Parent=CRISPR1_2904013_2904408;Note=TGGTTTATCCCCGCTGGCGCGGGGAACTC;Dbxref=SO:0001459;Ontology_term=CRISPR
E_coli_spacer_6_AT	CRISPRDetect	Spacer	2904042	2904074	32	-	.	ID=CRISPR1_SPACER1_2904042_2904074;Name=CRISPR1_SPACER1_2904042_2904074;Parent=CRISPR1_2904013_2904408;Note=GACAGAACGGCCTCAGTAGTCTCGTCAGGCTC;Dbxref=SO:0001459;Ontology_term=CRISPR
E_coli_spacer_6_AT	CRISPRDetect	direct_repeat	2904074	2904103	29	-	.	ID=CRISPR1_REPEAT2_2904074_2904103;Name=CRISPR1_REPEAT2_2904074_2904103;Parent=CRISPR1_2904013_2904408;Note=CGGTTTATCCCCGCTGGCGCGGGGAACAC;Dbxref=SO:0001459;Ontology_term=CRISPR
E_coli_spacer_6_AT	CRISPRDetect	Spacer	2904103	2904135	32	-	.	ID=CRISPR1_SPACER2_2904103_2904135;Name=CRISPR1_SPACER2_2904103_2904135;Parent=CRISPR1_2904013_2904408;Note=CTGTTTTCGCAAATCTATGGACTATTGCTATT;Dbxref=SO:0001459;Ontology_term=CRISPR
E_coli_spacer_6_AT	CRISPRDetect	direct_repeat	2904135	2904164	29	-	.	ID=CRISPR1_REPEAT3_2904135_2904164;Name=CRISPR1_REPEAT3_2904135_2904164;Parent=CRISPR1_2904013_2904408;Note=CGGTTTATCCCCGCTGGCGCGGGGAACAC;Dbxref=SO:0001459;Ontology_term=CRISPR
E_coli_spacer_6_AT	CRISPRDetect	Spacer	2904164	2904196	32	-	.	ID=CRISPR1_SPACER3_2904164_2904196;Name=CRISPR1_SPACER3_2904164_2904196;Parent=CRISPR1_2904013_2904408;Note=GGGCGCACGGAATACAAAGCCGTGTATCTGCT;Dbxref=SO:0001459;Ontology_term=CRISPR
E_coli_spacer_6_AT	CRISPRDetect	direct_repeat	2904196	2904225	29	-	.	ID=CRISPR1_REPEAT4_2904196_2904225;Name=CRISPR1_REPEAT4_2904196_2904225;Parent=CRISPR1_2904013_2904408;Note=CGGTTTATCCCCGCTGGCGCGGGGAACAC;Dbxref=SO:0001459;Ontology_term=CRISPR
E_coli_spacer_6_AT	CRISPRDetect	Spacer	2904225	2904257	32	-	.	ID=CRISPR1_SPACER4_2904225_2904257;Name=CRISPR1_SPACER4_2904225_2904257;Parent=CRISPR1_2904013_2904408;Note=TGGCTCTGCAACAGCAGCACCCATGACCACGT;Dbxref=SO:0001459;Ontology_term=CRISPR
E_coli_spacer_6_AT	CRISPRDetect	direct_repeat	2904257	2904286	29	-	.	ID=CRISPR1_REPEAT5_2904257_2904286;Name=CRISPR1_REPEAT5_2904257_2904286;Parent=CRISPR1_2904013_2904408;Note=CGGTTTATCCCCGCTGGCGCGGGGAACAC;Dbxref=SO:0001459;Ontology_term=CRISPR
E_coli_spacer_6_AT	CRISPRDetect	Spacer	2904286	2904318	32	-	.	ID=CRISPR1_SPACER5_2904286_2904318;Name=CRISPR1_SPACER5_2904286_2904318;Parent=CRISPR1_2904013_2904408;Note=GAAATGCTGGTGAGCGTTAATGCCGCAAACAC;Dbxref=SO:0001459;Ontology_term=CRISPR
E_coli_spacer_6_AT	CRISPRDetect	direct_repeat	2904318	2904347	29	-	.	ID=CRISPR1_REPEAT6_2904318_2904347;Name=CRISPR1_REPEAT6_2904318_2904347;Parent=CRISPR1_2904013_2904408;Note=AGGTTTATCCCCGCTGGCGCGGGGAACAC;Dbxref=SO:0001459;Ontology_term=CRISPR
E_coli_spacer_6_AT	CRISPRDetect	Spacer	2904347	2904379	32	-	.	ID=CRISPR1_SPACER6_2904347_2904379;Name=CRISPR1_SPACER6_2904347_2904379;Parent=CRISPR1_2904013_2904408;Note=TTTACGCCTTTTTGCGATTGCCCGGTTTTTGC;Dbxref=SO:0001459;Ontology_term=CRISPR
E_coli_spacer_6_AT	CRISPRDetect	direct_repeat	2904379	2904408	29	-	.	ID=CRISPR1_REPEAT7_2904379_2904408;Name=CRISPR1_REPEAT7_2904379_2904408;Parent=CRISPR1_2904013_2904408;Note=CGGTTTATCCCCGCTGGCGCGGGGAACAC;Dbxref=SO:0001459;Ontology_term=CRISPR
E_coli_spacer_6_AN	CRISPRDetect	repeat_region	2904013	2904408	396	-	.	ID=CRISPR1_2904013_2904408;Note=GTGTTCCCCGCGCCAGCGGGGATAAACCG;Dbxref=SO:0001459;Ontology_term=CRISPR
E_coli_spacer_6_AN	CRISPRDetect	direct_repeat	2904013	2904042	29	-	.	ID=CRISPR1_REPEAT1_2904013_2904042;Name=CRISPR1_REPEAT1_2904013_2904042;Parent=CRISPR1_2904013_2904408;Note=TGGTTTATCCCCGCTGGCGCGGGGAACTC;Dbxref=SO:0001459;Ontology_term=CRISPR
E_coli_spacer_6_AN	CRISPRDetect	Spacer	2904042	2904074	32	-	.	ID=CRISPR1_SPACER1_2904042_2904074;Name=CRISPR1_SPACER1_2904042_2904074;Parent=CRISPR1_2904013_2904408;Note=GACAGAACGGCCTCAGTAGTCTCGTCAGGCTC;Dbxref=SO:0001459;Ontology_term=CRISPR
E_coli_spacer_6_AN	CRISPRDetect	direct_repeat	2904074	2904103	29	-	.	ID=CRISPR1_REPEAT2_2904074_2904103;Name=CRISPR1_REPEAT2_2904074_2904103;Parent=CRISPR1_2904013_2904408;Note=CGGTTTATCCCCGCTGGCGCGGGGAACAC;Dbxref=SO:0001459;Ontology_term=CRISPR
E_coli_spacer_6_AN	CRISPRDetect	Spacer	2904103	2904135	32	-	.	ID=CRISPR1_SPACER2_2904103_2904135;Name=CRISPR1_SPACER2_2904103_2904135;Parent=CRISPR1_2904013_2904408;Note=CTGTTTTCGCAAATCTATGGACTATTGCTATT;Dbxref=SO:0001459;Ontology_term=CRISPR
E_coli_spacer_6_AN	CRISPRDetect	direct_repeat	2904135	2904164	29	-	.	ID=CRISPR1_REPEAT3_2904135_2904164;Name=CRISPR1_REPEAT3_2904135_2904164;Parent=CRISPR1_2904013_2904408;Note=CGGTTTATCCCCGCTGGCGCGGGGAACAC;Dbxref=SO:0001459;Ontology_term=CRISPR
E_coli_spacer_6_AN	CRISPRDetect	Spacer	2904164	2904196	32	-	.	ID=CRISPR1_SPACER3_2904164_2904196;Name=CRISPR1_SPACER3_2904164_2904196;Parent=CRISPR1_2904013_2904408;Note=GGGCGCACGGAATACAAAGCCGTGTATCTGCT;Dbxref=SO:0001459;Ontology_term=CRISPR
E_coli_spacer_6_AN	CRISPRDetect	direct_repeat	2904196	2904225	29	-	.	ID=CRISPR1_REPEAT4_2904196_2904225;Name=CRISPR1_REPEAT4_2904196_2904225;Parent=CRISPR1_2904013_2904408;Note=CGGTTTATCCCCGCTGGCGCGGGGAACAC;Dbxref=SO:0001459;Ontology_term=CRISPR
E_coli_spacer_6_AN	CRISPRDetect	Spacer	2904225	2904257	32	-	.	ID=CRISPR1_SPACER4_2904225_2904257;Name=CRISPR1_SPACER4_2904225_2904257;Parent=CRISPR1_2904013_2904408;Note=TGGCTCTGCAACAGCAGCACCCATGACCACGT;Dbxref=SO:0001459;Ontology_term=CRISPR
E_coli_spacer_6_AN	CRISPRDetect	direct_repeat	2904257	2904286	29	-	.	ID=CRISPR1_REPEAT5_2904257_2904286;Name=CRISPR1_REPEAT5_2904257_2904286;Parent=CRISPR1_2904013_2904408;Note=CGGTTTATCCCCGCTGGCGCGGGGAACAC;Dbxref=SO:0001459;Ontology_term=CRISPR
E_coli_spacer_6_AN	CRISPRDetect	Spacer	2904286	2904318	32	-	.	ID=CRISPR1_SPACER5_2904286_2904318;Name=CRISPR1_SPACER5_2904286_2904318;Parent=CRISPR1_2904013_2904408;Note=GAAATGCTGGTGAGCGTTAATGCCGCAAACAC;Dbxref=SO:0001459;Ontology_term=CRISPR
E_coli_spacer_6_AN	CRISPRDetect	direct_repeat	2904318	2904347	29	-	.	ID=CRISPR1_REPEAT6_2904318_2904347;Name=CRISPR1_REPEAT6_2904318_2904347;Parent=CRISPR1_2904013_2904408;Note=AGGTTTATCCCCGCTGGCGCGGGGAACAC;Dbxref=SO:0001459;Ontology_term=CRISPR
E_coli_spacer_6_AN	CRISPRDetect	Spacer	2904347	2904379	32	-	.	ID=CRISPR1_SPACER6_2904347_2904379;Name=CRISPR1_SPACER6_2904347_2904379;Parent=CRISPR1_2904013_2904408;Note=NTTACGCCTTTTTGCGATTGCCCGGTTTTTGC;Dbxref=SO:0001459;Ontology_term=CRISPR
E_coli_spacer_6_AN	CRISPRDetect	direct_repeat	2904379	2904408	29	-	.	ID=CRISPR1_REPEAT7_2904379_2904408;Name=CRISPR1_REPEAT7_2904379_2904408;Parent=CRISPR1_2904013_2904408;Note=CGGTTTATCCCCGCTGGCGCGGGGAACAC;Dbxref=SO:0001459;Ontology_term=CRISPR
