# Supplementary material for: CRISPRStudio: A User-Friendly Software for Rapid CRISPR Array Visualization
Source: Viruses. 2018 Nov 1;10(11):602. doi: 10.3390/v10110602 (PMC6267562; doi:10.3390/v10110602)
Supplement: Supplementary file 1 [file viruses-10-00602-s001.zip › 2-viruses-378352-supplrmentary/resubmission/CRISPRStudio_supp_mat/figure2_crisprviz.fasta]

>E_coli_WT
GATTTAAGAATCATACAAATAACACTTTGATTAAATTTAATTTTTTGTATCGATAATTGTGAACCTCTCTGGCATGGAGAACTATTTTGAACATGAGGTGTTACGTGGATATGTTGCTTATTACAAGTACTGCTAATATAAAAACTTGAGAAAGAGATAACGGGTTATATGGTGGTTTATCCCCGCTGGCGCGGGGAACTCGACAGAACGGCCTCAGTAGTCTCGTCAGGCTCCGGTTTATCCCCGCTGGCGCGGGGAACACCTGTTTTCGCAAATCTATGGACTATTGCTATTCGGTTTATCCCCGCTGGCGCGGGGAACACGGGCGCACGGAATACAAAGCCGTGTATCTGCTCGGTTTATCCCCGCTGGCGCGGGGAACACTGGCTCTGCAACAGCAGCACCCATGACCACGTCGGTTTATCCCCGCTGGCGCGGGGAACACGAAATGCTGGTGAGCGTTAATGCCGCAAACACAGGTTTATCCCCGCTGGCGCGGGGAACACATTACGCCTTTTTGCGATTGCCCGGTTTTTGCCGGTTTATCCCCGCTGGCGCGGGGAACACTCTAAACATAACCTATTATTAATTAATGATTTTTTAAGCCAGTCACAATCTACCAACTTTATAGTATCACACAAACAACACATCCATTATGTTAAAGAGCACTTAATCCATTGATTAAAAAGGTAAATATTTAAAATAACTCTATACAAACTAAAATCTACCAAACTTTACCGCAATAATTTTCACTCCAGCGAAAAATTAATGCCACAGAATTTGTAGAGAATGCTAATGATTAGCCCTGGATGGGTAAAATGGAGGAGTTTTCAGAGGCGACAAACAATATAAATGAGTAGAAGTCTTTACAGGTTCCACCCATTTATAACGCTTATAAATGTTTAATCAGGCAATATTTAGATATTTATGTGTTTGCATCGACAAACGCCAATTACGCGC
>E_coli_AG
GATTTAAGAATCATACAAATAACACTTTGATTAAATTTAATTTTTTGTATCGATAATTGTGAACCTCTCTGGCATGGAGAACTATTTTGAACATGAGGTGTTACGTGGATATGTTGCTTATTACAAGTACTGCTAATATAAAAACTTGAGAAAGAGATAACGGGTTATATGGTGGTTTATCCCCGCTGGCGCGGGGAACTCGACAGAACGGCCTCAGTAGTCTCGTCAGGCTCCGGTTTATCCCCGCTGGCGCGGGGAACACCTGTTTTCGCAAATCTATGGACTATTGCTATTCGGTTTATCCCCGCTGGCGCGGGGAACACGGGCGCACGGAATACAAAGCCGTGTATCTGCTCGGTTTATCCCCGCTGGCGCGGGGAACACTGGCTCTGCAACAGCAGCACCCATGACCACGTCGGTTTATCCCCGCTGGCGCGGGGAACACGAAATGCTGGTGAGCGTTAATGCCGCAAACACAGGTTTATCCCCGCTGGCGCGGGGAACACGTTACGCCTTTTTGCGATTGCCCGGTTTTTGCCGGTTTATCCCCGCTGGCGCGGGGAACACTCTAAACATAACCTATTATTAATTAATGATTTTTTAAGCCAGTCACAATCTACCAACTTTATAGTATCACACAAACAACACATCCATTATGTTAAAGAGCACTTAATCCATTGATTAAAAAGGTAAATATTTAAAATAACTCTATACAAACTAAAATCTACCAAACTTTACCGCAATAATTTTCACTCCAGCGAAAAATTAATGCCACAGAATTTGTAGAGAATGCTAATGATTAGCCCTGGATGGGTAAAATGGAGGAGTTTTCAGAGGCGACAAACAATATAAATGAGTAGAAGTCTTTACAGGTTCCACCCATTTATAACGCTTATAAATGTTTAATCAGGCAATATTTAGATATTTATGTGTTTGCATCGACAAACGCCAATTACGCGC
>E_coli_AC
GATTTAAGAATCATACAAATAACACTTTGATTAAATTTAATTTTTTGTATCGATAATTGTGAACCTCTCTGGCATGGAGAACTATTTTGAACATGAGGTGTTACGTGGATATGTTGCTTATTACAAGTACTGCTAATATAAAAACTTGAGAAAGAGATAACGGGTTATATGGTGGTTTATCCCCGCTGGCGCGGGGAACTCGACAGAACGGCCTCAGTAGTCTCGTCAGGCTCCGGTTTATCCCCGCTGGCGCGGGGAACACCTGTTTTCGCAAATCTATGGACTATTGCTATTCGGTTTATCCCCGCTGGCGCGGGGAACACGGGCGCACGGAATACAAAGCCGTGTATCTGCTCGGTTTATCCCCGCTGGCGCGGGGAACACTGGCTCTGCAACAGCAGCACCCATGACCACGTCGGTTTATCCCCGCTGGCGCGGGGAACACGAAATGCTGGTGAGCGTTAATGCCGCAAACACAGGTTTATCCCCGCTGGCGCGGGGAACACCTTACGCCTTTTTGCGATTGCCCGGTTTTTGCCGGTTTATCCCCGCTGGCGCGGGGAACACTCTAAACATAACCTATTATTAATTAATGATTTTTTAAGCCAGTCACAATCTACCAACTTTATAGTATCACACAAACAACACATCCATTATGTTAAAGAGCACTTAATCCATTGATTAAAAAGGTAAATATTTAAAATAACTCTATACAAACTAAAATCTACCAAACTTTACCGCAATAATTTTCACTCCAGCGAAAAATTAATGCCACAGAATTTGTAGAGAATGCTAATGATTAGCCCTGGATGGGTAAAATGGAGGAGTTTTCAGAGGCGACAAACAATATAAATGAGTAGAAGTCTTTACAGGTTCCACCCATTTATAACGCTTATAAATGTTTAATCAGGCAATATTTAGATATTTATGTGTTTGCATCGACAAACGCCAATTACGCGC
>E_coli_AT
GATTTAAGAATCATACAAATAACACTTTGATTAAATTTAATTTTTTGTATCGATAATTGTGAACCTCTCTGGCATGGAGAACTATTTTGAACATGAGGTGTTACGTGGATATGTTGCTTATTACAAGTACTGCTAATATAAAAACTTGAGAAAGAGATAACGGGTTATATGGTGGTTTATCCCCGCTGGCGCGGGGAACTCGACAGAACGGCCTCAGTAGTCTCGTCAGGCTCCGGTTTATCCCCGCTGGCGCGGGGAACACCTGTTTTCGCAAATCTATGGACTATTGCTATTCGGTTTATCCCCGCTGGCGCGGGGAACACGGGCGCACGGAATACAAAGCCGTGTATCTGCTCGGTTTATCCCCGCTGGCGCGGGGAACACTGGCTCTGCAACAGCAGCACCCATGACCACGTCGGTTTATCCCCGCTGGCGCGGGGAACACGAAATGCTGGTGAGCGTTAATGCCGCAAACACAGGTTTATCCCCGCTGGCGCGGGGAACACTTTACGCCTTTTTGCGATTGCCCGGTTTTTGCCGGTTTATCCCCGCTGGCGCGGGGAACACTCTAAACATAACCTATTATTAATTAATGATTTTTTAAGCCAGTCACAATCTACCAACTTTATAGTATCACACAAACAACACATCCATTATGTTAAAGAGCACTTAATCCATTGATTAAAAAGGTAAATATTTAAAATAACTCTATACAAACTAAAATCTACCAAACTTTACCGCAATAATTTTCACTCCAGCGAAAAATTAATGCCACAGAATTTGTAGAGAATGCTAATGATTAGCCCTGGATGGGTAAAATGGAGGAGTTTTCAGAGGCGACAAACAATATAAATGAGTAGAAGTCTTTACAGGTTCCACCCATTTATAACGCTTATAAATGTTTAATCAGGCAATATTTAGATATTTATGTGTTTGCATCGACAAACGCCAATTACGCGC
>E_coli_AN
GATTTAAGAATCATACAAATAACACTTTGATTAAATTTAATTTTTTGTATCGATAATTGTGAACCTCTCTGGCATGGAGAACTATTTTGAACATGAGGTGTTACGTGGATATGTTGCTTATTACAAGTACTGCTAATATAAAAACTTGAGAAAGAGATAACGGGTTATATGGTGGTTTATCCCCGCTGGCGCGGGGAACTCGACAGAACGGCCTCAGTAGTCTCGTCAGGCTCCGGTTTATCCCCGCTGGCGCGGGGAACACCTGTTTTCGCAAATCTATGGACTATTGCTATTCGGTTTATCCCCGCTGGCGCGGGGAACACGGGCGCACGGAATACAAAGCCGTGTATCTGCTCGGTTTATCCCCGCTGGCGCGGGGAACACTGGCTCTGCAACAGCAGCACCCATGACCACGTCGGTTTATCCCCGCTGGCGCGGGGAACACGAAATGCTGGTGAGCGTTAATGCCGCAAACACAGGTTTATCCCCGCTGGCGCGGGGAACACNTTACGCCTTTTTGCGATTGCCCGGTTTTTGCCGGTTTATCCCCGCTGGCGCGGGGAACACTCTAAACATAACCTATTATTAATTAATGATTTTTTAAGCCAGTCACAATCTACCAACTTTATAGTATCACACAAACAACACATCCATTATGTTAAAGAGCACTTAATCCATTGATTAAAAAGGTAAATATTTAAAATAACTCTATACAAACTAAAATCTACCAAACTTTACCGCAATAATTTTCACTCCAGCGAAAAATTAATGCCACAGAATTTGTAGAGAATGCTAATGATTAGCCCTGGATGGGTAAAATGGAGGAGTTTTCAGAGGCGACAAACAATATAAATGAGTAGAAGTCTTTACAGGTTCCACCCATTTATAACGCTTATAAATGTTTAATCAGGCAATATTTAGATATTTATGTGTTTGCATCGACAAACGCCAATTACGCGC
