# Supplementary material for: CRISPRStudio: A User-Friendly Software for Rapid CRISPR Array Visualization
Source: Viruses. 2018 Nov 1;10(11):602. doi: 10.3390/v10110602 (PMC6267562; doi:10.3390/v10110602)
Supplement: Supplementary file 1 [file viruses-10-00602-s001.zip › 2-viruses-378352-supplrmentary/resubmission/CRISPRStudio_supp_mat/figure3.gff]

NZ_APIX01000081.1	CRISPRDetect	repeat_region	28593	29718	1127	+	.	ID=CRISPR2_28593_29719;Note=GTGTTCCCCGCGCCAGCGGGGATAAACCG;Dbxref=SO:0001459;Ontology_term=CRISPR
NZ_APIX01000081.1	CRISPRDetect	direct_repeat	28593	28621	29	+	.	ID=CRISPR2_REPEAT1_28593_28622;Name=CRISPR1_REPEAT1_28593_28622;Parent=CRISPR1_28593_29719;Note=GTGTTCCCCGCGCCAGCGGGGATAAACCG;Dbxref=SO:0001459;Ontology_term=CRISPR
NZ_APIX01000081.1	CRISPRDetect	binding_site	28622	28653	32	+	.	ID=CRISPR2_SPACER1_28622_28654;Name=CRISPR1_SPACER1_28622_28654;Parent=CRISPR1_28593_29719;Note=TTCCAGAACCGTTTGACTTACTGTGGCCATTA;Dbxref=SO:0001459;Ontology_term=CRISPR
NZ_APIX01000081.1	CRISPRDetect	direct_repeat	28654	28682	29	+	.	ID=CRISPR2_REPEAT2_28654_28683;Name=CRISPR1_REPEAT2_28654_28683;Parent=CRISPR1_28593_29719;Note=GTGTTCCCCGCGCCAGCGGGGATAAACCG;Dbxref=SO:0001459;Ontology_term=CRISPR
NZ_APIX01000081.1	CRISPRDetect	binding_site	28683	28714	32	+	.	ID=CRISPR2_SPACER2_28683_28715;Name=CRISPR1_SPACER2_28683_28715;Parent=CRISPR1_28593_29719;Note=GCAGCGGTTGAGTAACTCCTCGTCCACGTCGA;Dbxref=SO:0001459;Ontology_term=CRISPR
NZ_APIX01000081.1	CRISPRDetect	direct_repeat	28715	28743	29	+	.	ID=CRISPR2_REPEAT3_28715_28744;Name=CRISPR1_REPEAT3_28715_28744;Parent=CRISPR1_28593_29719;Note=GTGTTCCCCGCGCCAGCGGGGATAAACCG;Dbxref=SO:0001459;Ontology_term=CRISPR
NZ_APIX01000081.1	CRISPRDetect	binding_site	28744	28775	32	+	.	ID=CRISPR2_SPACER3_28744_28776;Name=CRISPR1_SPACER3_28744_28776;Parent=CRISPR1_28593_29719;Note=CTCCAGCGCTCGAATTTATTTGAGGCCACCAC;Dbxref=SO:0001459;Ontology_term=CRISPR
NZ_APIX01000081.1	CRISPRDetect	direct_repeat	28776	28804	29	+	.	ID=CRISPR2_REPEAT4_28776_28805;Name=CRISPR1_REPEAT4_28776_28805;Parent=CRISPR1_28593_29719;Note=GTGTTCCCCGCGCCAGCGGGGATAAACCG;Dbxref=SO:0001459;Ontology_term=CRISPR
NZ_APIX01000081.1	CRISPRDetect	binding_site	28805	28836	32	+	.	ID=CRISPR2_SPACER4_28805_28837;Name=CRISPR1_SPACER4_28805_28837;Parent=CRISPR1_28593_29719;Note=TTTTGATACGTAGTATTCATTACGCCTCCTAG;Dbxref=SO:0001459;Ontology_term=CRISPR
NZ_APIX01000081.1	CRISPRDetect	direct_repeat	28837	28865	29	+	.	ID=CRISPR2_REPEAT5_28837_28866;Name=CRISPR1_REPEAT5_28837_28866;Parent=CRISPR1_28593_29719;Note=GTGTTCCCCGCGCCAGCGGGGATAAACCG;Dbxref=SO:0001459;Ontology_term=CRISPR
NZ_APIX01000081.1	CRISPRDetect	binding_site	28866	28897	32	+	.	ID=CRISPR2_SPACER5_28866_28898;Name=CRISPR1_SPACER5_28866_28898;Parent=CRISPR1_28593_29719;Note=GCGAGGTCAATAAAAAATGGTGTGGCTTTACC;Dbxref=SO:0001459;Ontology_term=CRISPR
NZ_APIX01000081.1	CRISPRDetect	direct_repeat	28898	28926	29	+	.	ID=CRISPR2_REPEAT6_28898_28927;Name=CRISPR1_REPEAT6_28898_28927;Parent=CRISPR1_28593_29719;Note=GTGTTCCCCGCGCCAGCGGGGATAAACCG;Dbxref=SO:0001459;Ontology_term=CRISPR
NZ_APIX01000081.1	CRISPRDetect	binding_site	28927	28958	32	+	.	ID=CRISPR2_SPACER6_28927_28959;Name=CRISPR1_SPACER6_28927_28959;Parent=CRISPR1_28593_29719;Note=CCGGCATCAGCGCCGATCCGTTCATAGTGCCC;Dbxref=SO:0001459;Ontology_term=CRISPR
NZ_APIX01000081.1	CRISPRDetect	direct_repeat	28959	28987	29	+	.	ID=CRISPR2_REPEAT7_28959_28988;Name=CRISPR1_REPEAT7_28959_28988;Parent=CRISPR1_28593_29719;Note=GTGTTCCCCGCGCCAGCGGGGATAAACCG;Dbxref=SO:0001459;Ontology_term=CRISPR
NZ_APIX01000081.1	CRISPRDetect	binding_site	28988	29019	32	+	.	ID=CRISPR2_SPACER7_28988_29020;Name=CRISPR1_SPACER7_28988_29020;Parent=CRISPR1_28593_29719;Note=AAAAAACAGAAGAACGGCAAGCGGCACCTCAA;Dbxref=SO:0001459;Ontology_term=CRISPR
NZ_APIX01000081.1	CRISPRDetect	direct_repeat	29020	29048	29	+	.	ID=CRISPR2_REPEAT8_29020_29049;Name=CRISPR1_REPEAT8_29020_29049;Parent=CRISPR1_28593_29719;Note=GTGTTCCCCGCGCCAGCGGGGATAAACCG;Dbxref=SO:0001459;Ontology_term=CRISPR
NZ_APIX01000081.1	CRISPRDetect	binding_site	29049	29080	32	+	.	ID=CRISPR2_SPACER8_29049_29081;Name=CRISPR1_SPACER8_29049_29081;Parent=CRISPR1_28593_29719;Note=CGTCAGCGCGGTATTGAGGCCGGGGACCGCCC;Dbxref=SO:0001459;Ontology_term=CRISPR
NZ_APIX01000081.1	CRISPRDetect	direct_repeat	29081	29109	29	+	.	ID=CRISPR2_REPEAT9_29081_29110;Name=CRISPR1_REPEAT9_29081_29110;Parent=CRISPR1_28593_29719;Note=GTGTTCCCCGCGCCAGCGGGGATAAACCG;Dbxref=SO:0001459;Ontology_term=CRISPR
NZ_APIX01000081.1	CRISPRDetect	binding_site	29110	29141	32	+	.	ID=CRISPR2_SPACER9_29110_29142;Name=CRISPR1_SPACER9_29110_29142;Parent=CRISPR1_28593_29719;Note=AACAGGAACAGGAAAAAAAAGATTTGTCCGGT;Dbxref=SO:0001459;Ontology_term=CRISPR
NZ_APIX01000081.1	CRISPRDetect	direct_repeat	29142	29170	29	+	.	ID=CRISPR2_REPEAT10_29142_29171;Name=CRISPR1_REPEAT10_29142_29171;Parent=CRISPR1_28593_29719;Note=GTGTTCCCCGCGCCAGCGGGGATAAACCG;Dbxref=SO:0001459;Ontology_term=CRISPR
NZ_APIX01000081.1	CRISPRDetect	binding_site	29171	29202	32	+	.	ID=CRISPR2_SPACER10_29171_29203;Name=CRISPR1_SPACER10_29171_29203;Parent=CRISPR1_28593_29719;Note=CAGATCCTCAACGGTCAGGCTGTTTAGTTCCT;Dbxref=SO:0001459;Ontology_term=CRISPR
NZ_APIX01000081.1	CRISPRDetect	direct_repeat	29203	29231	29	+	.	ID=CRISPR2_REPEAT11_29203_29232;Name=CRISPR1_REPEAT11_29203_29232;Parent=CRISPR1_28593_29719;Note=GTGTTCCCCGCGCCAGCGGGGATAAACCG;Dbxref=SO:0001459;Ontology_term=CRISPR
NZ_APIX01000081.1	CRISPRDetect	binding_site	29232	29263	32	+	.	ID=CRISPR2_SPACER11_29232_29264;Name=CRISPR1_SPACER11_29232_29264;Parent=CRISPR1_28593_29719;Note=CGGAGGATGGAATATTTCCGAGGCTGGCGATT;Dbxref=SO:0001459;Ontology_term=CRISPR
NZ_APIX01000081.1	CRISPRDetect	direct_repeat	29264	29292	29	+	.	ID=CRISPR2_REPEAT12_29264_29293;Name=CRISPR1_REPEAT12_29264_29293;Parent=CRISPR1_28593_29719;Note=GTGTTCCCCGCGCTAGCGGGGATAAACCG;Dbxref=SO:0001459;Ontology_term=CRISPR
NZ_APIX01000081.1	CRISPRDetect	binding_site	29293	29324	32	+	.	ID=CRISPR2_SPACER12_29293_29325;Name=CRISPR1_SPACER12_29293_29325;Parent=CRISPR1_28593_29719;Note=ATGCCGGAACGCTGATGGCGTTTGACATGAGC;Dbxref=SO:0001459;Ontology_term=CRISPR
NZ_APIX01000081.1	CRISPRDetect	direct_repeat	29325	29353	29	+	.	ID=CRISPR2_REPEAT13_29325_29354;Name=CRISPR1_REPEAT13_29325_29354;Parent=CRISPR1_28593_29719;Note=GTGTTCCCCGCGCCAGCGGGGATAAACCG;Dbxref=SO:0001459;Ontology_term=CRISPR
NZ_APIX01000081.1	CRISPRDetect	binding_site	29354	29385	32	+	.	ID=CRISPR2_SPACER13_29354_29386;Name=CRISPR1_SPACER13_29354_29386;Parent=CRISPR1_28593_29719;Note=AATTATTTCTGTGGCTGGGGTTTCGATTCGAT;Dbxref=SO:0001459;Ontology_term=CRISPR
NZ_APIX01000081.1	CRISPRDetect	direct_repeat	29386	29414	29	+	.	ID=CRISPR2_REPEAT14_29386_29415;Name=CRISPR1_REPEAT14_29386_29415;Parent=CRISPR1_28593_29719;Note=GTGTTCCCCGCGCCAGCGGGGATAAACCG;Dbxref=SO:0001459;Ontology_term=CRISPR
NZ_APIX01000081.1	CRISPRDetect	binding_site	29415	29446	32	+	.	ID=CRISPR2_SPACER14_29415_29447;Name=CRISPR1_SPACER14_29415_29447;Parent=CRISPR1_28593_29719;Note=TGACGCTGGTCTATACCGGCAACGAACGCGAC;Dbxref=SO:0001459;Ontology_term=CRISPR
NZ_APIX01000081.1	CRISPRDetect	direct_repeat	29447	29475	29	+	.	ID=CRISPR2_REPEAT15_29447_29476;Name=CRISPR1_REPEAT15_29447_29476;Parent=CRISPR1_28593_29719;Note=GTGTTCCCCGCGCCAGCGGGGATAAACCG;Dbxref=SO:0001459;Ontology_term=CRISPR
NZ_APIX01000081.1	CRISPRDetect	binding_site	29476	29507	32	+	.	ID=CRISPR2_SPACER15_29476_29508;Name=CRISPR1_SPACER15_29476_29508;Parent=CRISPR1_28593_29719;Note=TTGATCGAGAGTGCGAAGAGGCAGAACGGGCA;Dbxref=SO:0001459;Ontology_term=CRISPR
NZ_APIX01000081.1	CRISPRDetect	direct_repeat	29508	29536	29	+	.	ID=CRISPR2_REPEAT16_29508_29537;Name=CRISPR1_REPEAT16_29508_29537;Parent=CRISPR1_28593_29719;Note=GTGTTCCCCGCGCCAGCGGGGATAAACCG;Dbxref=SO:0001459;Ontology_term=CRISPR
NZ_APIX01000081.1	CRISPRDetect	binding_site	29537	29568	32	+	.	ID=CRISPR2_SPACER16_29537_29569;Name=CRISPR1_SPACER16_29537_29569;Parent=CRISPR1_28593_29719;Note=CAGGTTATGCGCAAAAATTAATTCATATTATA;Dbxref=SO:0001459;Ontology_term=CRISPR
NZ_APIX01000081.1	CRISPRDetect	direct_repeat	29569	29597	29	+	.	ID=CRISPR2_REPEAT17_29569_29598;Name=CRISPR1_REPEAT17_29569_29598;Parent=CRISPR1_28593_29719;Note=GTGTTCCCCGCGCCAGCAGGGATAAACCG;Dbxref=SO:0001459;Ontology_term=CRISPR
NZ_APIX01000081.1	CRISPRDetect	binding_site	29598	29629	32	+	.	ID=CRISPR2_SPACER17_29598_29630;Name=CRISPR1_SPACER17_29598_29630;Parent=CRISPR1_28593_29719;Note=GACGAGTTCTGGAAATGGTTAGCTGATAAAGA;Dbxref=SO:0001459;Ontology_term=CRISPR
NZ_APIX01000081.1	CRISPRDetect	direct_repeat	29630	29658	29	+	.	ID=CRISPR2_REPEAT18_29630_29659;Name=CRISPR1_REPEAT18_29630_29659;Parent=CRISPR1_28593_29719;Note=GTGTTCCCCGCGCCAGCGGGGATAAACCG;Dbxref=SO:0001459;Ontology_term=CRISPR
NZ_APIX01000081.1	CRISPRDetect	binding_site	29659	29690	32	+	.	ID=CRISPR2_SPACER18_29659_29691;Name=CRISPR1_SPACER18_29659_29691;Parent=CRISPR1_28593_29719;Note=CGTTCATCGGCAGCGTCACGCAATATGAAGAT;Dbxref=SO:0001459;Ontology_term=CRISPR
NZ_APIX01000081.1	CRISPRDetect	direct_repeat	29691	29718	28	+	.	ID=CRISPR2_REPEAT19_29691_29719;Name=CRISPR1_REPEAT19_29691_29719;Parent=CRISPR1_28593_29719;Note=GTGTTCCCCGCGCCAACAAGGATAGCCG;Dbxref=SO:0001459;Ontology_term=CRISPR
NZ_APIX01000081.1	CRISPRDetect	repeat_region	45974	47636	1664	+	.	ID=CRISPR1_45974_47637;Note=GTGTTCCCCGCGCCAGCGGGGATAAACCG;Dbxref=SO:0001459;Ontology_term=CRISPR
NZ_APIX01000081.1	CRISPRDetect	direct_repeat	45974	46002	29	+	.	ID=CRISPR1_REPEAT1_45974_46003;Name=CRISPR2_REPEAT1_45974_46003;Parent=CRISPR2_45974_47637;Note=GTGTTCCCCGCGCCAGCGGGGATAAACCG;Dbxref=SO:0001459;Ontology_term=CRISPR
NZ_APIX01000081.1	CRISPRDetect	binding_site	46003	46034	32	+	.	ID=CRISPR1_SPACER1_46003_46035;Name=CRISPR2_SPACER1_46003_46035;Parent=CRISPR2_45974_47637;Note=GGGAAAAATCAATAAAATCAATGATAAGCAGT;Dbxref=SO:0001459;Ontology_term=CRISPR
NZ_APIX01000081.1	CRISPRDetect	direct_repeat	46035	46063	29	+	.	ID=CRISPR1_REPEAT2_46035_46064;Name=CRISPR2_REPEAT2_46035_46064;Parent=CRISPR2_45974_47637;Note=GTGTTCCCCGCGCCAGCGGGGATAAACCG;Dbxref=SO:0001459;Ontology_term=CRISPR
NZ_APIX01000081.1	CRISPRDetect	binding_site	46064	46095	32	+	.	ID=CRISPR1_SPACER2_46064_46096;Name=CRISPR2_SPACER2_46064_46096;Parent=CRISPR2_45974_47637;Note=GCTGGGTAGTGGAGTAATCATTATGTGTGGTG;Dbxref=SO:0001459;Ontology_term=CRISPR
NZ_APIX01000081.1	CRISPRDetect	direct_repeat	46096	46124	29	+	.	ID=CRISPR1_REPEAT3_46096_46125;Name=CRISPR2_REPEAT3_46096_46125;Parent=CRISPR2_45974_47637;Note=GTGTTCCCCGCGCCAGCGGGGATAAACCG;Dbxref=SO:0001459;Ontology_term=CRISPR
NZ_APIX01000081.1	CRISPRDetect	binding_site	46125	46156	32	+	.	ID=CRISPR1_SPACER3_46125_46157;Name=CRISPR2_SPACER3_46125_46157;Parent=CRISPR2_45974_47637;Note=CAGTGAGATGCCGCCAATTTGTCAAATAAAAT;Dbxref=SO:0001459;Ontology_term=CRISPR
NZ_APIX01000081.1	CRISPRDetect	direct_repeat	46157	46185	29	+	.	ID=CRISPR1_REPEAT4_46157_46186;Name=CRISPR2_REPEAT4_46157_46186;Parent=CRISPR2_45974_47637;Note=GTGTTCCCCGCGCCAGCGGGGATAAACCG;Dbxref=SO:0001459;Ontology_term=CRISPR
NZ_APIX01000081.1	CRISPRDetect	binding_site	46186	46223	38	+	.	ID=CRISPR1_SPACER4_46186_46224;Name=CRISPR2_SPACER4_46186_46224;Parent=CRISPR2_45974_47637;Note=CGTCACTACCGAGACCGAGACCGAGACCGAGACCGAGA;Dbxref=SO:0001459;Ontology_term=CRISPR
NZ_APIX01000081.1	CRISPRDetect	direct_repeat	46224	46252	29	+	.	ID=CRISPR1_REPEAT5_46224_46253;Name=CRISPR2_REPEAT5_46224_46253;Parent=CRISPR2_45974_47637;Note=GTGTTCCCCGCGCCAGCGGGGATAAACCG;Dbxref=SO:0001459;Ontology_term=CRISPR
NZ_APIX01000081.1	CRISPRDetect	binding_site	46253	46284	32	+	.	ID=CRISPR1_SPACER5_46253_46285;Name=CRISPR2_SPACER5_46253_46285;Parent=CRISPR2_45974_47637;Note=CCTTTAATCGCCTCTTATCGCCTGGATTGGTT;Dbxref=SO:0001459;Ontology_term=CRISPR
NZ_APIX01000081.1	CRISPRDetect	direct_repeat	46285	46313	29	+	.	ID=CRISPR1_REPEAT6_46285_46314;Name=CRISPR2_REPEAT6_46285_46314;Parent=CRISPR2_45974_47637;Note=GTGTTCCCCGCGCCAGCGGGGATAAACCG;Dbxref=SO:0001459;Ontology_term=CRISPR
NZ_APIX01000081.1	CRISPRDetect	binding_site	46314	46345	32	+	.	ID=CRISPR1_SPACER6_46314_46346;Name=CRISPR2_SPACER6_46314_46346;Parent=CRISPR2_45974_47637;Note=TTAAATCCATATACGGGCCTTGCGGGTTTGCC;Dbxref=SO:0001459;Ontology_term=CRISPR
NZ_APIX01000081.1	CRISPRDetect	direct_repeat	46346	46374	29	+	.	ID=CRISPR1_REPEAT7_46346_46375;Name=CRISPR2_REPEAT7_46346_46375;Parent=CRISPR2_45974_47637;Note=GTGTTCCCCGCGCCAGCGGGGATAAACCG;Dbxref=SO:0001459;Ontology_term=CRISPR
NZ_APIX01000081.1	CRISPRDetect	binding_site	46375	46406	32	+	.	ID=CRISPR1_SPACER7_46375_46407;Name=CRISPR2_SPACER7_46375_46407;Parent=CRISPR2_45974_47637;Note=GCGGCTCTGTGTTGGGCGATGGCTCCGGTGGT;Dbxref=SO:0001459;Ontology_term=CRISPR
NZ_APIX01000081.1	CRISPRDetect	direct_repeat	46407	46435	29	+	.	ID=CRISPR1_REPEAT8_46407_46436;Name=CRISPR2_REPEAT8_46407_46436;Parent=CRISPR2_45974_47637;Note=GTGTTCCCCGCGCCAGCGGGGATAAACCG;Dbxref=SO:0001459;Ontology_term=CRISPR
NZ_APIX01000081.1	CRISPRDetect	binding_site	46436	46467	32	+	.	ID=CRISPR1_SPACER8_46436_46468;Name=CRISPR2_SPACER8_46436_46468;Parent=CRISPR2_45974_47637;Note=GCGCGCCAATAATTTTATTGACGATTTCATCA;Dbxref=SO:0001459;Ontology_term=CRISPR
NZ_APIX01000081.1	CRISPRDetect	direct_repeat	46468	46496	29	+	.	ID=CRISPR1_REPEAT9_46468_46497;Name=CRISPR2_REPEAT9_46468_46497;Parent=CRISPR2_45974_47637;Note=GTGTTCCCCGCGCCAGCGGGGATAAACCG;Dbxref=SO:0001459;Ontology_term=CRISPR
NZ_APIX01000081.1	CRISPRDetect	binding_site	46497	46528	32	+	.	ID=CRISPR1_SPACER9_46497_46529;Name=CRISPR2_SPACER9_46497_46529;Parent=CRISPR2_45974_47637;Note=CCGCTGACGCACTGGATCAACCTGACGCAACG;Dbxref=SO:0001459;Ontology_term=CRISPR
NZ_APIX01000081.1	CRISPRDetect	direct_repeat	46529	46557	29	+	.	ID=CRISPR1_REPEAT10_46529_46558;Name=CRISPR2_REPEAT10_46529_46558;Parent=CRISPR2_45974_47637;Note=GTGTTCCCCGCGCCAGCGGGGATAAACCG;Dbxref=SO:0001459;Ontology_term=CRISPR
NZ_APIX01000081.1	CRISPRDetect	binding_site	46558	46589	32	+	.	ID=CRISPR1_SPACER10_46558_46590;Name=CRISPR2_SPACER10_46558_46590;Parent=CRISPR2_45974_47637;Note=TTGCAGGGCGATATTGTTGTTGGTGAATGGGA;Dbxref=SO:0001459;Ontology_term=CRISPR
NZ_APIX01000081.1	CRISPRDetect	direct_repeat	46590	46618	29	+	.	ID=CRISPR1_REPEAT11_46590_46619;Name=CRISPR2_REPEAT11_46590_46619;Parent=CRISPR2_45974_47637;Note=GTGTTCCCCGCGCCAGCGGGGATAAACCG;Dbxref=SO:0001459;Ontology_term=CRISPR
NZ_APIX01000081.1	CRISPRDetect	binding_site	46619	46650	32	+	.	ID=CRISPR1_SPACER11_46619_46651;Name=CRISPR2_SPACER11_46619_46651;Parent=CRISPR2_45974_47637;Note=CGTCGCGGAAAATTTCGCATTGACGATAAAGA;Dbxref=SO:0001459;Ontology_term=CRISPR
NZ_APIX01000081.1	CRISPRDetect	direct_repeat	46651	46679	29	+	.	ID=CRISPR1_REPEAT12_46651_46680;Name=CRISPR2_REPEAT12_46651_46680;Parent=CRISPR2_45974_47637;Note=GTGTTCCCCGCGCCAGCGGGGATAAACCG;Dbxref=SO:0001459;Ontology_term=CRISPR
NZ_APIX01000081.1	CRISPRDetect	binding_site	46680	46711	32	+	.	ID=CRISPR1_SPACER12_46680_46712;Name=CRISPR2_SPACER12_46680_46712;Parent=CRISPR2_45974_47637;Note=TTACGTGTTTATTCATCTGTTGCATTAGATTC;Dbxref=SO:0001459;Ontology_term=CRISPR
NZ_APIX01000081.1	CRISPRDetect	direct_repeat	46712	46740	29	+	.	ID=CRISPR1_REPEAT13_46712_46741;Name=CRISPR2_REPEAT13_46712_46741;Parent=CRISPR2_45974_47637;Note=GTGTTCCCCGCGCCAGCGGGGATAAACCT;Dbxref=SO:0001459;Ontology_term=CRISPR
NZ_APIX01000081.1	CRISPRDetect	binding_site	46741	46772	32	+	.	ID=CRISPR1_SPACER13_46741_46773;Name=CRISPR2_SPACER13_46741_46773;Parent=CRISPR2_45974_47637;Note=GAGGCGTACAGGCTGTTAGATGAGAAATTACC;Dbxref=SO:0001459;Ontology_term=CRISPR
NZ_APIX01000081.1	CRISPRDetect	direct_repeat	46773	46801	29	+	.	ID=CRISPR1_REPEAT14_46773_46802;Name=CRISPR2_REPEAT14_46773_46802;Parent=CRISPR2_45974_47637;Note=GTGTTCCCCGCGCCAGCGGGGATAAACCG;Dbxref=SO:0001459;Ontology_term=CRISPR
NZ_APIX01000081.1	CRISPRDetect	binding_site	46802	46833	32	+	.	ID=CRISPR1_SPACER14_46802_46834;Name=CRISPR2_SPACER14_46802_46834;Parent=CRISPR2_45974_47637;Note=ACGCCCCGAATGTGTTTGCCTCGCCCGCTGCC;Dbxref=SO:0001459;Ontology_term=CRISPR
NZ_APIX01000081.1	CRISPRDetect	direct_repeat	46834	46862	29	+	.	ID=CRISPR1_REPEAT15_46834_46863;Name=CRISPR2_REPEAT15_46834_46863;Parent=CRISPR2_45974_47637;Note=GTGTTCTCCGCGCCAGCGGGGATAAACCG;Dbxref=SO:0001459;Ontology_term=CRISPR
NZ_APIX01000081.1	CRISPRDetect	binding_site	46863	46894	32	+	.	ID=CRISPR1_SPACER15_46863_46895;Name=CRISPR2_SPACER15_46863_46895;Parent=CRISPR2_45974_47637;Note=GTTTGCCGTATCTTCGATCATACCGGAACGGT;Dbxref=SO:0001459;Ontology_term=CRISPR
NZ_APIX01000081.1	CRISPRDetect	direct_repeat	46895	46923	29	+	.	ID=CRISPR1_REPEAT16_46895_46924;Name=CRISPR2_REPEAT16_46895_46924;Parent=CRISPR2_45974_47637;Note=GTGTTCCCCGCGCCAGCGGGGATAAACCG;Dbxref=SO:0001459;Ontology_term=CRISPR
NZ_APIX01000081.1	CRISPRDetect	binding_site	46924	46955	32	+	.	ID=CRISPR1_SPACER16_46924_46956;Name=CRISPR2_SPACER16_46924_46956;Parent=CRISPR2_45974_47637;Note=TGGATTATCTGTATTTTACGGAAGTGGGCGCG;Dbxref=SO:0001459;Ontology_term=CRISPR
NZ_APIX01000081.1	CRISPRDetect	direct_repeat	46956	46984	29	+	.	ID=CRISPR1_REPEAT17_46956_46985;Name=CRISPR2_REPEAT17_46956_46985;Parent=CRISPR2_45974_47637;Note=GTGTTCCCCGCGCCAGCGGGGATAAACCG;Dbxref=SO:0001459;Ontology_term=CRISPR
NZ_APIX01000081.1	CRISPRDetect	binding_site	46985	47016	32	+	.	ID=CRISPR1_SPACER17_46985_47017;Name=CRISPR2_SPACER17_46985_47017;Parent=CRISPR2_45974_47637;Note=GTCGTTCATCAGGCACTACCGGCACTTTCTGG;Dbxref=SO:0001459;Ontology_term=CRISPR
NZ_APIX01000081.1	CRISPRDetect	direct_repeat	47017	47045	29	+	.	ID=CRISPR1_REPEAT18_47017_47046;Name=CRISPR2_REPEAT18_47017_47046;Parent=CRISPR2_45974_47637;Note=GTGTTCCCCGCGCCAGCGGGGATAAACCG;Dbxref=SO:0001459;Ontology_term=CRISPR
NZ_APIX01000081.1	CRISPRDetect	binding_site	47046	47077	32	+	.	ID=CRISPR1_SPACER18_47046_47078;Name=CRISPR2_SPACER18_47046_47078;Parent=CRISPR2_45974_47637;Note=ATATTCGCCGCTTTCCATTTACCGAACGTAAC;Dbxref=SO:0001459;Ontology_term=CRISPR
NZ_APIX01000081.1	CRISPRDetect	direct_repeat	47078	47106	29	+	.	ID=CRISPR1_REPEAT19_47078_47107;Name=CRISPR2_REPEAT19_47078_47107;Parent=CRISPR2_45974_47637;Note=GTGTTCCCCGCGCCAGCGGGGATAAACCG;Dbxref=SO:0001459;Ontology_term=CRISPR
NZ_APIX01000081.1	CRISPRDetect	binding_site	47107	47180	32	+	.	ID=CRISPR1_SPACER19_47107_47181;Name=CRISPR2_SPACER19_47107_47181;Parent=CRISPR2_45974_47637;Note=AATAAGGCGCGGTGCCACCCTCGGCTTTAATT;Dbxref=SO:0001459;Ontology_term=CRISPR
NZ_APIX01000081.1	CRISPRDetect	direct_repeat	47181	47209	29	+	.	ID=CRISPR1_REPEAT20_47181_47210;Name=CRISPR2_REPEAT20_47181_47210;Parent=CRISPR2_45974_47637;Note=GTGTTCCCCGCGCCAGCGGGGATAAACCG;Dbxref=SO:0001459;Ontology_term=CRISPR
NZ_APIX01000081.1	CRISPRDetect	binding_site	47210	47241	32	+	.	ID=CRISPR1_SPACER20_47210_47242;Name=CRISPR2_SPACER20_47210_47242;Parent=CRISPR2_45974_47637;Note=AGCCGTTTCCGCTAAATACCCCCGCAGTGATT;Dbxref=SO:0001459;Ontology_term=CRISPR
NZ_APIX01000081.1	CRISPRDetect	direct_repeat	47242	47270	29	+	.	ID=CRISPR1_REPEAT21_47242_47271;Name=CRISPR2_REPEAT21_47242_47271;Parent=CRISPR2_45974_47637;Note=GTGTTCCCCGCGCCAGCGGGGATAAACCG;Dbxref=SO:0001459;Ontology_term=CRISPR
NZ_APIX01000081.1	CRISPRDetect	binding_site	47271	47302	32	+	.	ID=CRISPR1_SPACER21_47271_47303;Name=CRISPR2_SPACER21_47271_47303;Parent=CRISPR2_45974_47637;Note=TTCTTGAATATGATTGCGGGTATATGTGGATA;Dbxref=SO:0001459;Ontology_term=CRISPR
NZ_APIX01000081.1	CRISPRDetect	direct_repeat	47303	47331	29	+	.	ID=CRISPR1_REPEAT22_47303_47332;Name=CRISPR2_REPEAT22_47303_47332;Parent=CRISPR2_45974_47637;Note=GTGTTCCCCGCGCCAGCGGGGATAAACCG;Dbxref=SO:0001459;Ontology_term=CRISPR
NZ_APIX01000081.1	CRISPRDetect	binding_site	47332	47363	32	+	.	ID=CRISPR1_SPACER22_47332_47364;Name=CRISPR2_SPACER22_47332_47364;Parent=CRISPR2_45974_47637;Note=TCTGGTTATAACATCGCAGCAAAATCAAAAGA;Dbxref=SO:0001459;Ontology_term=CRISPR
NZ_APIX01000081.1	CRISPRDetect	direct_repeat	47364	47392	29	+	.	ID=CRISPR1_REPEAT23_47364_47393;Name=CRISPR2_REPEAT23_47364_47393;Parent=CRISPR2_45974_47637;Note=GTGTTCCCCGCGCCAGCGGGGATAAACCG;Dbxref=SO:0001459;Ontology_term=CRISPR
NZ_APIX01000081.1	CRISPRDetect	binding_site	47393	47424	32	+	.	ID=CRISPR1_SPACER23_47393_47425;Name=CRISPR2_SPACER23_47393_47425;Parent=CRISPR2_45974_47637;Note=GCAACCCATTAATTAACTAAGCAGTAATAAAC;Dbxref=SO:0001459;Ontology_term=CRISPR
NZ_APIX01000081.1	CRISPRDetect	direct_repeat	47425	47453	29	+	.	ID=CRISPR1_REPEAT24_47425_47454;Name=CRISPR2_REPEAT24_47425_47454;Parent=CRISPR2_45974_47637;Note=GTGTTCCCCGCGCCAGCGGGGATAAACCG;Dbxref=SO:0001459;Ontology_term=CRISPR
NZ_APIX01000081.1	CRISPRDetect	binding_site	47454	47485	32	+	.	ID=CRISPR1_SPACER24_47454_47486;Name=CRISPR2_SPACER24_47454_47486;Parent=CRISPR2_45974_47637;Note=TGACGAGGTGCGAGCGATGGTATCAAGGCCTA;Dbxref=SO:0001459;Ontology_term=CRISPR
NZ_APIX01000081.1	CRISPRDetect	direct_repeat	47486	47514	29	+	.	ID=CRISPR1_REPEAT25_47486_47515;Name=CRISPR2_REPEAT25_47486_47515;Parent=CRISPR2_45974_47637;Note=GTGTTTCCCGCGCCAGCGGGGATAAACCG;Dbxref=SO:0001459;Ontology_term=CRISPR
NZ_APIX01000081.1	CRISPRDetect	binding_site	47515	47546	32	+	.	ID=CRISPR1_SPACER25_47515_47547;Name=CRISPR2_SPACER25_47515_47547;Parent=CRISPR2_45974_47637;Note=GGTTAACCAGGGGTTTTTCCCCACTATTTCGC;Dbxref=SO:0001459;Ontology_term=CRISPR
NZ_APIX01000081.1	CRISPRDetect	direct_repeat	47547	47575	29	+	.	ID=CRISPR1_REPEAT26_47547_47576;Name=CRISPR2_REPEAT26_47547_47576;Parent=CRISPR2_45974_47637;Note=GTGTTCCCCGCGCCAGCGGGGATAAACCG;Dbxref=SO:0001459;Ontology_term=CRISPR
NZ_APIX01000081.1	CRISPRDetect	binding_site	47576	47607	32	+	.	ID=CRISPR1_SPACER26_47576_47608;Name=CRISPR2_SPACER26_47576_47608;Parent=CRISPR2_45974_47637;Note=AGGGGCGTTCCGCAGTCGACAAGGGCTGAAAA;Dbxref=SO:0001459;Ontology_term=CRISPR
NZ_APIX01000081.1	CRISPRDetect	direct_repeat	47608	47638	30	+	.	ID=CRISPR1_REPEAT27_47608_47639;Name=CRISPR2_REPEAT27_47608_47639;Parent=CRISPR2_45974_47637;Note=ATGTTCCCCGCGCCAGCGGGGATAAACACG;Dbxref=SO:0001459;Ontology_term=CRISPR
NZ_AMLR01000012.1	CRISPRDetect	repeat_region	31555	32419	866	-	.	ID=CRISPR1_31555_32420;Note=GTGTTCCCCGCGCCAGCGGGGATAAACCG;Dbxref=SO:0001459;Ontology_term=CRISPR
NZ_AMLR01000012.1	CRISPRDetect	direct_repeat	31555	31585	30	-	.	ID=CRISPR1_REPEAT1_31555_31586;Name=CRISPR1_REPEAT1_31555_31586;Parent=CRISPR1_31555_32420;Note=CGTGTTTATCCCCGCTGGCGCGGGGAACAT;Dbxref=SO:0001459;Ontology_term=CRISPR
NZ_AMLR01000012.1	CRISPRDetect	binding_site	31586	31617	32	-	.	ID=CRISPR1_SPACER1_31586_31618;Name=CRISPR1_SPACER1_31586_31618;Parent=CRISPR1_31555_32420;Note=TTTTCAGCCCTTGTCGACTGCGGAACGCCCCT;Dbxref=SO:0001459;Ontology_term=CRISPR
NZ_AMLR01000012.1	CRISPRDetect	direct_repeat	31617	31645	29	-	.	ID=CRISPR1_REPEAT2_31617_31646;Name=CRISPR1_REPEAT2_31617_31646;Parent=CRISPR1_31555_32420;Note=CGGTTTATCCCCGCTGGCGCGGGGAACAC;Dbxref=SO:0001459;Ontology_term=CRISPR
NZ_AMLR01000012.1	CRISPRDetect	binding_site	31646	31677	32	-	.	ID=CRISPR1_SPACER2_31646_31678;Name=CRISPR1_SPACER2_31646_31678;Parent=CRISPR1_31555_32420;Note=GCGAAATAGTGGGGAAAAACCCCTGGTTAACC;Dbxref=SO:0001459;Ontology_term=CRISPR
NZ_AMLR01000012.1	CRISPRDetect	direct_repeat	31678	31706	29	-	.	ID=CRISPR1_REPEAT3_31678_31707;Name=CRISPR1_REPEAT3_31678_31707;Parent=CRISPR1_31555_32420;Note=CGGTTTATCCCCGCTGGCGCGGGAAACAC;Dbxref=SO:0001459;Ontology_term=CRISPR
NZ_AMLR01000012.1	CRISPRDetect	binding_site	31707	31738	32	-	.	ID=CRISPR1_SPACER3_31707_31739;Name=CRISPR1_SPACER3_31707_31739;Parent=CRISPR1_31555_32420;Note=TAGGCCTTGATACCATCGCTCGCACCTCGTCA;Dbxref=SO:0001459;Ontology_term=CRISPR
NZ_AMLR01000012.1	CRISPRDetect	direct_repeat	31739	31767	29	-	.	ID=CRISPR1_REPEAT4_31739_31768;Name=CRISPR1_REPEAT4_31739_31768;Parent=CRISPR1_31555_32420;Note=CGGTTTATCCCCGCTGGCGCGGGGAACAC;Dbxref=SO:0001459;Ontology_term=CRISPR
NZ_AMLR01000012.1	CRISPRDetect	binding_site	31768	31799	32	-	.	ID=CRISPR1_SPACER4_31768_31800;Name=CRISPR1_SPACER4_31768_31800;Parent=CRISPR1_31555_32420;Note=GTTTATTACTGCTTAGTTAATTAATGGGTTGC;Dbxref=SO:0001459;Ontology_term=CRISPR
NZ_AMLR01000012.1	CRISPRDetect	direct_repeat	31800	31828	29	-	.	ID=CRISPR1_REPEAT5_31800_31829;Name=CRISPR1_REPEAT5_31800_31829;Parent=CRISPR1_31555_32420;Note=CGGTTTATCCCCGCTGGCGCGGGGAACAC;Dbxref=SO:0001459;Ontology_term=CRISPR
NZ_AMLR01000012.1	CRISPRDetect	binding_site	31829	31860	32	-	.	ID=CRISPR1_SPACER5_31829_31861;Name=CRISPR1_SPACER5_31829_31861;Parent=CRISPR1_31555_32420;Note=AGGCGAATAATCTCTAATAGTCTCAATTCGTT;Dbxref=SO:0001459;Ontology_term=CRISPR
NZ_AMLR01000012.1	CRISPRDetect	direct_repeat	31861	31889	29	-	.	ID=CRISPR1_REPEAT6_31861_31890;Name=CRISPR1_REPEAT6_31861_31890;Parent=CRISPR1_31555_32420;Note=CGGTTTATCCCCGCTGGCGCGGGGAACAC;Dbxref=SO:0001459;Ontology_term=CRISPR
NZ_AMLR01000012.1	CRISPRDetect	binding_site	31890	31921	32	-	.	ID=CRISPR1_SPACER6_31890_31922;Name=CRISPR1_SPACER6_31890_31922;Parent=CRISPR1_31555_32420;Note=TAAATCTGGCGTCGAGACATTCGAAATAGTGC;Dbxref=SO:0001459;Ontology_term=CRISPR
NZ_AMLR01000012.1	CRISPRDetect	direct_repeat	31922	31950	29	-	.	ID=CRISPR1_REPEAT7_31922_31951;Name=CRISPR1_REPEAT7_31922_31951;Parent=CRISPR1_31555_32420;Note=CGGTTTATCCCCGCTGGCGCGGGGAACAC;Dbxref=SO:0001459;Ontology_term=CRISPR
NZ_AMLR01000012.1	CRISPRDetect	binding_site	31951	31982	32	-	.	ID=CRISPR1_SPACER7_31951_31983;Name=CRISPR1_SPACER7_31951_31983;Parent=CRISPR1_31555_32420;Note=TCTTTTGATTTTGCTGCGATGTTATAACCAGA;Dbxref=SO:0001459;Ontology_term=CRISPR
NZ_AMLR01000012.1	CRISPRDetect	direct_repeat	31983	32011	29	-	.	ID=CRISPR1_REPEAT8_31983_32012;Name=CRISPR1_REPEAT8_31983_32012;Parent=CRISPR1_31555_32420;Note=CGGTTTATCCCCGCTGGCGCGGGGAACAC;Dbxref=SO:0001459;Ontology_term=CRISPR
NZ_AMLR01000012.1	CRISPRDetect	binding_site	32012	32043	32	-	.	ID=CRISPR1_SPACER8_32012_32044;Name=CRISPR1_SPACER8_32012_32044;Parent=CRISPR1_31555_32420;Note=TATCCACATATACCCGCAATCATATTCAAGAA;Dbxref=SO:0001459;Ontology_term=CRISPR
NZ_AMLR01000012.1	CRISPRDetect	direct_repeat	32044	32072	29	-	.	ID=CRISPR1_REPEAT9_32044_32073;Name=CRISPR1_REPEAT9_32044_32073;Parent=CRISPR1_31555_32420;Note=CGGTTTATCCCCGCTGGCGCGGGGAACAC;Dbxref=SO:0001459;Ontology_term=CRISPR
NZ_AMLR01000012.1	CRISPRDetect	binding_site	32073	32104	32	-	.	ID=CRISPR1_SPACER9_32073_32105;Name=CRISPR1_SPACER9_32073_32105;Parent=CRISPR1_31555_32420;Note=AATCACTGCGGGGGTATTTAGCGGAAACGGCT;Dbxref=SO:0001459;Ontology_term=CRISPR
NZ_AMLR01000012.1	CRISPRDetect	direct_repeat	32105	32133	29	-	.	ID=CRISPR1_REPEAT10_32105_32134;Name=CRISPR1_REPEAT10_32105_32134;Parent=CRISPR1_31555_32420;Note=CGGTTTATCCCCGCTGGCGCGGGGAACAC;Dbxref=SO:0001459;Ontology_term=CRISPR
NZ_AMLR01000012.1	CRISPRDetect	binding_site	32134	32207	32	-	.	ID=CRISPR1_SPACER10_32134_32208;Name=CRISPR1_SPACER10_32134_32208;Parent=CRISPR1_31555_32420;Note=GATCGAGTAACGTGCGCTGGAACGCGTCGGCG;Dbxref=SO:0001459;Ontology_term=CRISPR
NZ_AMLR01000012.1	CRISPRDetect	direct_repeat	32208	32236	29	-	.	ID=CRISPR1_REPEAT11_32208_32237;Name=CRISPR1_REPEAT11_32208_32237;Parent=CRISPR1_31555_32420;Note=CGGTTTATCCCCGCTGGCGCGGGGAACAC;Dbxref=SO:0001459;Ontology_term=CRISPR
NZ_AMLR01000012.1	CRISPRDetect	binding_site	32237	32268	32	-	.	ID=CRISPR1_SPACER11_32237_32269;Name=CRISPR1_SPACER11_32237_32269;Parent=CRISPR1_31555_32420;Note=GTTACGTTCGGTAAATGGAAAGCGGCGAATAT;Dbxref=SO:0001459;Ontology_term=CRISPR
NZ_AMLR01000012.1	CRISPRDetect	direct_repeat	32269	32297	29	-	.	ID=CRISPR1_REPEAT12_32269_32298;Name=CRISPR1_REPEAT12_32269_32298;Parent=CRISPR1_31555_32420;Note=CGGTTTATCCCCGCTGGCGCGGGGAACAC;Dbxref=SO:0001459;Ontology_term=CRISPR
NZ_AMLR01000012.1	CRISPRDetect	binding_site	32298	32329	32	-	.	ID=CRISPR1_SPACER12_32298_32330;Name=CRISPR1_SPACER12_32298_32330;Parent=CRISPR1_31555_32420;Note=CACCACACATAATGATTACTCCACTACCCAGC;Dbxref=SO:0001459;Ontology_term=CRISPR
NZ_AMLR01000012.1	CRISPRDetect	direct_repeat	32330	32358	29	-	.	ID=CRISPR1_REPEAT13_32330_32359;Name=CRISPR1_REPEAT13_32330_32359;Parent=CRISPR1_31555_32420;Note=CGGTTTATCCCCGCTGGCGCGGGGAACAC;Dbxref=SO:0001459;Ontology_term=CRISPR
NZ_AMLR01000012.1	CRISPRDetect	binding_site	32359	32390	32	-	.	ID=CRISPR1_SPACER13_32359_32391;Name=CRISPR1_SPACER13_32359_32391;Parent=CRISPR1_31555_32420;Note=ACTGCTTATCATTGATTTTATTGATTTTTCCC;Dbxref=SO:0001459;Ontology_term=CRISPR
NZ_AMLR01000012.1	CRISPRDetect	direct_repeat	32391	32419	29	-	.	ID=CRISPR1_REPEAT14_32391_32420;Name=CRISPR1_REPEAT14_32391_32420;Parent=CRISPR1_31555_32420;Note=CGGTTTATCCCCGCTGGCGCGGGGAACAC;Dbxref=SO:0001459;Ontology_term=CRISPR
NZ_AMLR01000012.1	CRISPRDetect	repeat_region	48678	49619	943	-	.	ID=CRISPR2_48678_49620;Note=GTGTTCCCCGCGCCAGCGGGGATAAACCG;Dbxref=SO:0001459;Ontology_term=CRISPR
NZ_AMLR01000012.1	CRISPRDetect	direct_repeat	48678	48705	28	-	.	ID=CRISPR2_REPEAT1_48678_48706;Name=CRISPR2_REPEAT1_48678_48706;Parent=CRISPR2_48678_49620;Note=CGGCTATCCTTGTTGGCGCGGGGAACAC;Dbxref=SO:0001459;Ontology_term=CRISPR
NZ_AMLR01000012.1	CRISPRDetect	binding_site	48706	48737	32	-	.	ID=CRISPR2_SPACER1_48706_48738;Name=CRISPR2_SPACER1_48706_48738;Parent=CRISPR2_48678_49620;Note=ATCTTCATATTGCGTGACGCTGCCGATGAACG;Dbxref=SO:0001459;Ontology_term=CRISPR
NZ_AMLR01000012.1	CRISPRDetect	direct_repeat	48738	48766	29	-	.	ID=CRISPR2_REPEAT2_48738_48767;Name=CRISPR2_REPEAT2_48738_48767;Parent=CRISPR2_48678_49620;Note=CGGTTTATCCCCGCTGGCGCGGGGAACAC;Dbxref=SO:0001459;Ontology_term=CRISPR
NZ_AMLR01000012.1	CRISPRDetect	binding_site	48767	48798	32	-	.	ID=CRISPR2_SPACER2_48767_48799;Name=CRISPR2_SPACER2_48767_48799;Parent=CRISPR2_48678_49620;Note=TCTTTATCAGCTAACCATTTCCAGAACTCGTC;Dbxref=SO:0001459;Ontology_term=CRISPR
NZ_AMLR01000012.1	CRISPRDetect	direct_repeat	48799	48827	29	-	.	ID=CRISPR2_REPEAT3_48799_48828;Name=CRISPR2_REPEAT3_48799_48828;Parent=CRISPR2_48678_49620;Note=CGGTTTATCCCTGCTGGCGCGGGGAACAC;Dbxref=SO:0001459;Ontology_term=CRISPR
NZ_AMLR01000012.1	CRISPRDetect	binding_site	48828	48859	32	-	.	ID=CRISPR2_SPACER3_48828_48860;Name=CRISPR2_SPACER3_48828_48860;Parent=CRISPR2_48678_49620;Note=TATAATATGAATTAATTTTTGCGCATAACCTG;Dbxref=SO:0001459;Ontology_term=CRISPR
NZ_AMLR01000012.1	CRISPRDetect	direct_repeat	48860	48888	29	-	.	ID=CRISPR2_REPEAT4_48860_48889;Name=CRISPR2_REPEAT4_48860_48889;Parent=CRISPR2_48678_49620;Note=CGGTTTATCCCCGCTGGCGCGGGGAACAC;Dbxref=SO:0001459;Ontology_term=CRISPR
NZ_AMLR01000012.1	CRISPRDetect	binding_site	48889	48920	32	-	.	ID=CRISPR2_SPACER4_48889_48921;Name=CRISPR2_SPACER4_48889_48921;Parent=CRISPR2_48678_49620;Note=TGCCCGTTCTGCCTCTTCGCACTCTCGATCAA;Dbxref=SO:0001459;Ontology_term=CRISPR
NZ_AMLR01000012.1	CRISPRDetect	direct_repeat	48921	48949	29	-	.	ID=CRISPR2_REPEAT5_48921_48950;Name=CRISPR2_REPEAT5_48921_48950;Parent=CRISPR2_48678_49620;Note=CGGTTTATCCCCGCTGGCGCGGGGAACAC;Dbxref=SO:0001459;Ontology_term=CRISPR
NZ_AMLR01000012.1	CRISPRDetect	binding_site	48950	48981	32	-	.	ID=CRISPR2_SPACER5_48950_48982;Name=CRISPR2_SPACER5_48950_48982;Parent=CRISPR2_48678_49620;Note=GTCGCGTTCGTTGCCGGTATAGACCAGCGTCA;Dbxref=SO:0001459;Ontology_term=CRISPR
NZ_AMLR01000012.1	CRISPRDetect	direct_repeat	48982	49010	29	-	.	ID=CRISPR2_REPEAT6_48982_49011;Name=CRISPR2_REPEAT6_48982_49011;Parent=CRISPR2_48678_49620;Note=CGGTTTATCCCCGCTGGCGCGGGGAACAC;Dbxref=SO:0001459;Ontology_term=CRISPR
NZ_AMLR01000012.1	CRISPRDetect	binding_site	49011	49042	32	-	.	ID=CRISPR2_SPACER6_49011_49043;Name=CRISPR2_SPACER6_49011_49043;Parent=CRISPR2_48678_49620;Note=ATCGAATCGAAACCCCAGCCACAGAAATAATT;Dbxref=SO:0001459;Ontology_term=CRISPR
NZ_AMLR01000012.1	CRISPRDetect	direct_repeat	49043	49071	29	-	.	ID=CRISPR2_REPEAT7_49043_49072;Name=CRISPR2_REPEAT7_49043_49072;Parent=CRISPR2_48678_49620;Note=CGGTTTATCCCCGCTGGCGCGGGGAACAC;Dbxref=SO:0001459;Ontology_term=CRISPR
NZ_AMLR01000012.1	CRISPRDetect	binding_site	49072	49103	32	-	.	ID=CRISPR2_SPACER7_49072_49104;Name=CRISPR2_SPACER7_49072_49104;Parent=CRISPR2_48678_49620;Note=GCTCATGTCAAACGCCATCAGCGTTCCGGCAT;Dbxref=SO:0001459;Ontology_term=CRISPR
NZ_AMLR01000012.1	CRISPRDetect	direct_repeat	49104	49132	29	-	.	ID=CRISPR2_REPEAT8_49104_49133;Name=CRISPR2_REPEAT8_49104_49133;Parent=CRISPR2_48678_49620;Note=CGGTTTATCCCCGCTAGCGCGGGGAACAC;Dbxref=SO:0001459;Ontology_term=CRISPR
NZ_AMLR01000012.1	CRISPRDetect	binding_site	49133	49164	32	-	.	ID=CRISPR2_SPACER8_49133_49165;Name=CRISPR2_SPACER8_49133_49165;Parent=CRISPR2_48678_49620;Note=AATCGCCAGCCTCGGAAATATTCCATCCTCCG;Dbxref=SO:0001459;Ontology_term=CRISPR
NZ_AMLR01000012.1	CRISPRDetect	direct_repeat	49165	49193	29	-	.	ID=CRISPR2_REPEAT9_49165_49194;Name=CRISPR2_REPEAT9_49165_49194;Parent=CRISPR2_48678_49620;Note=CGGTTTATCCCCGCTGGCGCGGGGAACAC;Dbxref=SO:0001459;Ontology_term=CRISPR
NZ_AMLR01000012.1	CRISPRDetect	binding_site	49194	49225	32	-	.	ID=CRISPR2_SPACER9_49194_49226;Name=CRISPR2_SPACER9_49194_49226;Parent=CRISPR2_48678_49620;Note=AGGAACTAAACAGCCTGACCGTTGAGGATCTG;Dbxref=SO:0001459;Ontology_term=CRISPR
NZ_AMLR01000012.1	CRISPRDetect	direct_repeat	49226	49254	29	-	.	ID=CRISPR2_REPEAT10_49226_49255;Name=CRISPR2_REPEAT10_49226_49255;Parent=CRISPR2_48678_49620;Note=CGGTTTATCCCCGCTGGCGCGGGGAACAC;Dbxref=SO:0001459;Ontology_term=CRISPR
NZ_AMLR01000012.1	CRISPRDetect	binding_site	49255	49286	32	-	.	ID=CRISPR2_SPACER10_49255_49287;Name=CRISPR2_SPACER10_49255_49287;Parent=CRISPR2_48678_49620;Note=ACCGGACAAATCTTTTTTTTCCTGTTCCTGTT;Dbxref=SO:0001459;Ontology_term=CRISPR
NZ_AMLR01000012.1	CRISPRDetect	direct_repeat	49287	49315	29	-	.	ID=CRISPR2_REPEAT11_49287_49316;Name=CRISPR2_REPEAT11_49287_49316;Parent=CRISPR2_48678_49620;Note=CGGTTTATCCCCGCTGGCGCGGGGAACAC;Dbxref=SO:0001459;Ontology_term=CRISPR
NZ_AMLR01000012.1	CRISPRDetect	binding_site	49316	49347	32	-	.	ID=CRISPR2_SPACER11_49316_49348;Name=CRISPR2_SPACER11_49316_49348;Parent=CRISPR2_48678_49620;Note=GGGCGGTCCCCGGCCTCAATACCGCGCTGACG;Dbxref=SO:0001459;Ontology_term=CRISPR
NZ_AMLR01000012.1	CRISPRDetect	direct_repeat	49348	49376	29	-	.	ID=CRISPR2_REPEAT12_49348_49377;Name=CRISPR2_REPEAT12_49348_49377;Parent=CRISPR2_48678_49620;Note=CGGTTTATCCCCGCTGGCGCGGGGAACAC;Dbxref=SO:0001459;Ontology_term=CRISPR
NZ_AMLR01000012.1	CRISPRDetect	binding_site	49377	49407	31	-	.	ID=CRISPR2_SPACER12_49377_49408;Name=CRISPR2_SPACER12_49377_49408;Parent=CRISPR2_48678_49620;Note=TTGAGGTGCCGCTTGCCGTTCTTCTGTTTTT;Dbxref=SO:0001459;Ontology_term=CRISPR
NZ_AMLR01000012.1	CRISPRDetect	direct_repeat	49408	49436	29	-	.	ID=CRISPR2_REPEAT13_49408_49437;Name=CRISPR2_REPEAT13_49408_49437;Parent=CRISPR2_48678_49620;Note=CGGTTTATCCCCGCTGGCGCGGGGAACAC;Dbxref=SO:0001459;Ontology_term=CRISPR
NZ_AMLR01000012.1	CRISPRDetect	binding_site	49437	49468	32	-	.	ID=CRISPR2_SPACER13_49437_49469;Name=CRISPR2_SPACER13_49437_49469;Parent=CRISPR2_48678_49620;Note=GGGCACTATGAACGGATCGGCGCTGATGCCGG;Dbxref=SO:0001459;Ontology_term=CRISPR
NZ_AMLR01000012.1	CRISPRDetect	direct_repeat	49469	49497	29	-	.	ID=CRISPR2_REPEAT14_49469_49498;Name=CRISPR2_REPEAT14_49469_49498;Parent=CRISPR2_48678_49620;Note=CGGTTTATCCCCGCTGGCGCGGGGAACAC;Dbxref=SO:0001459;Ontology_term=CRISPR
NZ_AMLR01000012.1	CRISPRDetect	binding_site	49498	49529	32	-	.	ID=CRISPR2_SPACER14_49498_49530;Name=CRISPR2_SPACER14_49498_49530;Parent=CRISPR2_48678_49620;Note=GGTAAAGCCACACCATTTTTTATTGACCTCGC;Dbxref=SO:0001459;Ontology_term=CRISPR
NZ_AMLR01000012.1	CRISPRDetect	direct_repeat	49530	49558	29	-	.	ID=CRISPR2_REPEAT15_49530_49559;Name=CRISPR2_REPEAT15_49530_49559;Parent=CRISPR2_48678_49620;Note=CGGTTTATCCCCGCTGGCGCGGGGAACAC;Dbxref=SO:0001459;Ontology_term=CRISPR
NZ_AMLR01000012.1	CRISPRDetect	binding_site	49559	49590	32	-	.	ID=CRISPR2_SPACER15_49559_49591;Name=CRISPR2_SPACER15_49559_49591;Parent=CRISPR2_48678_49620;Note=CTAGGAGGCGTAATGAATACTACGTATCAAAA;Dbxref=SO:0001459;Ontology_term=CRISPR
NZ_AMLR01000012.1	CRISPRDetect	direct_repeat	49591	49619	29	-	.	ID=CRISPR2_REPEAT16_49591_49620;Name=CRISPR2_REPEAT16_49591_49620;Parent=CRISPR2_48678_49620;Note=CGGTTTATCCCCGCTGGCGCGGGGAACAC;Dbxref=SO:0001459;Ontology_term=CRISPR
NZ_AMLU01000023.1	CRISPRDetect	repeat_region	230262	231386	1126	+	.	ID=CRISPR2_230262_231387;Note=GTGTTCCCCGCGCCAGCGGGGATAAACCG;Dbxref=SO:0001459;Ontology_term=CRISPR
NZ_AMLU01000023.1	CRISPRDetect	direct_repeat	230262	230290	29	+	.	ID=CRISPR2_REPEAT1_230262_230291;Name=CRISPR1_REPEAT1_230262_230291;Parent=CRISPR1_230262_231387;Note=GTGTTCCCCGCGCCAGCGGGGATAAACCG;Dbxref=SO:0001459;Ontology_term=CRISPR
NZ_AMLU01000023.1	CRISPRDetect	binding_site	230291	230322	32	+	.	ID=CRISPR2_SPACER1_230291_230323;Name=CRISPR1_SPACER1_230291_230323;Parent=CRISPR1_230262_231387;Note=TTCCAGAACCGTTTGACTTACTGTGGCCATTA;Dbxref=SO:0001459;Ontology_term=CRISPR
NZ_AMLU01000023.1	CRISPRDetect	direct_repeat	230323	230351	29	+	.	ID=CRISPR2_REPEAT2_230323_230352;Name=CRISPR1_REPEAT2_230323_230352;Parent=CRISPR1_230262_231387;Note=GTGTTCCCCGCGCCAGCGGGGATAAACCG;Dbxref=SO:0001459;Ontology_term=CRISPR
NZ_AMLU01000023.1	CRISPRDetect	binding_site	230352	230383	32	+	.	ID=CRISPR2_SPACER2_230352_230384;Name=CRISPR1_SPACER2_230352_230384;Parent=CRISPR1_230262_231387;Note=GCAGCGGTTGAGTAACTCCTCGTCCACGTCGA;Dbxref=SO:0001459;Ontology_term=CRISPR
NZ_AMLU01000023.1	CRISPRDetect	direct_repeat	230384	230412	29	+	.	ID=CRISPR2_REPEAT3_230384_230413;Name=CRISPR1_REPEAT3_230384_230413;Parent=CRISPR1_230262_231387;Note=GTGTTCCCCGCGCCAGCGGGGATAAACCG;Dbxref=SO:0001459;Ontology_term=CRISPR
NZ_AMLU01000023.1	CRISPRDetect	binding_site	230413	230444	32	+	.	ID=CRISPR2_SPACER3_230413_230445;Name=CRISPR1_SPACER3_230413_230445;Parent=CRISPR1_230262_231387;Note=CTCCAGCGCTCGAATTTATTTGAGGCCACCAC;Dbxref=SO:0001459;Ontology_term=CRISPR
NZ_AMLU01000023.1	CRISPRDetect	direct_repeat	230445	230473	29	+	.	ID=CRISPR2_REPEAT4_230445_230474;Name=CRISPR1_REPEAT4_230445_230474;Parent=CRISPR1_230262_231387;Note=GTGTTCCCCGCGCCAGCGGGGATAAACCG;Dbxref=SO:0001459;Ontology_term=CRISPR
NZ_AMLU01000023.1	CRISPRDetect	binding_site	230474	230505	32	+	.	ID=CRISPR2_SPACER4_230474_230506;Name=CRISPR1_SPACER4_230474_230506;Parent=CRISPR1_230262_231387;Note=TTTTGATACGTAGTATTCATTACGCCTCCTAG;Dbxref=SO:0001459;Ontology_term=CRISPR
NZ_AMLU01000023.1	CRISPRDetect	direct_repeat	230506	230534	29	+	.	ID=CRISPR2_REPEAT5_230506_230535;Name=CRISPR1_REPEAT5_230506_230535;Parent=CRISPR1_230262_231387;Note=GTGTTCCCCGCGCCAGCGGGGATAAACCG;Dbxref=SO:0001459;Ontology_term=CRISPR
NZ_AMLU01000023.1	CRISPRDetect	binding_site	230535	230566	32	+	.	ID=CRISPR2_SPACER5_230535_230567;Name=CRISPR1_SPACER5_230535_230567;Parent=CRISPR1_230262_231387;Note=GCGAGGTCAATAAAAAATGGTGTGGCTTTACC;Dbxref=SO:0001459;Ontology_term=CRISPR
NZ_AMLU01000023.1	CRISPRDetect	direct_repeat	230567	230595	29	+	.	ID=CRISPR2_REPEAT6_230567_230596;Name=CRISPR1_REPEAT6_230567_230596;Parent=CRISPR1_230262_231387;Note=GTGTTCCCCGCGCCAGCGGGGATAAACCG;Dbxref=SO:0001459;Ontology_term=CRISPR
NZ_AMLU01000023.1	CRISPRDetect	binding_site	230596	230627	32	+	.	ID=CRISPR2_SPACER6_230596_230628;Name=CRISPR1_SPACER6_230596_230628;Parent=CRISPR1_230262_231387;Note=CCGGCATCAGCGCCGATCCGTTCATAGTGCCC;Dbxref=SO:0001459;Ontology_term=CRISPR
NZ_AMLU01000023.1	CRISPRDetect	direct_repeat	230628	230656	29	+	.	ID=CRISPR2_REPEAT7_230628_230657;Name=CRISPR1_REPEAT7_230628_230657;Parent=CRISPR1_230262_231387;Note=GTGTTCCCCGCGCCAGCGGGGATAAACCG;Dbxref=SO:0001459;Ontology_term=CRISPR
NZ_AMLU01000023.1	CRISPRDetect	binding_site	230657	230687	31	+	.	ID=CRISPR2_SPACER7_230657_230688;Name=CRISPR1_SPACER7_230657_230688;Parent=CRISPR1_230262_231387;Note=AAAAACAGAAGAACGGCAAGCGGCACCTCAA;Dbxref=SO:0001459;Ontology_term=CRISPR
NZ_AMLU01000023.1	CRISPRDetect	direct_repeat	230688	230716	29	+	.	ID=CRISPR2_REPEAT8_230688_230717;Name=CRISPR1_REPEAT8_230688_230717;Parent=CRISPR1_230262_231387;Note=GTGTTCCCCGCGCCAGCGGGGATAAACCG;Dbxref=SO:0001459;Ontology_term=CRISPR
NZ_AMLU01000023.1	CRISPRDetect	binding_site	230717	230748	32	+	.	ID=CRISPR2_SPACER8_230717_230749;Name=CRISPR1_SPACER8_230717_230749;Parent=CRISPR1_230262_231387;Note=CGTCAGCGCGGTATTGAGGCCGGGGACCGCCC;Dbxref=SO:0001459;Ontology_term=CRISPR
NZ_AMLU01000023.1	CRISPRDetect	direct_repeat	230749	230777	29	+	.	ID=CRISPR2_REPEAT9_230749_230778;Name=CRISPR1_REPEAT9_230749_230778;Parent=CRISPR1_230262_231387;Note=GTGTTCCCCGCGCCAGCGGGGATAAACCG;Dbxref=SO:0001459;Ontology_term=CRISPR
NZ_AMLU01000023.1	CRISPRDetect	binding_site	230778	230809	32	+	.	ID=CRISPR2_SPACER9_230778_230810;Name=CRISPR1_SPACER9_230778_230810;Parent=CRISPR1_230262_231387;Note=AACAGGAACAGGAAAAAAAAGATTTGTCCGGT;Dbxref=SO:0001459;Ontology_term=CRISPR
NZ_AMLU01000023.1	CRISPRDetect	direct_repeat	230810	230838	29	+	.	ID=CRISPR2_REPEAT10_230810_230839;Name=CRISPR1_REPEAT10_230810_230839;Parent=CRISPR1_230262_231387;Note=GTGTTCCCCGCGCCAGCGGGGATAAACCG;Dbxref=SO:0001459;Ontology_term=CRISPR
NZ_AMLU01000023.1	CRISPRDetect	binding_site	230839	230870	32	+	.	ID=CRISPR2_SPACER10_230839_230871;Name=CRISPR1_SPACER10_230839_230871;Parent=CRISPR1_230262_231387;Note=CAGATCCTCAACGGTCAGGCTGTTTAGTTCCT;Dbxref=SO:0001459;Ontology_term=CRISPR
NZ_AMLU01000023.1	CRISPRDetect	direct_repeat	230871	230899	29	+	.	ID=CRISPR2_REPEAT11_230871_230900;Name=CRISPR1_REPEAT11_230871_230900;Parent=CRISPR1_230262_231387;Note=GTGTTCCCCGCGCCAGCGGGGATAAACCG;Dbxref=SO:0001459;Ontology_term=CRISPR
NZ_AMLU01000023.1	CRISPRDetect	binding_site	230900	230931	32	+	.	ID=CRISPR2_SPACER11_230900_230932;Name=CRISPR1_SPACER11_230900_230932;Parent=CRISPR1_230262_231387;Note=CGGAGGATGGAATATTTCCGAGGCTGGCGATT;Dbxref=SO:0001459;Ontology_term=CRISPR
NZ_AMLU01000023.1	CRISPRDetect	direct_repeat	230932	230960	29	+	.	ID=CRISPR2_REPEAT12_230932_230961;Name=CRISPR1_REPEAT12_230932_230961;Parent=CRISPR1_230262_231387;Note=GTGTTCCCCGCGCTAGCGGGGATAAACCG;Dbxref=SO:0001459;Ontology_term=CRISPR
NZ_AMLU01000023.1	CRISPRDetect	binding_site	230961	230992	32	+	.	ID=CRISPR2_SPACER12_230961_230993;Name=CRISPR1_SPACER12_230961_230993;Parent=CRISPR1_230262_231387;Note=ATGCCGGAACGCTGATGGCGTTTGACATGAGC;Dbxref=SO:0001459;Ontology_term=CRISPR
NZ_AMLU01000023.1	CRISPRDetect	direct_repeat	230993	231021	29	+	.	ID=CRISPR2_REPEAT13_230993_231022;Name=CRISPR1_REPEAT13_230993_231022;Parent=CRISPR1_230262_231387;Note=GTGTTCCCCGCGCCAGCGGGGATAAACCG;Dbxref=SO:0001459;Ontology_term=CRISPR
NZ_AMLU01000023.1	CRISPRDetect	binding_site	231022	231053	32	+	.	ID=CRISPR2_SPACER13_231022_231054;Name=CRISPR1_SPACER13_231022_231054;Parent=CRISPR1_230262_231387;Note=AATTATTTCTGTGGCTGGGGTTTCGATTCGAT;Dbxref=SO:0001459;Ontology_term=CRISPR
NZ_AMLU01000023.1	CRISPRDetect	direct_repeat	231054	231082	29	+	.	ID=CRISPR2_REPEAT14_231054_231083;Name=CRISPR1_REPEAT14_231054_231083;Parent=CRISPR1_230262_231387;Note=GTGTTCCCCGCGCCAGCGGGGATAAACCG;Dbxref=SO:0001459;Ontology_term=CRISPR
NZ_AMLU01000023.1	CRISPRDetect	binding_site	231083	231114	32	+	.	ID=CRISPR2_SPACER14_231083_231115;Name=CRISPR1_SPACER14_231083_231115;Parent=CRISPR1_230262_231387;Note=TGACGCTGGTCTATACCGGCAACGAACGCGAC;Dbxref=SO:0001459;Ontology_term=CRISPR
NZ_AMLU01000023.1	CRISPRDetect	direct_repeat	231115	231143	29	+	.	ID=CRISPR2_REPEAT15_231115_231144;Name=CRISPR1_REPEAT15_231115_231144;Parent=CRISPR1_230262_231387;Note=GTGTTCCCCGCGCCAGCGGGGATAAACCG;Dbxref=SO:0001459;Ontology_term=CRISPR
NZ_AMLU01000023.1	CRISPRDetect	binding_site	231144	231175	32	+	.	ID=CRISPR2_SPACER15_231144_231176;Name=CRISPR1_SPACER15_231144_231176;Parent=CRISPR1_230262_231387;Note=TTGATCGAGAGTGCGAAGAGGCAGAACGGGCA;Dbxref=SO:0001459;Ontology_term=CRISPR
NZ_AMLU01000023.1	CRISPRDetect	direct_repeat	231176	231204	29	+	.	ID=CRISPR2_REPEAT16_231176_231205;Name=CRISPR1_REPEAT16_231176_231205;Parent=CRISPR1_230262_231387;Note=GTGTTCCCCGCGCCAGCGGGGATAAACCG;Dbxref=SO:0001459;Ontology_term=CRISPR
NZ_AMLU01000023.1	CRISPRDetect	binding_site	231205	231236	32	+	.	ID=CRISPR2_SPACER16_231205_231237;Name=CRISPR1_SPACER16_231205_231237;Parent=CRISPR1_230262_231387;Note=CAGGTTATGCGCAAAAATTAATTCATATTATA;Dbxref=SO:0001459;Ontology_term=CRISPR
NZ_AMLU01000023.1	CRISPRDetect	direct_repeat	231237	231265	29	+	.	ID=CRISPR2_REPEAT17_231237_231266;Name=CRISPR1_REPEAT17_231237_231266;Parent=CRISPR1_230262_231387;Note=GTGTTCCCCGCGCCAGCAGGGATAAACCG;Dbxref=SO:0001459;Ontology_term=CRISPR
NZ_AMLU01000023.1	CRISPRDetect	binding_site	231266	231297	32	+	.	ID=CRISPR2_SPACER17_231266_231298;Name=CRISPR1_SPACER17_231266_231298;Parent=CRISPR1_230262_231387;Note=GACGAGTTCTGGAAATGGTTAGCTGATAAAGA;Dbxref=SO:0001459;Ontology_term=CRISPR
NZ_AMLU01000023.1	CRISPRDetect	direct_repeat	231298	231326	29	+	.	ID=CRISPR2_REPEAT18_231298_231327;Name=CRISPR1_REPEAT18_231298_231327;Parent=CRISPR1_230262_231387;Note=GTGTTCCCCGCGCCAGCGGGGATAAACCG;Dbxref=SO:0001459;Ontology_term=CRISPR
NZ_AMLU01000023.1	CRISPRDetect	binding_site	231327	231358	32	+	.	ID=CRISPR2_SPACER18_231327_231359;Name=CRISPR1_SPACER18_231327_231359;Parent=CRISPR1_230262_231387;Note=CGTTCATCGGCAGCGTCACGCAATATGAAGAT;Dbxref=SO:0001459;Ontology_term=CRISPR
NZ_AMLU01000023.1	CRISPRDetect	direct_repeat	231359	231386	28	+	.	ID=CRISPR2_REPEAT19_231359_231387;Name=CRISPR1_REPEAT19_231359_231387;Parent=CRISPR1_230262_231387;Note=GTGTTCCCCGCGCCAACAAGGATAGCCG;Dbxref=SO:0001459;Ontology_term=CRISPR
NZ_AMLU01000023.1	CRISPRDetect	repeat_region	247645	249307	1664	+	.	ID=CRISPR1_247645_249308;Note=GTGTTCCCCGCGCCAGCGGGGATAAACCG;Dbxref=SO:0001459;Ontology_term=CRISPR
NZ_AMLU01000023.1	CRISPRDetect	direct_repeat	247645	247673	29	+	.	ID=CRISPR1_REPEAT1_247645_247674;Name=CRISPR2_REPEAT1_247645_247674;Parent=CRISPR2_247645_249308;Note=GTGTTCCCCGCGCCAGCGGGGATAAACCG;Dbxref=SO:0001459;Ontology_term=CRISPR
NZ_AMLU01000023.1	CRISPRDetect	binding_site	247674	247705	32	+	.	ID=CRISPR1_SPACER1_247674_247706;Name=CRISPR2_SPACER1_247674_247706;Parent=CRISPR2_247645_249308;Note=GGGAAAAATCAATAAAATCAATGATAAGCAGT;Dbxref=SO:0001459;Ontology_term=CRISPR
NZ_AMLU01000023.1	CRISPRDetect	direct_repeat	247706	247734	29	+	.	ID=CRISPR1_REPEAT2_247706_247735;Name=CRISPR2_REPEAT2_247706_247735;Parent=CRISPR2_247645_249308;Note=GTGTTCCCCGCGCCAGCGGGGATAAACCG;Dbxref=SO:0001459;Ontology_term=CRISPR
NZ_AMLU01000023.1	CRISPRDetect	binding_site	247735	247766	32	+	.	ID=CRISPR1_SPACER2_247735_247767;Name=CRISPR2_SPACER2_247735_247767;Parent=CRISPR2_247645_249308;Note=GCTGGGTAGTGGAGTAATCATTATGTGTGGTG;Dbxref=SO:0001459;Ontology_term=CRISPR
NZ_AMLU01000023.1	CRISPRDetect	direct_repeat	247767	247795	29	+	.	ID=CRISPR1_REPEAT3_247767_247796;Name=CRISPR2_REPEAT3_247767_247796;Parent=CRISPR2_247645_249308;Note=GTGTTCCCCGCGCCAGCGGGGATAAACCG;Dbxref=SO:0001459;Ontology_term=CRISPR
NZ_AMLU01000023.1	CRISPRDetect	binding_site	247796	247827	32	+	.	ID=CRISPR1_SPACER3_247796_247828;Name=CRISPR2_SPACER3_247796_247828;Parent=CRISPR2_247645_249308;Note=CAGTGAGATGCCGCCAATTTGTCAAATAAAAT;Dbxref=SO:0001459;Ontology_term=CRISPR
NZ_AMLU01000023.1	CRISPRDetect	direct_repeat	247828	247856	29	+	.	ID=CRISPR1_REPEAT4_247828_247857;Name=CRISPR2_REPEAT4_247828_247857;Parent=CRISPR2_247645_249308;Note=GTGTTCCCCGCGCCAGCGGGGATAAACCG;Dbxref=SO:0001459;Ontology_term=CRISPR
NZ_AMLU01000023.1	CRISPRDetect	binding_site	247857	247894	38	+	.	ID=CRISPR1_SPACER4_247857_247895;Name=CRISPR2_SPACER4_247857_247895;Parent=CRISPR2_247645_249308;Note=CGTCACTACCGAGACCGAGACCGAGACCGAGACCGAGA;Dbxref=SO:0001459;Ontology_term=CRISPR
NZ_AMLU01000023.1	CRISPRDetect	direct_repeat	247895	247923	29	+	.	ID=CRISPR1_REPEAT5_247895_247924;Name=CRISPR2_REPEAT5_247895_247924;Parent=CRISPR2_247645_249308;Note=GTGTTCCCCGCGCCAGCGGGGATAAACCG;Dbxref=SO:0001459;Ontology_term=CRISPR
NZ_AMLU01000023.1	CRISPRDetect	binding_site	247924	247955	32	+	.	ID=CRISPR1_SPACER5_247924_247956;Name=CRISPR2_SPACER5_247924_247956;Parent=CRISPR2_247645_249308;Note=CCTTTAATCGCCTCTTATCGCCTGGATTGGTT;Dbxref=SO:0001459;Ontology_term=CRISPR
NZ_AMLU01000023.1	CRISPRDetect	direct_repeat	247956	247984	29	+	.	ID=CRISPR1_REPEAT6_247956_247985;Name=CRISPR2_REPEAT6_247956_247985;Parent=CRISPR2_247645_249308;Note=GTGTTCCCCGCGCCAGCGGGGATAAACCG;Dbxref=SO:0001459;Ontology_term=CRISPR
NZ_AMLU01000023.1	CRISPRDetect	binding_site	247985	248016	32	+	.	ID=CRISPR1_SPACER6_247985_248017;Name=CRISPR2_SPACER6_247985_248017;Parent=CRISPR2_247645_249308;Note=TTAAATCCATATACGGGCCTTGCGGGTTTGCC;Dbxref=SO:0001459;Ontology_term=CRISPR
NZ_AMLU01000023.1	CRISPRDetect	direct_repeat	248017	248045	29	+	.	ID=CRISPR1_REPEAT7_248017_248046;Name=CRISPR2_REPEAT7_248017_248046;Parent=CRISPR2_247645_249308;Note=GTGTTCCCCGCGCTAGCGGGGATAAACCG;Dbxref=SO:0001459;Ontology_term=CRISPR
NZ_AMLU01000023.1	CRISPRDetect	binding_site	248046	248077	32	+	.	ID=CRISPR1_SPACER7_248046_248078;Name=CRISPR2_SPACER7_248046_248078;Parent=CRISPR2_247645_249308;Note=GCGGCTCTGTGTTGGGCGATGGCTCCGGTGGT;Dbxref=SO:0001459;Ontology_term=CRISPR
NZ_AMLU01000023.1	CRISPRDetect	direct_repeat	248078	248106	29	+	.	ID=CRISPR1_REPEAT8_248078_248107;Name=CRISPR2_REPEAT8_248078_248107;Parent=CRISPR2_247645_249308;Note=GTGTTCCCCGCGCCAGCGGGGATAAACCG;Dbxref=SO:0001459;Ontology_term=CRISPR
NZ_AMLU01000023.1	CRISPRDetect	binding_site	248107	248138	32	+	.	ID=CRISPR1_SPACER8_248107_248139;Name=CRISPR2_SPACER8_248107_248139;Parent=CRISPR2_247645_249308;Note=GCGCGCCAATAATTTTATTGACGATTTCATCA;Dbxref=SO:0001459;Ontology_term=CRISPR
NZ_AMLU01000023.1	CRISPRDetect	direct_repeat	248139	248167	29	+	.	ID=CRISPR1_REPEAT9_248139_248168;Name=CRISPR2_REPEAT9_248139_248168;Parent=CRISPR2_247645_249308;Note=GTGTTCCCCGCGCCAGCGGGGATAAACCG;Dbxref=SO:0001459;Ontology_term=CRISPR
NZ_AMLU01000023.1	CRISPRDetect	binding_site	248168	248199	32	+	.	ID=CRISPR1_SPACER9_248168_248200;Name=CRISPR2_SPACER9_248168_248200;Parent=CRISPR2_247645_249308;Note=CCGCTGACGCACTGGATCAACCTGACGCAACG;Dbxref=SO:0001459;Ontology_term=CRISPR
NZ_AMLU01000023.1	CRISPRDetect	direct_repeat	248200	248228	29	+	.	ID=CRISPR1_REPEAT10_248200_248229;Name=CRISPR2_REPEAT10_248200_248229;Parent=CRISPR2_247645_249308;Note=GTGTTCCCCGCGCCAGCGGGGATAAACCG;Dbxref=SO:0001459;Ontology_term=CRISPR
NZ_AMLU01000023.1	CRISPRDetect	binding_site	248229	248260	32	+	.	ID=CRISPR1_SPACER10_248229_248261;Name=CRISPR2_SPACER10_248229_248261;Parent=CRISPR2_247645_249308;Note=TTGCAGGGCGATATTGTTGTTGGTGAATGGGA;Dbxref=SO:0001459;Ontology_term=CRISPR
NZ_AMLU01000023.1	CRISPRDetect	direct_repeat	248261	248289	29	+	.	ID=CRISPR1_REPEAT11_248261_248290;Name=CRISPR2_REPEAT11_248261_248290;Parent=CRISPR2_247645_249308;Note=GTGTTCCCCGCGCCAGCGGGGATAAACCG;Dbxref=SO:0001459;Ontology_term=CRISPR
NZ_AMLU01000023.1	CRISPRDetect	binding_site	248290	248321	32	+	.	ID=CRISPR1_SPACER11_248290_248322;Name=CRISPR2_SPACER11_248290_248322;Parent=CRISPR2_247645_249308;Note=CGTCGCGGAAAATTTCGCATTGACGATAAAGA;Dbxref=SO:0001459;Ontology_term=CRISPR
NZ_AMLU01000023.1	CRISPRDetect	direct_repeat	248322	248350	29	+	.	ID=CRISPR1_REPEAT12_248322_248351;Name=CRISPR2_REPEAT12_248322_248351;Parent=CRISPR2_247645_249308;Note=GTGTTCCCCGCGCCAGCGGGGATAAACCG;Dbxref=SO:0001459;Ontology_term=CRISPR
NZ_AMLU01000023.1	CRISPRDetect	binding_site	248351	248382	32	+	.	ID=CRISPR1_SPACER12_248351_248383;Name=CRISPR2_SPACER12_248351_248383;Parent=CRISPR2_247645_249308;Note=TTACGTGTTTATTCATCTGTTGCATTAGATTC;Dbxref=SO:0001459;Ontology_term=CRISPR
NZ_AMLU01000023.1	CRISPRDetect	direct_repeat	248383	248411	29	+	.	ID=CRISPR1_REPEAT13_248383_248412;Name=CRISPR2_REPEAT13_248383_248412;Parent=CRISPR2_247645_249308;Note=GTGTTCCCCGCGCCAGCGGGGATAAACCT;Dbxref=SO:0001459;Ontology_term=CRISPR
NZ_AMLU01000023.1	CRISPRDetect	binding_site	248412	248443	32	+	.	ID=CRISPR1_SPACER13_248412_248444;Name=CRISPR2_SPACER13_248412_248444;Parent=CRISPR2_247645_249308;Note=GAGGCGTACAGGCTGTTAGATGAGAAATTACC;Dbxref=SO:0001459;Ontology_term=CRISPR
NZ_AMLU01000023.1	CRISPRDetect	direct_repeat	248444	248472	29	+	.	ID=CRISPR1_REPEAT14_248444_248473;Name=CRISPR2_REPEAT14_248444_248473;Parent=CRISPR2_247645_249308;Note=GTGTTCCCCGCGCCAGCGGGGATAAACCG;Dbxref=SO:0001459;Ontology_term=CRISPR
NZ_AMLU01000023.1	CRISPRDetect	binding_site	248473	248504	32	+	.	ID=CRISPR1_SPACER14_248473_248505;Name=CRISPR2_SPACER14_248473_248505;Parent=CRISPR2_247645_249308;Note=ACGCCCCGAATGTGTTTGCCTCGCCCGCTGCC;Dbxref=SO:0001459;Ontology_term=CRISPR
NZ_AMLU01000023.1	CRISPRDetect	direct_repeat	248505	248533	29	+	.	ID=CRISPR1_REPEAT15_248505_248534;Name=CRISPR2_REPEAT15_248505_248534;Parent=CRISPR2_247645_249308;Note=GTGTTCTCCGCGCCAGCGGGGATAAACCG;Dbxref=SO:0001459;Ontology_term=CRISPR
NZ_AMLU01000023.1	CRISPRDetect	binding_site	248534	248565	32	+	.	ID=CRISPR1_SPACER15_248534_248566;Name=CRISPR2_SPACER15_248534_248566;Parent=CRISPR2_247645_249308;Note=GTTTGCCGTATCTTCGATCATACCGGAACGGT;Dbxref=SO:0001459;Ontology_term=CRISPR
NZ_AMLU01000023.1	CRISPRDetect	direct_repeat	248566	248594	29	+	.	ID=CRISPR1_REPEAT16_248566_248595;Name=CRISPR2_REPEAT16_248566_248595;Parent=CRISPR2_247645_249308;Note=GTGTTCCCCGCGCCAGCGGGGATAAACCG;Dbxref=SO:0001459;Ontology_term=CRISPR
NZ_AMLU01000023.1	CRISPRDetect	binding_site	248595	248626	32	+	.	ID=CRISPR1_SPACER16_248595_248627;Name=CRISPR2_SPACER16_248595_248627;Parent=CRISPR2_247645_249308;Note=TGGATTATCTGTATTTTACGGAAGTGGGCGCG;Dbxref=SO:0001459;Ontology_term=CRISPR
NZ_AMLU01000023.1	CRISPRDetect	direct_repeat	248627	248655	29	+	.	ID=CRISPR1_REPEAT17_248627_248656;Name=CRISPR2_REPEAT17_248627_248656;Parent=CRISPR2_247645_249308;Note=GTGTTCCCCGCGCCAGCGGGGATAAACCG;Dbxref=SO:0001459;Ontology_term=CRISPR
NZ_AMLU01000023.1	CRISPRDetect	binding_site	248656	248687	32	+	.	ID=CRISPR1_SPACER17_248656_248688;Name=CRISPR2_SPACER17_248656_248688;Parent=CRISPR2_247645_249308;Note=GTCGTTCATCAGGCACTACCGGCACTTTCTGG;Dbxref=SO:0001459;Ontology_term=CRISPR
NZ_AMLU01000023.1	CRISPRDetect	direct_repeat	248688	248716	29	+	.	ID=CRISPR1_REPEAT18_248688_248717;Name=CRISPR2_REPEAT18_248688_248717;Parent=CRISPR2_247645_249308;Note=GTGTTCCCCGCGCCAGCGGGGATAAACCG;Dbxref=SO:0001459;Ontology_term=CRISPR
NZ_AMLU01000023.1	CRISPRDetect	binding_site	248717	248748	32	+	.	ID=CRISPR1_SPACER18_248717_248749;Name=CRISPR2_SPACER18_248717_248749;Parent=CRISPR2_247645_249308;Note=ATATTCGCCGCTTTCCATTTACCGAACGTAAC;Dbxref=SO:0001459;Ontology_term=CRISPR
NZ_AMLU01000023.1	CRISPRDetect	direct_repeat	248749	248777	29	+	.	ID=CRISPR1_REPEAT19_248749_248778;Name=CRISPR2_REPEAT19_248749_248778;Parent=CRISPR2_247645_249308;Note=GTGTTCCCCGCGCCAGCGGGGATAAACCG;Dbxref=SO:0001459;Ontology_term=CRISPR
NZ_AMLU01000023.1	CRISPRDetect	binding_site	248778	248809	32	+	.	ID=CRISPR1_SPACER19_248778_248810;Name=CRISPR2_SPACER19_248778_248810;Parent=CRISPR2_247645_249308;Note=AATAAGGCGCGGTGCCACCCTCGGCTTTAATT;Dbxref=SO:0001459;Ontology_term=CRISPR
NZ_AMLU01000023.1	CRISPRDetect	direct_repeat	248810	248838	29	+	.	ID=CRISPR1_REPEAT20_248810_248839;Name=CRISPR2_REPEAT20_248810_248839;Parent=CRISPR2_247645_249308;Note=GTGTTCCCCGCGCCGACGCGTTCCAGCGC;Dbxref=SO:0001459;Ontology_term=CRISPR
NZ_AMLU01000023.1	CRISPRDetect	binding_site	248839	248851	32	+	.	ID=CRISPR1_SPACER20_248839_248852;Name=CRISPR2_SPACER20_248839_248852;Parent=CRISPR2_247645_249308;Note=ACGTTACTCGATCCGATCGATGAAGTAACCGG;Dbxref=SO:0001459;Ontology_term=CRISPR
NZ_AMLU01000023.1	CRISPRDetect	direct_repeat	248852	248880	29	+	.	ID=CRISPR1_REPEAT21_248852_248881;Name=CRISPR2_REPEAT21_248852_248881;Parent=CRISPR2_247645_249308;Note=GTGTTCCCCGCGCCAGCGGGGATAAACCG;Dbxref=SO:0001459;Ontology_term=CRISPR
NZ_AMLU01000023.1	CRISPRDetect	binding_site	248881	248912	32	+	.	ID=CRISPR1_SPACER21_248881_248913;Name=CRISPR2_SPACER21_248881_248913;Parent=CRISPR2_247645_249308;Note=AGCCGTTTCCGCTAAATACCCCCGCAGTGATT;Dbxref=SO:0001459;Ontology_term=CRISPR
NZ_AMLU01000023.1	CRISPRDetect	direct_repeat	248913	248941	29	+	.	ID=CRISPR1_REPEAT22_248913_248942;Name=CRISPR2_REPEAT22_248913_248942;Parent=CRISPR2_247645_249308;Note=GTGTTCCCCGCGCCAGCGGGGATAAACCG;Dbxref=SO:0001459;Ontology_term=CRISPR
NZ_AMLU01000023.1	CRISPRDetect	binding_site	248942	248973	32	+	.	ID=CRISPR1_SPACER22_248942_248974;Name=CRISPR2_SPACER22_248942_248974;Parent=CRISPR2_247645_249308;Note=TTCTTGAATATGATTGCGGGTATATGTGGATA;Dbxref=SO:0001459;Ontology_term=CRISPR
NZ_AMLU01000023.1	CRISPRDetect	direct_repeat	248974	249002	29	+	.	ID=CRISPR1_REPEAT23_248974_249003;Name=CRISPR2_REPEAT23_248974_249003;Parent=CRISPR2_247645_249308;Note=GTGTTCCCCGCGCCAGCGGGGATAAACCG;Dbxref=SO:0001459;Ontology_term=CRISPR
NZ_AMLU01000023.1	CRISPRDetect	binding_site	249003	249034	32	+	.	ID=CRISPR1_SPACER23_249003_249035;Name=CRISPR2_SPACER23_249003_249035;Parent=CRISPR2_247645_249308;Note=TCTGGTTATAACATCGCAGCAAAATCAAAAGA;Dbxref=SO:0001459;Ontology_term=CRISPR
NZ_AMLU01000023.1	CRISPRDetect	direct_repeat	249035	249063	29	+	.	ID=CRISPR1_REPEAT24_249035_249064;Name=CRISPR2_REPEAT24_249035_249064;Parent=CRISPR2_247645_249308;Note=GTGTTCCCCGCGCCAGCGGGGATAAACCG;Dbxref=SO:0001459;Ontology_term=CRISPR
NZ_AMLU01000023.1	CRISPRDetect	binding_site	249064	249095	32	+	.	ID=CRISPR1_SPACER24_249064_249096;Name=CRISPR2_SPACER24_249064_249096;Parent=CRISPR2_247645_249308;Note=GCAACCCATTAATTAACTAAGCAGTAATAAAC;Dbxref=SO:0001459;Ontology_term=CRISPR
NZ_AMLU01000023.1	CRISPRDetect	direct_repeat	249096	249124	29	+	.	ID=CRISPR1_REPEAT25_249096_249125;Name=CRISPR2_REPEAT25_249096_249125;Parent=CRISPR2_247645_249308;Note=GTGTTCCCCGCGCCAGCGGGGATAAACCG;Dbxref=SO:0001459;Ontology_term=CRISPR
NZ_AMLU01000023.1	CRISPRDetect	binding_site	249125	249156	32	+	.	ID=CRISPR1_SPACER25_249125_249157;Name=CRISPR2_SPACER25_249125_249157;Parent=CRISPR2_247645_249308;Note=TGACGAGGTGCGAGCGATGGTATCAAGGCCTA;Dbxref=SO:0001459;Ontology_term=CRISPR
NZ_AMLU01000023.1	CRISPRDetect	direct_repeat	249157	249185	29	+	.	ID=CRISPR1_REPEAT26_249157_249186;Name=CRISPR2_REPEAT26_249157_249186;Parent=CRISPR2_247645_249308;Note=GTGTTTCCCGCGCCAGCGGGGATAAACCG;Dbxref=SO:0001459;Ontology_term=CRISPR
NZ_AMLU01000023.1	CRISPRDetect	binding_site	249186	249217	32	+	.	ID=CRISPR1_SPACER26_249186_249218;Name=CRISPR2_SPACER26_249186_249218;Parent=CRISPR2_247645_249308;Note=GGTTAACCAGGGGTTTTTCCCCACTATTTCGC;Dbxref=SO:0001459;Ontology_term=CRISPR
NZ_AMLU01000023.1	CRISPRDetect	direct_repeat	249218	249246	29	+	.	ID=CRISPR1_REPEAT27_249218_249247;Name=CRISPR2_REPEAT27_249218_249247;Parent=CRISPR2_247645_249308;Note=GTGTTCCCCGCGCCAGCGGGGATAAACCG;Dbxref=SO:0001459;Ontology_term=CRISPR
NZ_AMLU01000023.1	CRISPRDetect	binding_site	249247	249278	32	+	.	ID=CRISPR1_SPACER27_249247_249279;Name=CRISPR2_SPACER27_249247_249279;Parent=CRISPR2_247645_249308;Note=AGGGGCGTTCCGCAGTCGACAAGGGCTGAAAA;Dbxref=SO:0001459;Ontology_term=CRISPR
NZ_AMLU01000023.1	CRISPRDetect	direct_repeat	249279	249309	30	+	.	ID=CRISPR1_REPEAT28_249279_249310;Name=CRISPR2_REPEAT28_249279_249310;Parent=CRISPR2_247645_249308;Note=ATGTTCCCCGCGCCAGCGGGGATAAACACG;Dbxref=SO:0001459;Ontology_term=CRISPR
NZ_AMLV01000010.1	CRISPRDetect	repeat_region	106225	107772	1549	-	.	ID=CRISPR1_106225_107773;Note=GTGTTCCCCGCGCCAGCGGGGATAAACCG;Dbxref=SO:0001459;Ontology_term=CRISPR
NZ_AMLV01000010.1	CRISPRDetect	direct_repeat	106225	106255	30	-	.	ID=CRISPR1_REPEAT1_106225_106256;Name=CRISPR1_REPEAT1_106225_106256;Parent=CRISPR1_106225_107773;Note=CGTGTTTATCCCCGCTGGCGCGGGGAACAT;Dbxref=SO:0001459;Ontology_term=CRISPR
NZ_AMLV01000010.1	CRISPRDetect	binding_site	106256	106287	32	-	.	ID=CRISPR1_SPACER1_106256_106288;Name=CRISPR1_SPACER1_106256_106288;Parent=CRISPR1_106225_107773;Note=TTTTCAGCCCTTGTCGACTGCGGAACGCCCCT;Dbxref=SO:0001459;Ontology_term=CRISPR
NZ_AMLV01000010.1	CRISPRDetect	direct_repeat	106287	106315	29	-	.	ID=CRISPR1_REPEAT2_106287_106316;Name=CRISPR1_REPEAT2_106287_106316;Parent=CRISPR1_106225_107773;Note=CGGTTTATCCCCGCTGGCGCGGGGAACAC;Dbxref=SO:0001459;Ontology_term=CRISPR
NZ_AMLV01000010.1	CRISPRDetect	binding_site	106316	106347	32	-	.	ID=CRISPR1_SPACER2_106316_106348;Name=CRISPR1_SPACER2_106316_106348;Parent=CRISPR1_106225_107773;Note=GCGAAATAGTGGGGAAAAACCCCTGGTTAACC;Dbxref=SO:0001459;Ontology_term=CRISPR
NZ_AMLV01000010.1	CRISPRDetect	direct_repeat	106348	106376	29	-	.	ID=CRISPR1_REPEAT3_106348_106377;Name=CRISPR1_REPEAT3_106348_106377;Parent=CRISPR1_106225_107773;Note=CGGTTTATCCCCGCTGGCGCGGGAAACAC;Dbxref=SO:0001459;Ontology_term=CRISPR
NZ_AMLV01000010.1	CRISPRDetect	binding_site	106377	106408	32	-	.	ID=CRISPR1_SPACER3_106377_106409;Name=CRISPR1_SPACER3_106377_106409;Parent=CRISPR1_106225_107773;Note=TAGGCCTTGATACCATCGCTCGCACCTCGTCA;Dbxref=SO:0001459;Ontology_term=CRISPR
NZ_AMLV01000010.1	CRISPRDetect	direct_repeat	106409	106437	29	-	.	ID=CRISPR1_REPEAT4_106409_106438;Name=CRISPR1_REPEAT4_106409_106438;Parent=CRISPR1_106225_107773;Note=CGGTTTATCCCCGCTGGCGCGGGGAACAC;Dbxref=SO:0001459;Ontology_term=CRISPR
NZ_AMLV01000010.1	CRISPRDetect	binding_site	106438	106469	32	-	.	ID=CRISPR1_SPACER4_106438_106470;Name=CRISPR1_SPACER4_106438_106470;Parent=CRISPR1_106225_107773;Note=GTTTATTACTGCTTAGTTAATTAATGGGTTGC;Dbxref=SO:0001459;Ontology_term=CRISPR
NZ_AMLV01000010.1	CRISPRDetect	direct_repeat	106470	106498	29	-	.	ID=CRISPR1_REPEAT5_106470_106499;Name=CRISPR1_REPEAT5_106470_106499;Parent=CRISPR1_106225_107773;Note=CGGTTTATCCCCGCTGGCGCGGGGAACAC;Dbxref=SO:0001459;Ontology_term=CRISPR
NZ_AMLV01000010.1	CRISPRDetect	binding_site	106499	106530	32	-	.	ID=CRISPR1_SPACER5_106499_106531;Name=CRISPR1_SPACER5_106499_106531;Parent=CRISPR1_106225_107773;Note=TCTTTTGATTTTGCTGCGATGTTATAACCAGA;Dbxref=SO:0001459;Ontology_term=CRISPR
NZ_AMLV01000010.1	CRISPRDetect	direct_repeat	106531	106559	29	-	.	ID=CRISPR1_REPEAT6_106531_106560;Name=CRISPR1_REPEAT6_106531_106560;Parent=CRISPR1_106225_107773;Note=CGGTTTATCCCCGCTGGCGCGGGGAACAC;Dbxref=SO:0001459;Ontology_term=CRISPR
NZ_AMLV01000010.1	CRISPRDetect	binding_site	106560	106591	32	-	.	ID=CRISPR1_SPACER6_106560_106592;Name=CRISPR1_SPACER6_106560_106592;Parent=CRISPR1_106225_107773;Note=TATCCACATATACCCGCAATCATATTCAAGAA;Dbxref=SO:0001459;Ontology_term=CRISPR
NZ_AMLV01000010.1	CRISPRDetect	direct_repeat	106592	106620	29	-	.	ID=CRISPR1_REPEAT7_106592_106621;Name=CRISPR1_REPEAT7_106592_106621;Parent=CRISPR1_106225_107773;Note=CGGTTTATCCCCGCTGGCGCGGGGAACAC;Dbxref=SO:0001459;Ontology_term=CRISPR
NZ_AMLV01000010.1	CRISPRDetect	binding_site	106621	106652	32	-	.	ID=CRISPR1_SPACER7_106621_106653;Name=CRISPR1_SPACER7_106621_106653;Parent=CRISPR1_106225_107773;Note=AATCACTGCGGGGGTATTTAGCGGAAACGGCT;Dbxref=SO:0001459;Ontology_term=CRISPR
NZ_AMLV01000010.1	CRISPRDetect	direct_repeat	106653	106681	29	-	.	ID=CRISPR1_REPEAT8_106653_106682;Name=CRISPR1_REPEAT8_106653_106682;Parent=CRISPR1_106225_107773;Note=CGGTTTATCCCCGCTGGCGCGGGGAACAC;Dbxref=SO:0001459;Ontology_term=CRISPR
NZ_AMLV01000010.1	CRISPRDetect	binding_site	106682	106755	32	-	.	ID=CRISPR1_SPACER8_106682_106756;Name=CRISPR1_SPACER8_106682_106756;Parent=CRISPR1_106225_107773;Note=GATCGAGTAACGTGCGCTGGAACGCGTCGGCG;Dbxref=SO:0001459;Ontology_term=CRISPR
NZ_AMLV01000010.1	CRISPRDetect	direct_repeat	106756	106784	29	-	.	ID=CRISPR1_REPEAT9_106756_106785;Name=CRISPR1_REPEAT9_106756_106785;Parent=CRISPR1_106225_107773;Note=CGGTTTATCCCCGCTGGCGCGGGGAACAC;Dbxref=SO:0001459;Ontology_term=CRISPR
NZ_AMLV01000010.1	CRISPRDetect	binding_site	106785	106816	32	-	.	ID=CRISPR1_SPACER9_106785_106817;Name=CRISPR1_SPACER9_106785_106817;Parent=CRISPR1_106225_107773;Note=GTTACGTTCGGTAAATGGAAAGCGGCGAATAT;Dbxref=SO:0001459;Ontology_term=CRISPR
NZ_AMLV01000010.1	CRISPRDetect	direct_repeat	106817	106845	29	-	.	ID=CRISPR1_REPEAT10_106817_106846;Name=CRISPR1_REPEAT10_106817_106846;Parent=CRISPR1_106225_107773;Note=CGGTTTATCCCCGCTGGCGCGGGGAACAC;Dbxref=SO:0001459;Ontology_term=CRISPR
NZ_AMLV01000010.1	CRISPRDetect	binding_site	106846	106877	32	-	.	ID=CRISPR1_SPACER10_106846_106878;Name=CRISPR1_SPACER10_106846_106878;Parent=CRISPR1_106225_107773;Note=CCAGAAAGTGCCGGTAGTGCCTGATGAACGAC;Dbxref=SO:0001459;Ontology_term=CRISPR
NZ_AMLV01000010.1	CRISPRDetect	direct_repeat	106878	106906	29	-	.	ID=CRISPR1_REPEAT11_106878_106907;Name=CRISPR1_REPEAT11_106878_106907;Parent=CRISPR1_106225_107773;Note=CGGTTTATCCCCGCTGGCGCGGGGAACAC;Dbxref=SO:0001459;Ontology_term=CRISPR
NZ_AMLV01000010.1	CRISPRDetect	binding_site	106907	106938	32	-	.	ID=CRISPR1_SPACER11_106907_106939;Name=CRISPR1_SPACER11_106907_106939;Parent=CRISPR1_106225_107773;Note=CGCGCCCACTTCCGTAAAATACAGATAATCCA;Dbxref=SO:0001459;Ontology_term=CRISPR
NZ_AMLV01000010.1	CRISPRDetect	direct_repeat	106939	106967	29	-	.	ID=CRISPR1_REPEAT12_106939_106968;Name=CRISPR1_REPEAT12_106939_106968;Parent=CRISPR1_106225_107773;Note=CGGTTTATCCCCGCTGGCGCGGGGAACAC;Dbxref=SO:0001459;Ontology_term=CRISPR
NZ_AMLV01000010.1	CRISPRDetect	binding_site	106968	106999	32	-	.	ID=CRISPR1_SPACER12_106968_107000;Name=CRISPR1_SPACER12_106968_107000;Parent=CRISPR1_106225_107773;Note=ACCGTTCCGGTATGATCGAAGATACGGCAAAC;Dbxref=SO:0001459;Ontology_term=CRISPR
NZ_AMLV01000010.1	CRISPRDetect	direct_repeat	107000	107028	29	-	.	ID=CRISPR1_REPEAT13_107000_107029;Name=CRISPR1_REPEAT13_107000_107029;Parent=CRISPR1_106225_107773;Note=CGGTTTATCCCCGCTGGCGCGGAGAACAC;Dbxref=SO:0001459;Ontology_term=CRISPR
NZ_AMLV01000010.1	CRISPRDetect	binding_site	107029	107060	32	-	.	ID=CRISPR1_SPACER13_107029_107061;Name=CRISPR1_SPACER13_107029_107061;Parent=CRISPR1_106225_107773;Note=GGCAGCGGGCGAGGCAAACACATTCGGGGCGT;Dbxref=SO:0001459;Ontology_term=CRISPR
NZ_AMLV01000010.1	CRISPRDetect	direct_repeat	107061	107089	29	-	.	ID=CRISPR1_REPEAT14_107061_107090;Name=CRISPR1_REPEAT14_107061_107090;Parent=CRISPR1_106225_107773;Note=CGGTTTATCCCCGCTGGCGCGGGGAACAC;Dbxref=SO:0001459;Ontology_term=CRISPR
NZ_AMLV01000010.1	CRISPRDetect	binding_site	107090	107121	32	-	.	ID=CRISPR1_SPACER14_107090_107122;Name=CRISPR1_SPACER14_107090_107122;Parent=CRISPR1_106225_107773;Note=GGTAATTTCTCATCTAACAGCCTGTACGCCTC;Dbxref=SO:0001459;Ontology_term=CRISPR
NZ_AMLV01000010.1	CRISPRDetect	direct_repeat	107122	107150	29	-	.	ID=CRISPR1_REPEAT15_107122_107151;Name=CRISPR1_REPEAT15_107122_107151;Parent=CRISPR1_106225_107773;Note=AGGTTTATCCCCGCTGGCGCGGGGAACAC;Dbxref=SO:0001459;Ontology_term=CRISPR
NZ_AMLV01000010.1	CRISPRDetect	binding_site	107151	107182	32	-	.	ID=CRISPR1_SPACER15_107151_107183;Name=CRISPR1_SPACER15_107151_107183;Parent=CRISPR1_106225_107773;Note=GAATCTAATGCAACAGATGAATAAACACGTAA;Dbxref=SO:0001459;Ontology_term=CRISPR
NZ_AMLV01000010.1	CRISPRDetect	direct_repeat	107183	107211	29	-	.	ID=CRISPR1_REPEAT16_107183_107212;Name=CRISPR1_REPEAT16_107183_107212;Parent=CRISPR1_106225_107773;Note=CGGTTTATCCCCGCTGGCGCGGGGAACAC;Dbxref=SO:0001459;Ontology_term=CRISPR
NZ_AMLV01000010.1	CRISPRDetect	binding_site	107212	107243	32	-	.	ID=CRISPR1_SPACER16_107212_107244;Name=CRISPR1_SPACER16_107212_107244;Parent=CRISPR1_106225_107773;Note=TCTTTATCGTCAATGCGAAATTTTCCGCGACG;Dbxref=SO:0001459;Ontology_term=CRISPR
NZ_AMLV01000010.1	CRISPRDetect	direct_repeat	107244	107272	29	-	.	ID=CRISPR1_REPEAT17_107244_107273;Name=CRISPR1_REPEAT17_107244_107273;Parent=CRISPR1_106225_107773;Note=CGGTTTATCCCCGCTGGCGCGGGGAACAC;Dbxref=SO:0001459;Ontology_term=CRISPR
NZ_AMLV01000010.1	CRISPRDetect	binding_site	107273	107304	32	-	.	ID=CRISPR1_SPACER17_107273_107305;Name=CRISPR1_SPACER17_107273_107305;Parent=CRISPR1_106225_107773;Note=TCCCATTCACCAACAACAATATCGCCCTGCAA;Dbxref=SO:0001459;Ontology_term=CRISPR
NZ_AMLV01000010.1	CRISPRDetect	direct_repeat	107305	107333	29	-	.	ID=CRISPR1_REPEAT18_107305_107334;Name=CRISPR1_REPEAT18_107305_107334;Parent=CRISPR1_106225_107773;Note=CGGTTTATCCCCGCTGGCGCGGGGAACAC;Dbxref=SO:0001459;Ontology_term=CRISPR
NZ_AMLV01000010.1	CRISPRDetect	binding_site	107334	107365	32	-	.	ID=CRISPR1_SPACER18_107334_107366;Name=CRISPR1_SPACER18_107334_107366;Parent=CRISPR1_106225_107773;Note=CGTTGCGTCAGGTTGATCCAGTGCGTCAGCGG;Dbxref=SO:0001459;Ontology_term=CRISPR
NZ_AMLV01000010.1	CRISPRDetect	direct_repeat	107366	107394	29	-	.	ID=CRISPR1_REPEAT19_107366_107395;Name=CRISPR1_REPEAT19_107366_107395;Parent=CRISPR1_106225_107773;Note=CGGTTTATCCCCGCTGGCGCGGGGAACAC;Dbxref=SO:0001459;Ontology_term=CRISPR
NZ_AMLV01000010.1	CRISPRDetect	binding_site	107395	107426	32	-	.	ID=CRISPR1_SPACER19_107395_107427;Name=CRISPR1_SPACER19_107395_107427;Parent=CRISPR1_106225_107773;Note=TGATGAAATCGTCAATAAAATTATTGGCGCGC;Dbxref=SO:0001459;Ontology_term=CRISPR
NZ_AMLV01000010.1	CRISPRDetect	direct_repeat	107427	107455	29	-	.	ID=CRISPR1_REPEAT20_107427_107456;Name=CRISPR1_REPEAT20_107427_107456;Parent=CRISPR1_106225_107773;Note=CGGTTTATCCCCGCTGGCGCGGGGAACAC;Dbxref=SO:0001459;Ontology_term=CRISPR
NZ_AMLV01000010.1	CRISPRDetect	binding_site	107456	107487	32	-	.	ID=CRISPR1_SPACER20_107456_107488;Name=CRISPR1_SPACER20_107456_107488;Parent=CRISPR1_106225_107773;Note=ACCACCGGAGCCATCGCCCAACACAGAGCCGC;Dbxref=SO:0001459;Ontology_term=CRISPR
NZ_AMLV01000010.1	CRISPRDetect	direct_repeat	107488	107516	29	-	.	ID=CRISPR1_REPEAT21_107488_107517;Name=CRISPR1_REPEAT21_107488_107517;Parent=CRISPR1_106225_107773;Note=CGGTTTATCCCCGCTGGCGCGGGGAACAC;Dbxref=SO:0001459;Ontology_term=CRISPR
NZ_AMLV01000010.1	CRISPRDetect	binding_site	107517	107548	32	-	.	ID=CRISPR1_SPACER21_107517_107549;Name=CRISPR1_SPACER21_107517_107549;Parent=CRISPR1_106225_107773;Note=GGCAAACCCGCAAGGCCCGTATATGGATTTAA;Dbxref=SO:0001459;Ontology_term=CRISPR
NZ_AMLV01000010.1	CRISPRDetect	direct_repeat	107549	107577	29	-	.	ID=CRISPR1_REPEAT22_107549_107578;Name=CRISPR1_REPEAT22_107549_107578;Parent=CRISPR1_106225_107773;Note=CGGTTTATCCCCGCTGGCGCGGGGAACAC;Dbxref=SO:0001459;Ontology_term=CRISPR
NZ_AMLV01000010.1	CRISPRDetect	binding_site	107578	107609	32	-	.	ID=CRISPR1_SPACER22_107578_107610;Name=CRISPR1_SPACER22_107578_107610;Parent=CRISPR1_106225_107773;Note=AACCAATCCAGGCGATAAGAGGCGATTAAAGG;Dbxref=SO:0001459;Ontology_term=CRISPR
NZ_AMLV01000010.1	CRISPRDetect	direct_repeat	107610	107638	29	-	.	ID=CRISPR1_REPEAT23_107610_107639;Name=CRISPR1_REPEAT23_107610_107639;Parent=CRISPR1_106225_107773;Note=CGGTTTATCCCCGCTGGCGCGGGGAACAC;Dbxref=SO:0001459;Ontology_term=CRISPR
NZ_AMLV01000010.1	CRISPRDetect	binding_site	107639	107682	44	-	.	ID=CRISPR1_SPACER23_107639_107683;Name=CRISPR1_SPACER23_107639_107683;Parent=CRISPR1_106225_107773;Note=TCTCGGTCTCGGTCTCGGTCTCGGTCTCGGTCTCGGTAGTGACG;Dbxref=SO:0001459;Ontology_term=CRISPR
NZ_AMLV01000010.1	CRISPRDetect	direct_repeat	107683	107711	29	-	.	ID=CRISPR1_REPEAT24_107683_107712;Name=CRISPR1_REPEAT24_107683_107712;Parent=CRISPR1_106225_107773;Note=CGGTTTATCCCCGCTGGCGCGGGGAACAC;Dbxref=SO:0001459;Ontology_term=CRISPR
NZ_AMLV01000010.1	CRISPRDetect	binding_site	107712	107743	32	-	.	ID=CRISPR1_SPACER24_107712_107744;Name=CRISPR1_SPACER24_107712_107744;Parent=CRISPR1_106225_107773;Note=ATTTTATTTGACAAATTGGCGGCATCTCACTG;Dbxref=SO:0001459;Ontology_term=CRISPR
NZ_AMLV01000010.1	CRISPRDetect	direct_repeat	107744	107772	29	-	.	ID=CRISPR1_REPEAT25_107744_107773;Name=CRISPR1_REPEAT25_107744_107773;Parent=CRISPR1_106225_107773;Note=CGGTTTATCCCCGCTGGCGCGGGGAACAC;Dbxref=SO:0001459;Ontology_term=CRISPR
NZ_AMLV01000010.1	CRISPRDetect	repeat_region	264666	265791	1127	+	.	ID=CRISPR2_264666_265792;Note=GTGTTCCCCGCGCCAGCGGGGATAAACCG;Dbxref=SO:0001459;Ontology_term=CRISPR
NZ_AMLV01000010.1	CRISPRDetect	direct_repeat	264666	264694	29	+	.	ID=CRISPR2_REPEAT1_264666_264695;Name=CRISPR2_REPEAT1_264666_264695;Parent=CRISPR2_264666_265792;Note=GTGTTCCCCGCGCCAGCGGGGATAAACCG;Dbxref=SO:0001459;Ontology_term=CRISPR
NZ_AMLV01000010.1	CRISPRDetect	binding_site	264695	264726	32	+	.	ID=CRISPR2_SPACER1_264695_264727;Name=CRISPR2_SPACER1_264695_264727;Parent=CRISPR2_264666_265792;Note=TTCCAGAACCGTTTGACTTACTGTGGCCATTA;Dbxref=SO:0001459;Ontology_term=CRISPR
NZ_AMLV01000010.1	CRISPRDetect	direct_repeat	264727	264755	29	+	.	ID=CRISPR2_REPEAT2_264727_264756;Name=CRISPR2_REPEAT2_264727_264756;Parent=CRISPR2_264666_265792;Note=GTGTTCCCCGCGCCAGCGGGGATAAACCG;Dbxref=SO:0001459;Ontology_term=CRISPR
NZ_AMLV01000010.1	CRISPRDetect	binding_site	264756	264787	32	+	.	ID=CRISPR2_SPACER2_264756_264788;Name=CRISPR2_SPACER2_264756_264788;Parent=CRISPR2_264666_265792;Note=GCAGCGGTTGAGTAACTCCTCGTCCACGTCGA;Dbxref=SO:0001459;Ontology_term=CRISPR
NZ_AMLV01000010.1	CRISPRDetect	direct_repeat	264788	264816	29	+	.	ID=CRISPR2_REPEAT3_264788_264817;Name=CRISPR2_REPEAT3_264788_264817;Parent=CRISPR2_264666_265792;Note=GTGTTCCCCGCGCCAGCGGGGATAAACCG;Dbxref=SO:0001459;Ontology_term=CRISPR
NZ_AMLV01000010.1	CRISPRDetect	binding_site	264817	264848	32	+	.	ID=CRISPR2_SPACER3_264817_264849;Name=CRISPR2_SPACER3_264817_264849;Parent=CRISPR2_264666_265792;Note=CTCCAGCGCTCGAATTTATTTGAGGCCACCAC;Dbxref=SO:0001459;Ontology_term=CRISPR
NZ_AMLV01000010.1	CRISPRDetect	direct_repeat	264849	264877	29	+	.	ID=CRISPR2_REPEAT4_264849_264878;Name=CRISPR2_REPEAT4_264849_264878;Parent=CRISPR2_264666_265792;Note=GTGTTCCCCGCGCCAGCGGGGATAAACCG;Dbxref=SO:0001459;Ontology_term=CRISPR
NZ_AMLV01000010.1	CRISPRDetect	binding_site	264878	264909	32	+	.	ID=CRISPR2_SPACER4_264878_264910;Name=CRISPR2_SPACER4_264878_264910;Parent=CRISPR2_264666_265792;Note=TTTTGATACGTAGTATTCATTACGCCTCCTAG;Dbxref=SO:0001459;Ontology_term=CRISPR
NZ_AMLV01000010.1	CRISPRDetect	direct_repeat	264910	264938	29	+	.	ID=CRISPR2_REPEAT5_264910_264939;Name=CRISPR2_REPEAT5_264910_264939;Parent=CRISPR2_264666_265792;Note=GTGTTCCCCGCGCCAGCGGGGATAAACCG;Dbxref=SO:0001459;Ontology_term=CRISPR
NZ_AMLV01000010.1	CRISPRDetect	binding_site	264939	264970	32	+	.	ID=CRISPR2_SPACER5_264939_264971;Name=CRISPR2_SPACER5_264939_264971;Parent=CRISPR2_264666_265792;Note=GCGAGGTCAATAAAAAATGGTGTGGCTTTACC;Dbxref=SO:0001459;Ontology_term=CRISPR
NZ_AMLV01000010.1	CRISPRDetect	direct_repeat	264971	264999	29	+	.	ID=CRISPR2_REPEAT6_264971_265000;Name=CRISPR2_REPEAT6_264971_265000;Parent=CRISPR2_264666_265792;Note=GTGTTCCCCGCGCCAGCGGGGATAAACCG;Dbxref=SO:0001459;Ontology_term=CRISPR
NZ_AMLV01000010.1	CRISPRDetect	binding_site	265000	265031	32	+	.	ID=CRISPR2_SPACER6_265000_265032;Name=CRISPR2_SPACER6_265000_265032;Parent=CRISPR2_264666_265792;Note=CCGGCATCAGCGCCGATCCGTTCATAGTGCCC;Dbxref=SO:0001459;Ontology_term=CRISPR
NZ_AMLV01000010.1	CRISPRDetect	direct_repeat	265032	265060	29	+	.	ID=CRISPR2_REPEAT7_265032_265061;Name=CRISPR2_REPEAT7_265032_265061;Parent=CRISPR2_264666_265792;Note=GTGTTCCCCGCGCCAGCGGGGATAAACCG;Dbxref=SO:0001459;Ontology_term=CRISPR
NZ_AMLV01000010.1	CRISPRDetect	binding_site	265061	265092	32	+	.	ID=CRISPR2_SPACER7_265061_265093;Name=CRISPR2_SPACER7_265061_265093;Parent=CRISPR2_264666_265792;Note=AAAAAACAGAAGAACGGCAAGCGGCACCTCAA;Dbxref=SO:0001459;Ontology_term=CRISPR
NZ_AMLV01000010.1	CRISPRDetect	direct_repeat	265093	265121	29	+	.	ID=CRISPR2_REPEAT8_265093_265122;Name=CRISPR2_REPEAT8_265093_265122;Parent=CRISPR2_264666_265792;Note=GTGTTCCCCGCGCCAGCGGGGATAAACCG;Dbxref=SO:0001459;Ontology_term=CRISPR
NZ_AMLV01000010.1	CRISPRDetect	binding_site	265122	265153	32	+	.	ID=CRISPR2_SPACER8_265122_265154;Name=CRISPR2_SPACER8_265122_265154;Parent=CRISPR2_264666_265792;Note=CGTCAGCGCGGTATTGAGGCCGGGGACCGCCC;Dbxref=SO:0001459;Ontology_term=CRISPR
NZ_AMLV01000010.1	CRISPRDetect	direct_repeat	265154	265182	29	+	.	ID=CRISPR2_REPEAT9_265154_265183;Name=CRISPR2_REPEAT9_265154_265183;Parent=CRISPR2_264666_265792;Note=GTGTTCCCCGCGCCAGCGGGGATAAACCG;Dbxref=SO:0001459;Ontology_term=CRISPR
NZ_AMLV01000010.1	CRISPRDetect	binding_site	265183	265214	32	+	.	ID=CRISPR2_SPACER9_265183_265215;Name=CRISPR2_SPACER9_265183_265215;Parent=CRISPR2_264666_265792;Note=AACAGGAACAGGAAAAAAAAGATTTGTCCGGT;Dbxref=SO:0001459;Ontology_term=CRISPR
NZ_AMLV01000010.1	CRISPRDetect	direct_repeat	265215	265243	29	+	.	ID=CRISPR2_REPEAT10_265215_265244;Name=CRISPR2_REPEAT10_265215_265244;Parent=CRISPR2_264666_265792;Note=GTGTTCCCCGCGCCAGCGGGGATAAACCG;Dbxref=SO:0001459;Ontology_term=CRISPR
NZ_AMLV01000010.1	CRISPRDetect	binding_site	265244	265275	32	+	.	ID=CRISPR2_SPACER10_265244_265276;Name=CRISPR2_SPACER10_265244_265276;Parent=CRISPR2_264666_265792;Note=CAGATCCTCAACGGTCAGGCTGTTTAGTTCCT;Dbxref=SO:0001459;Ontology_term=CRISPR
NZ_AMLV01000010.1	CRISPRDetect	direct_repeat	265276	265304	29	+	.	ID=CRISPR2_REPEAT11_265276_265305;Name=CRISPR2_REPEAT11_265276_265305;Parent=CRISPR2_264666_265792;Note=GTGTTCCCCGCGCCAGCGGGGATAAACCG;Dbxref=SO:0001459;Ontology_term=CRISPR
NZ_AMLV01000010.1	CRISPRDetect	binding_site	265305	265336	32	+	.	ID=CRISPR2_SPACER11_265305_265337;Name=CRISPR2_SPACER11_265305_265337;Parent=CRISPR2_264666_265792;Note=CGGAGGATGGAATATTTCCGAGGCTGGCGATT;Dbxref=SO:0001459;Ontology_term=CRISPR
NZ_AMLV01000010.1	CRISPRDetect	direct_repeat	265337	265365	29	+	.	ID=CRISPR2_REPEAT12_265337_265366;Name=CRISPR2_REPEAT12_265337_265366;Parent=CRISPR2_264666_265792;Note=GTGTTCCCCGCGCTAGCGGGGATAAACCG;Dbxref=SO:0001459;Ontology_term=CRISPR
NZ_AMLV01000010.1	CRISPRDetect	binding_site	265366	265397	32	+	.	ID=CRISPR2_SPACER12_265366_265398;Name=CRISPR2_SPACER12_265366_265398;Parent=CRISPR2_264666_265792;Note=ATGCCGGAACGCTGATGGCGTTTGACATGAGC;Dbxref=SO:0001459;Ontology_term=CRISPR
NZ_AMLV01000010.1	CRISPRDetect	direct_repeat	265398	265426	29	+	.	ID=CRISPR2_REPEAT13_265398_265427;Name=CRISPR2_REPEAT13_265398_265427;Parent=CRISPR2_264666_265792;Note=GTGTTCCCCGCGCCAGCGGGGATAAACCG;Dbxref=SO:0001459;Ontology_term=CRISPR
NZ_AMLV01000010.1	CRISPRDetect	binding_site	265427	265458	32	+	.	ID=CRISPR2_SPACER13_265427_265459;Name=CRISPR2_SPACER13_265427_265459;Parent=CRISPR2_264666_265792;Note=AATTATTTCTGTGGCTGGGGTTTCGATTCGAT;Dbxref=SO:0001459;Ontology_term=CRISPR
NZ_AMLV01000010.1	CRISPRDetect	direct_repeat	265459	265487	29	+	.	ID=CRISPR2_REPEAT14_265459_265488;Name=CRISPR2_REPEAT14_265459_265488;Parent=CRISPR2_264666_265792;Note=GTGTTCCCCGCGCCAGCGGGGATAAACCG;Dbxref=SO:0001459;Ontology_term=CRISPR
NZ_AMLV01000010.1	CRISPRDetect	binding_site	265488	265519	32	+	.	ID=CRISPR2_SPACER14_265488_265520;Name=CRISPR2_SPACER14_265488_265520;Parent=CRISPR2_264666_265792;Note=TGACGCTGGTCTATACCGGCAACGAACGCGAC;Dbxref=SO:0001459;Ontology_term=CRISPR
NZ_AMLV01000010.1	CRISPRDetect	direct_repeat	265520	265548	29	+	.	ID=CRISPR2_REPEAT15_265520_265549;Name=CRISPR2_REPEAT15_265520_265549;Parent=CRISPR2_264666_265792;Note=GTGTTCCCCGCGCCAGCGGGGATAAACCG;Dbxref=SO:0001459;Ontology_term=CRISPR
NZ_AMLV01000010.1	CRISPRDetect	binding_site	265549	265580	32	+	.	ID=CRISPR2_SPACER15_265549_265581;Name=CRISPR2_SPACER15_265549_265581;Parent=CRISPR2_264666_265792;Note=TTGATCGAGAGTGCGAAGAGGCAGAACGGGCA;Dbxref=SO:0001459;Ontology_term=CRISPR
NZ_AMLV01000010.1	CRISPRDetect	direct_repeat	265581	265609	29	+	.	ID=CRISPR2_REPEAT16_265581_265610;Name=CRISPR2_REPEAT16_265581_265610;Parent=CRISPR2_264666_265792;Note=GTGTTCCCCGCGCCAGCGGGGATAAACCG;Dbxref=SO:0001459;Ontology_term=CRISPR
NZ_AMLV01000010.1	CRISPRDetect	binding_site	265610	265641	32	+	.	ID=CRISPR2_SPACER16_265610_265642;Name=CRISPR2_SPACER16_265610_265642;Parent=CRISPR2_264666_265792;Note=CAGGTTATGCGCAAAAATTAATTCATATTATA;Dbxref=SO:0001459;Ontology_term=CRISPR
NZ_AMLV01000010.1	CRISPRDetect	direct_repeat	265642	265670	29	+	.	ID=CRISPR2_REPEAT17_265642_265671;Name=CRISPR2_REPEAT17_265642_265671;Parent=CRISPR2_264666_265792;Note=GTGTTCCCCGCGCCAGCAGGGATAAACCG;Dbxref=SO:0001459;Ontology_term=CRISPR
NZ_AMLV01000010.1	CRISPRDetect	binding_site	265671	265702	32	+	.	ID=CRISPR2_SPACER17_265671_265703;Name=CRISPR2_SPACER17_265671_265703;Parent=CRISPR2_264666_265792;Note=GACGAGTTCTGGAAATGGTTAGCTGATAAAGA;Dbxref=SO:0001459;Ontology_term=CRISPR
NZ_AMLV01000010.1	CRISPRDetect	direct_repeat	265703	265731	29	+	.	ID=CRISPR2_REPEAT18_265703_265732;Name=CRISPR2_REPEAT18_265703_265732;Parent=CRISPR2_264666_265792;Note=GTGTTCCCCGCGCCAGCGGGGATAAACCG;Dbxref=SO:0001459;Ontology_term=CRISPR
NZ_AMLV01000010.1	CRISPRDetect	binding_site	265732	265763	32	+	.	ID=CRISPR2_SPACER18_265732_265764;Name=CRISPR2_SPACER18_265732_265764;Parent=CRISPR2_264666_265792;Note=CGTTCATCGGCAGCGTCACGCAATATGAAGAT;Dbxref=SO:0001459;Ontology_term=CRISPR
NZ_AMLV01000010.1	CRISPRDetect	direct_repeat	265764	265791	28	+	.	ID=CRISPR2_REPEAT19_265764_265792;Name=CRISPR2_REPEAT19_265764_265792;Parent=CRISPR2_264666_265792;Note=GTGTTCCCCGCGCCAACAAGGATAGCCG;Dbxref=SO:0001459;Ontology_term=CRISPR
NZ_AMMC01000001.1	CRISPRDetect	repeat_region	154939	156064	1127	+	.	ID=CRISPR2_154939_156065;Note=GTGTTCCCCGCGCCAGCGGGGATAAACCG;Dbxref=SO:0001459;Ontology_term=CRISPR
NZ_AMMC01000001.1	CRISPRDetect	direct_repeat	154939	154967	29	+	.	ID=CRISPR2_REPEAT1_154939_154968;Name=CRISPR1_REPEAT1_154939_154968;Parent=CRISPR1_154939_156065;Note=GTGTTCCCCGCGCCAGCGGGGATAAACCG;Dbxref=SO:0001459;Ontology_term=CRISPR
NZ_AMMC01000001.1	CRISPRDetect	binding_site	154968	154999	32	+	.	ID=CRISPR2_SPACER1_154968_155000;Name=CRISPR1_SPACER1_154968_155000;Parent=CRISPR1_154939_156065;Note=TTCCAGAACCGTTTGACTTACTGTGGCCATTA;Dbxref=SO:0001459;Ontology_term=CRISPR
NZ_AMMC01000001.1	CRISPRDetect	direct_repeat	155000	155028	29	+	.	ID=CRISPR2_REPEAT2_155000_155029;Name=CRISPR1_REPEAT2_155000_155029;Parent=CRISPR1_154939_156065;Note=GTGTTCCCCGCGCCAGCGGGGATAAACCG;Dbxref=SO:0001459;Ontology_term=CRISPR
NZ_AMMC01000001.1	CRISPRDetect	binding_site	155029	155060	32	+	.	ID=CRISPR2_SPACER2_155029_155061;Name=CRISPR1_SPACER2_155029_155061;Parent=CRISPR1_154939_156065;Note=GCAGCGGTTGAGTAACTCCTCGTCCACGTCGA;Dbxref=SO:0001459;Ontology_term=CRISPR
NZ_AMMC01000001.1	CRISPRDetect	direct_repeat	155061	155089	29	+	.	ID=CRISPR2_REPEAT3_155061_155090;Name=CRISPR1_REPEAT3_155061_155090;Parent=CRISPR1_154939_156065;Note=GTGTTCCCCGCGCCAGCGGGGATAAACCG;Dbxref=SO:0001459;Ontology_term=CRISPR
NZ_AMMC01000001.1	CRISPRDetect	binding_site	155090	155121	32	+	.	ID=CRISPR2_SPACER3_155090_155122;Name=CRISPR1_SPACER3_155090_155122;Parent=CRISPR1_154939_156065;Note=CTCCAGCGCTCGAATTTATTTGAGGCCACCAC;Dbxref=SO:0001459;Ontology_term=CRISPR
NZ_AMMC01000001.1	CRISPRDetect	direct_repeat	155122	155150	29	+	.	ID=CRISPR2_REPEAT4_155122_155151;Name=CRISPR1_REPEAT4_155122_155151;Parent=CRISPR1_154939_156065;Note=GTGTTCCCCGCGCCAGCGGGGATAAACCG;Dbxref=SO:0001459;Ontology_term=CRISPR
NZ_AMMC01000001.1	CRISPRDetect	binding_site	155151	155182	32	+	.	ID=CRISPR2_SPACER4_155151_155183;Name=CRISPR1_SPACER4_155151_155183;Parent=CRISPR1_154939_156065;Note=TTTTGATACGTAGTATTCATTACGCCTCCTAG;Dbxref=SO:0001459;Ontology_term=CRISPR
NZ_AMMC01000001.1	CRISPRDetect	direct_repeat	155183	155211	29	+	.	ID=CRISPR2_REPEAT5_155183_155212;Name=CRISPR1_REPEAT5_155183_155212;Parent=CRISPR1_154939_156065;Note=GTGTTCCCCGCGCCAGCGGGGATAAACCG;Dbxref=SO:0001459;Ontology_term=CRISPR
NZ_AMMC01000001.1	CRISPRDetect	binding_site	155212	155243	32	+	.	ID=CRISPR2_SPACER5_155212_155244;Name=CRISPR1_SPACER5_155212_155244;Parent=CRISPR1_154939_156065;Note=GCGAGGTCAATAAAAAATGGTGTGGCTTTACC;Dbxref=SO:0001459;Ontology_term=CRISPR
NZ_AMMC01000001.1	CRISPRDetect	direct_repeat	155244	155272	29	+	.	ID=CRISPR2_REPEAT6_155244_155273;Name=CRISPR1_REPEAT6_155244_155273;Parent=CRISPR1_154939_156065;Note=GTGTTCCCCGCGCCAGCGGGGATAAACCG;Dbxref=SO:0001459;Ontology_term=CRISPR
NZ_AMMC01000001.1	CRISPRDetect	binding_site	155273	155304	32	+	.	ID=CRISPR2_SPACER6_155273_155305;Name=CRISPR1_SPACER6_155273_155305;Parent=CRISPR1_154939_156065;Note=CCGGCATCAGCGCCGATCCGTTCATAGTGCCC;Dbxref=SO:0001459;Ontology_term=CRISPR
NZ_AMMC01000001.1	CRISPRDetect	direct_repeat	155305	155333	29	+	.	ID=CRISPR2_REPEAT7_155305_155334;Name=CRISPR1_REPEAT7_155305_155334;Parent=CRISPR1_154939_156065;Note=GTGTTCCCCGCGCCAGCGGGGATAAACCG;Dbxref=SO:0001459;Ontology_term=CRISPR
NZ_AMMC01000001.1	CRISPRDetect	binding_site	155334	155365	32	+	.	ID=CRISPR2_SPACER7_155334_155366;Name=CRISPR1_SPACER7_155334_155366;Parent=CRISPR1_154939_156065;Note=AAAAAACAGAAGAACGGCAAGCGGCACCTCAA;Dbxref=SO:0001459;Ontology_term=CRISPR
NZ_AMMC01000001.1	CRISPRDetect	direct_repeat	155366	155394	29	+	.	ID=CRISPR2_REPEAT8_155366_155395;Name=CRISPR1_REPEAT8_155366_155395;Parent=CRISPR1_154939_156065;Note=GTGTTCCCCGCGCCAGCGGGGATAAACCG;Dbxref=SO:0001459;Ontology_term=CRISPR
NZ_AMMC01000001.1	CRISPRDetect	binding_site	155395	155426	32	+	.	ID=CRISPR2_SPACER8_155395_155427;Name=CRISPR1_SPACER8_155395_155427;Parent=CRISPR1_154939_156065;Note=CGTCAGCGCGGTATTGAGGCCGGGGACCGCCC;Dbxref=SO:0001459;Ontology_term=CRISPR
NZ_AMMC01000001.1	CRISPRDetect	direct_repeat	155427	155455	29	+	.	ID=CRISPR2_REPEAT9_155427_155456;Name=CRISPR1_REPEAT9_155427_155456;Parent=CRISPR1_154939_156065;Note=GTGTTCCCCGCGCCAGCGGGGATAAACCG;Dbxref=SO:0001459;Ontology_term=CRISPR
NZ_AMMC01000001.1	CRISPRDetect	binding_site	155456	155487	32	+	.	ID=CRISPR2_SPACER9_155456_155488;Name=CRISPR1_SPACER9_155456_155488;Parent=CRISPR1_154939_156065;Note=AACAGGAACAGGAAAAAAAAGATTTGTCCGGT;Dbxref=SO:0001459;Ontology_term=CRISPR
NZ_AMMC01000001.1	CRISPRDetect	direct_repeat	155488	155516	29	+	.	ID=CRISPR2_REPEAT10_155488_155517;Name=CRISPR1_REPEAT10_155488_155517;Parent=CRISPR1_154939_156065;Note=GTGTTCCCCGCGCCAGCGGGGATAAACCG;Dbxref=SO:0001459;Ontology_term=CRISPR
NZ_AMMC01000001.1	CRISPRDetect	binding_site	155517	155548	32	+	.	ID=CRISPR2_SPACER10_155517_155549;Name=CRISPR1_SPACER10_155517_155549;Parent=CRISPR1_154939_156065;Note=CAGATCCTCAACGGTCAGGCTGTTTAGTTCCT;Dbxref=SO:0001459;Ontology_term=CRISPR
NZ_AMMC01000001.1	CRISPRDetect	direct_repeat	155549	155577	29	+	.	ID=CRISPR2_REPEAT11_155549_155578;Name=CRISPR1_REPEAT11_155549_155578;Parent=CRISPR1_154939_156065;Note=GTGTTCCCCGCGCCAGCGGGGATAAACCG;Dbxref=SO:0001459;Ontology_term=CRISPR
NZ_AMMC01000001.1	CRISPRDetect	binding_site	155578	155609	32	+	.	ID=CRISPR2_SPACER11_155578_155610;Name=CRISPR1_SPACER11_155578_155610;Parent=CRISPR1_154939_156065;Note=CGGAGGATGGAATATTTCCGAGGCTGGCGATT;Dbxref=SO:0001459;Ontology_term=CRISPR
NZ_AMMC01000001.1	CRISPRDetect	direct_repeat	155610	155638	29	+	.	ID=CRISPR2_REPEAT12_155610_155639;Name=CRISPR1_REPEAT12_155610_155639;Parent=CRISPR1_154939_156065;Note=GTGTTCCCCGCGCTAGCGGGGATAAACCG;Dbxref=SO:0001459;Ontology_term=CRISPR
NZ_AMMC01000001.1	CRISPRDetect	binding_site	155639	155670	32	+	.	ID=CRISPR2_SPACER12_155639_155671;Name=CRISPR1_SPACER12_155639_155671;Parent=CRISPR1_154939_156065;Note=ATGCCGGAACGCTGATGGCGTTTGACATGAGC;Dbxref=SO:0001459;Ontology_term=CRISPR
NZ_AMMC01000001.1	CRISPRDetect	direct_repeat	155671	155699	29	+	.	ID=CRISPR2_REPEAT13_155671_155700;Name=CRISPR1_REPEAT13_155671_155700;Parent=CRISPR1_154939_156065;Note=GTGTTCCCCGCGCCAGCGGGGATAAACCG;Dbxref=SO:0001459;Ontology_term=CRISPR
NZ_AMMC01000001.1	CRISPRDetect	binding_site	155700	155731	32	+	.	ID=CRISPR2_SPACER13_155700_155732;Name=CRISPR1_SPACER13_155700_155732;Parent=CRISPR1_154939_156065;Note=AATTATTTCTGTGGCTGGGGTTTCGATTCGAT;Dbxref=SO:0001459;Ontology_term=CRISPR
NZ_AMMC01000001.1	CRISPRDetect	direct_repeat	155732	155760	29	+	.	ID=CRISPR2_REPEAT14_155732_155761;Name=CRISPR1_REPEAT14_155732_155761;Parent=CRISPR1_154939_156065;Note=GTGTTCCCCGCGCCAGCGGGGATAAACCG;Dbxref=SO:0001459;Ontology_term=CRISPR
NZ_AMMC01000001.1	CRISPRDetect	binding_site	155761	155792	32	+	.	ID=CRISPR2_SPACER14_155761_155793;Name=CRISPR1_SPACER14_155761_155793;Parent=CRISPR1_154939_156065;Note=TGACGCTGGTCTATACCGGCAACGAACGCGAC;Dbxref=SO:0001459;Ontology_term=CRISPR
NZ_AMMC01000001.1	CRISPRDetect	direct_repeat	155793	155821	29	+	.	ID=CRISPR2_REPEAT15_155793_155822;Name=CRISPR1_REPEAT15_155793_155822;Parent=CRISPR1_154939_156065;Note=GTGTTCCCCGCGCCAGCGGGGATAAACCG;Dbxref=SO:0001459;Ontology_term=CRISPR
NZ_AMMC01000001.1	CRISPRDetect	binding_site	155822	155853	32	+	.	ID=CRISPR2_SPACER15_155822_155854;Name=CRISPR1_SPACER15_155822_155854;Parent=CRISPR1_154939_156065;Note=TTGATCGAGAGTGCGAAGAGGCAGAACGGGCA;Dbxref=SO:0001459;Ontology_term=CRISPR
NZ_AMMC01000001.1	CRISPRDetect	direct_repeat	155854	155882	29	+	.	ID=CRISPR2_REPEAT16_155854_155883;Name=CRISPR1_REPEAT16_155854_155883;Parent=CRISPR1_154939_156065;Note=GTGTTCCCCGCGCCAGCGGGGATAAACCG;Dbxref=SO:0001459;Ontology_term=CRISPR
NZ_AMMC01000001.1	CRISPRDetect	binding_site	155883	155914	32	+	.	ID=CRISPR2_SPACER16_155883_155915;Name=CRISPR1_SPACER16_155883_155915;Parent=CRISPR1_154939_156065;Note=CAGGTTATGCGCAAAAATTAATTCATATTATA;Dbxref=SO:0001459;Ontology_term=CRISPR
NZ_AMMC01000001.1	CRISPRDetect	direct_repeat	155915	155943	29	+	.	ID=CRISPR2_REPEAT17_155915_155944;Name=CRISPR1_REPEAT17_155915_155944;Parent=CRISPR1_154939_156065;Note=GTGTTCCCCGCGCCAGCAGGGATAAACCG;Dbxref=SO:0001459;Ontology_term=CRISPR
NZ_AMMC01000001.1	CRISPRDetect	binding_site	155944	155975	32	+	.	ID=CRISPR2_SPACER17_155944_155976;Name=CRISPR1_SPACER17_155944_155976;Parent=CRISPR1_154939_156065;Note=GACGAGTTCTGGAAATGGTTAGCTGATAAAGA;Dbxref=SO:0001459;Ontology_term=CRISPR
NZ_AMMC01000001.1	CRISPRDetect	direct_repeat	155976	156004	29	+	.	ID=CRISPR2_REPEAT18_155976_156005;Name=CRISPR1_REPEAT18_155976_156005;Parent=CRISPR1_154939_156065;Note=GTGTTCCCCGCGCCAGCGGGGATAAACCG;Dbxref=SO:0001459;Ontology_term=CRISPR
NZ_AMMC01000001.1	CRISPRDetect	binding_site	156005	156036	32	+	.	ID=CRISPR2_SPACER18_156005_156037;Name=CRISPR1_SPACER18_156005_156037;Parent=CRISPR1_154939_156065;Note=CGTTCATCGGCAGCGTCACGCAATATGAAGAT;Dbxref=SO:0001459;Ontology_term=CRISPR
NZ_AMMC01000001.1	CRISPRDetect	direct_repeat	156037	156064	28	+	.	ID=CRISPR2_REPEAT19_156037_156065;Name=CRISPR1_REPEAT19_156037_156065;Parent=CRISPR1_154939_156065;Note=GTGTTCCCCGCGCCAACAAGGATAGCCG;Dbxref=SO:0001459;Ontology_term=CRISPR
NZ_AMMC01000001.1	CRISPRDetect	repeat_region	172323	173985	1664	+	.	ID=CRISPR1_172323_173986;Note=GTGTTCCCCGCGCCAGCGGGGATAAACCG;Dbxref=SO:0001459;Ontology_term=CRISPR
NZ_AMMC01000001.1	CRISPRDetect	direct_repeat	172323	172351	29	+	.	ID=CRISPR1_REPEAT1_172323_172352;Name=CRISPR2_REPEAT1_172323_172352;Parent=CRISPR2_172323_173986;Note=GTGTTCCCCGCGCCAGCGGGGATAAACCG;Dbxref=SO:0001459;Ontology_term=CRISPR
NZ_AMMC01000001.1	CRISPRDetect	binding_site	172352	172383	32	+	.	ID=CRISPR1_SPACER1_172352_172384;Name=CRISPR2_SPACER1_172352_172384;Parent=CRISPR2_172323_173986;Note=GGGAAAAATCAATAAAATCAATGATAAGCAGT;Dbxref=SO:0001459;Ontology_term=CRISPR
NZ_AMMC01000001.1	CRISPRDetect	direct_repeat	172384	172412	29	+	.	ID=CRISPR1_REPEAT2_172384_172413;Name=CRISPR2_REPEAT2_172384_172413;Parent=CRISPR2_172323_173986;Note=GTGTTCCCCGCGCCAGCGGGGATAAACCG;Dbxref=SO:0001459;Ontology_term=CRISPR
NZ_AMMC01000001.1	CRISPRDetect	binding_site	172413	172444	32	+	.	ID=CRISPR1_SPACER2_172413_172445;Name=CRISPR2_SPACER2_172413_172445;Parent=CRISPR2_172323_173986;Note=GCTGGGTAGTGGAGTAATCATTATGTGTGGTG;Dbxref=SO:0001459;Ontology_term=CRISPR
NZ_AMMC01000001.1	CRISPRDetect	direct_repeat	172445	172473	29	+	.	ID=CRISPR1_REPEAT3_172445_172474;Name=CRISPR2_REPEAT3_172445_172474;Parent=CRISPR2_172323_173986;Note=GTGTTCCCCGCGCCAGCGGGGATAAACCG;Dbxref=SO:0001459;Ontology_term=CRISPR
NZ_AMMC01000001.1	CRISPRDetect	binding_site	172474	172505	32	+	.	ID=CRISPR1_SPACER3_172474_172506;Name=CRISPR2_SPACER3_172474_172506;Parent=CRISPR2_172323_173986;Note=CAGTGAGATGCCGCCAATTTGTCAAATAAAAT;Dbxref=SO:0001459;Ontology_term=CRISPR
NZ_AMMC01000001.1	CRISPRDetect	direct_repeat	172506	172534	29	+	.	ID=CRISPR1_REPEAT4_172506_172535;Name=CRISPR2_REPEAT4_172506_172535;Parent=CRISPR2_172323_173986;Note=GTGTTCCCCGCGCCAGCGGGGATAAACCG;Dbxref=SO:0001459;Ontology_term=CRISPR
NZ_AMMC01000001.1	CRISPRDetect	binding_site	172535	172572	38	+	.	ID=CRISPR1_SPACER4_172535_172573;Name=CRISPR2_SPACER4_172535_172573;Parent=CRISPR2_172323_173986;Note=CGTCACTACCGAGACCGAGACCGAGACCGAGACCGAGA;Dbxref=SO:0001459;Ontology_term=CRISPR
NZ_AMMC01000001.1	CRISPRDetect	direct_repeat	172573	172601	29	+	.	ID=CRISPR1_REPEAT5_172573_172602;Name=CRISPR2_REPEAT5_172573_172602;Parent=CRISPR2_172323_173986;Note=GTGTTCCCCGCGCCAGCGGGGATAAACCG;Dbxref=SO:0001459;Ontology_term=CRISPR
NZ_AMMC01000001.1	CRISPRDetect	binding_site	172602	172633	32	+	.	ID=CRISPR1_SPACER5_172602_172634;Name=CRISPR2_SPACER5_172602_172634;Parent=CRISPR2_172323_173986;Note=CCTTTAATCGCCTCTTATCGCCTGGATTGGTT;Dbxref=SO:0001459;Ontology_term=CRISPR
NZ_AMMC01000001.1	CRISPRDetect	direct_repeat	172634	172662	29	+	.	ID=CRISPR1_REPEAT6_172634_172663;Name=CRISPR2_REPEAT6_172634_172663;Parent=CRISPR2_172323_173986;Note=GTGTTCCCCGCGCCAGCGGGGATAAACCG;Dbxref=SO:0001459;Ontology_term=CRISPR
NZ_AMMC01000001.1	CRISPRDetect	binding_site	172663	172694	32	+	.	ID=CRISPR1_SPACER6_172663_172695;Name=CRISPR2_SPACER6_172663_172695;Parent=CRISPR2_172323_173986;Note=TTAAATCCATATACGGGCCTTGCGGGTTTGCC;Dbxref=SO:0001459;Ontology_term=CRISPR
NZ_AMMC01000001.1	CRISPRDetect	direct_repeat	172695	172723	29	+	.	ID=CRISPR1_REPEAT7_172695_172724;Name=CRISPR2_REPEAT7_172695_172724;Parent=CRISPR2_172323_173986;Note=GTGTTCCCCGCGCCAGCGGGGATAAACCG;Dbxref=SO:0001459;Ontology_term=CRISPR
NZ_AMMC01000001.1	CRISPRDetect	binding_site	172724	172755	32	+	.	ID=CRISPR1_SPACER7_172724_172756;Name=CRISPR2_SPACER7_172724_172756;Parent=CRISPR2_172323_173986;Note=GCGGCTCTGTGTTGGGCGATGGCTCCGGTGGT;Dbxref=SO:0001459;Ontology_term=CRISPR
NZ_AMMC01000001.1	CRISPRDetect	direct_repeat	172756	172784	29	+	.	ID=CRISPR1_REPEAT8_172756_172785;Name=CRISPR2_REPEAT8_172756_172785;Parent=CRISPR2_172323_173986;Note=GTGTTCCCCGCGCCAGCGGGGATAAACCG;Dbxref=SO:0001459;Ontology_term=CRISPR
NZ_AMMC01000001.1	CRISPRDetect	binding_site	172785	172816	32	+	.	ID=CRISPR1_SPACER8_172785_172817;Name=CRISPR2_SPACER8_172785_172817;Parent=CRISPR2_172323_173986;Note=GCGCGCCAATAATTTTATTGACGATTTCATCA;Dbxref=SO:0001459;Ontology_term=CRISPR
NZ_AMMC01000001.1	CRISPRDetect	direct_repeat	172817	172845	29	+	.	ID=CRISPR1_REPEAT9_172817_172846;Name=CRISPR2_REPEAT9_172817_172846;Parent=CRISPR2_172323_173986;Note=GTGTTCCCCGCGCCAGCGGGGATAAACCG;Dbxref=SO:0001459;Ontology_term=CRISPR
NZ_AMMC01000001.1	CRISPRDetect	binding_site	172846	172877	32	+	.	ID=CRISPR1_SPACER9_172846_172878;Name=CRISPR2_SPACER9_172846_172878;Parent=CRISPR2_172323_173986;Note=CCGCTGACGCACTGGATCAACCTGACGCAACG;Dbxref=SO:0001459;Ontology_term=CRISPR
NZ_AMMC01000001.1	CRISPRDetect	direct_repeat	172878	172906	29	+	.	ID=CRISPR1_REPEAT10_172878_172907;Name=CRISPR2_REPEAT10_172878_172907;Parent=CRISPR2_172323_173986;Note=GTGTTCCCCGCGCCAGCGGGGATAAACCG;Dbxref=SO:0001459;Ontology_term=CRISPR
NZ_AMMC01000001.1	CRISPRDetect	binding_site	172907	172938	32	+	.	ID=CRISPR1_SPACER10_172907_172939;Name=CRISPR2_SPACER10_172907_172939;Parent=CRISPR2_172323_173986;Note=TTGCAGGGCGATATTGTTGTTGGTGAATGGGA;Dbxref=SO:0001459;Ontology_term=CRISPR
NZ_AMMC01000001.1	CRISPRDetect	direct_repeat	172939	172967	29	+	.	ID=CRISPR1_REPEAT11_172939_172968;Name=CRISPR2_REPEAT11_172939_172968;Parent=CRISPR2_172323_173986;Note=GTGTTCCCCGCGCCAGCGGGGATAAACCG;Dbxref=SO:0001459;Ontology_term=CRISPR
NZ_AMMC01000001.1	CRISPRDetect	binding_site	172968	172999	32	+	.	ID=CRISPR1_SPACER11_172968_173000;Name=CRISPR2_SPACER11_172968_173000;Parent=CRISPR2_172323_173986;Note=CGTCGCGGAAAATTTCGCATTGACGATAAAGA;Dbxref=SO:0001459;Ontology_term=CRISPR
NZ_AMMC01000001.1	CRISPRDetect	direct_repeat	173000	173028	29	+	.	ID=CRISPR1_REPEAT12_173000_173029;Name=CRISPR2_REPEAT12_173000_173029;Parent=CRISPR2_172323_173986;Note=GTGTTCCCCGCGCCAGCGGGGATAAACCG;Dbxref=SO:0001459;Ontology_term=CRISPR
NZ_AMMC01000001.1	CRISPRDetect	binding_site	173029	173060	32	+	.	ID=CRISPR1_SPACER12_173029_173061;Name=CRISPR2_SPACER12_173029_173061;Parent=CRISPR2_172323_173986;Note=TTACGTGTTTATTCATCTGTTGCATTAGATTC;Dbxref=SO:0001459;Ontology_term=CRISPR
NZ_AMMC01000001.1	CRISPRDetect	direct_repeat	173061	173089	29	+	.	ID=CRISPR1_REPEAT13_173061_173090;Name=CRISPR2_REPEAT13_173061_173090;Parent=CRISPR2_172323_173986;Note=GTGTTCCCCGCGCCAGCGGGGATAAACCT;Dbxref=SO:0001459;Ontology_term=CRISPR
NZ_AMMC01000001.1	CRISPRDetect	binding_site	173090	173121	32	+	.	ID=CRISPR1_SPACER13_173090_173122;Name=CRISPR2_SPACER13_173090_173122;Parent=CRISPR2_172323_173986;Note=GAGGCGTACAGGCTGTTAGATGAGAAATTACC;Dbxref=SO:0001459;Ontology_term=CRISPR
NZ_AMMC01000001.1	CRISPRDetect	direct_repeat	173122	173150	29	+	.	ID=CRISPR1_REPEAT14_173122_173151;Name=CRISPR2_REPEAT14_173122_173151;Parent=CRISPR2_172323_173986;Note=GTGTTCCCCGCGCCAGCGGGGATAAACCG;Dbxref=SO:0001459;Ontology_term=CRISPR
NZ_AMMC01000001.1	CRISPRDetect	binding_site	173151	173182	32	+	.	ID=CRISPR1_SPACER14_173151_173183;Name=CRISPR2_SPACER14_173151_173183;Parent=CRISPR2_172323_173986;Note=ACGCCCCGAATGTGTTTGCCTCGCCCGCTGCC;Dbxref=SO:0001459;Ontology_term=CRISPR
NZ_AMMC01000001.1	CRISPRDetect	direct_repeat	173183	173211	29	+	.	ID=CRISPR1_REPEAT15_173183_173212;Name=CRISPR2_REPEAT15_173183_173212;Parent=CRISPR2_172323_173986;Note=GTGTTCTCCGCGCCAGCGGGGATAAACCG;Dbxref=SO:0001459;Ontology_term=CRISPR
NZ_AMMC01000001.1	CRISPRDetect	binding_site	173212	173243	32	+	.	ID=CRISPR1_SPACER15_173212_173244;Name=CRISPR2_SPACER15_173212_173244;Parent=CRISPR2_172323_173986;Note=GTTTGCCGTATCTTCGATCATACCGGAACGGT;Dbxref=SO:0001459;Ontology_term=CRISPR
NZ_AMMC01000001.1	CRISPRDetect	direct_repeat	173244	173272	29	+	.	ID=CRISPR1_REPEAT16_173244_173273;Name=CRISPR2_REPEAT16_173244_173273;Parent=CRISPR2_172323_173986;Note=GTGTTCCCCGCGCCAGCGGGGATAAACCG;Dbxref=SO:0001459;Ontology_term=CRISPR
NZ_AMMC01000001.1	CRISPRDetect	binding_site	173273	173304	32	+	.	ID=CRISPR1_SPACER16_173273_173305;Name=CRISPR2_SPACER16_173273_173305;Parent=CRISPR2_172323_173986;Note=TGGATTATCTGTATTTTACGGAAGTGGGCGCG;Dbxref=SO:0001459;Ontology_term=CRISPR
NZ_AMMC01000001.1	CRISPRDetect	direct_repeat	173305	173333	29	+	.	ID=CRISPR1_REPEAT17_173305_173334;Name=CRISPR2_REPEAT17_173305_173334;Parent=CRISPR2_172323_173986;Note=GTGTTCCCCGCGCCAGCGGGGATAAACCG;Dbxref=SO:0001459;Ontology_term=CRISPR
NZ_AMMC01000001.1	CRISPRDetect	binding_site	173334	173365	32	+	.	ID=CRISPR1_SPACER17_173334_173366;Name=CRISPR2_SPACER17_173334_173366;Parent=CRISPR2_172323_173986;Note=GTCGTTCATCAGGCACTACCGGCACTTTCTGG;Dbxref=SO:0001459;Ontology_term=CRISPR
NZ_AMMC01000001.1	CRISPRDetect	direct_repeat	173366	173394	29	+	.	ID=CRISPR1_REPEAT18_173366_173395;Name=CRISPR2_REPEAT18_173366_173395;Parent=CRISPR2_172323_173986;Note=GTGTTCCCCGCGCCAGCGGGGATAAACCG;Dbxref=SO:0001459;Ontology_term=CRISPR
NZ_AMMC01000001.1	CRISPRDetect	binding_site	173395	173426	32	+	.	ID=CRISPR1_SPACER18_173395_173427;Name=CRISPR2_SPACER18_173395_173427;Parent=CRISPR2_172323_173986;Note=ATATTCGCCGCTTTCCATTTACCGAACGTAAC;Dbxref=SO:0001459;Ontology_term=CRISPR
NZ_AMMC01000001.1	CRISPRDetect	direct_repeat	173427	173455	29	+	.	ID=CRISPR1_REPEAT19_173427_173456;Name=CRISPR2_REPEAT19_173427_173456;Parent=CRISPR2_172323_173986;Note=GTGTTCCCCGCGCCAGCGGGGATAAACCG;Dbxref=SO:0001459;Ontology_term=CRISPR
NZ_AMMC01000001.1	CRISPRDetect	binding_site	173456	173529	32	+	.	ID=CRISPR1_SPACER19_173456_173530;Name=CRISPR2_SPACER19_173456_173530;Parent=CRISPR2_172323_173986;Note=AATAAGGCGCGGTGCCACCCTCGGCTTTAATT;Dbxref=SO:0001459;Ontology_term=CRISPR
NZ_AMMC01000001.1	CRISPRDetect	direct_repeat	173530	173558	29	+	.	ID=CRISPR1_REPEAT20_173530_173559;Name=CRISPR2_REPEAT20_173530_173559;Parent=CRISPR2_172323_173986;Note=GTGTTCCCCGCGCCAGCGGGGATAAACCG;Dbxref=SO:0001459;Ontology_term=CRISPR
NZ_AMMC01000001.1	CRISPRDetect	binding_site	173559	173590	32	+	.	ID=CRISPR1_SPACER20_173559_173591;Name=CRISPR2_SPACER20_173559_173591;Parent=CRISPR2_172323_173986;Note=AGCCGTTTCCGCTAAATACCCCCGCAGTGATT;Dbxref=SO:0001459;Ontology_term=CRISPR
NZ_AMMC01000001.1	CRISPRDetect	direct_repeat	173591	173619	29	+	.	ID=CRISPR1_REPEAT21_173591_173620;Name=CRISPR2_REPEAT21_173591_173620;Parent=CRISPR2_172323_173986;Note=GTGTTCCCCGCGCCAGCGGGGATAAACCG;Dbxref=SO:0001459;Ontology_term=CRISPR
NZ_AMMC01000001.1	CRISPRDetect	binding_site	173620	173651	32	+	.	ID=CRISPR1_SPACER21_173620_173652;Name=CRISPR2_SPACER21_173620_173652;Parent=CRISPR2_172323_173986;Note=TTCTTGAATATGATTGCGGGTATATGTGGATA;Dbxref=SO:0001459;Ontology_term=CRISPR
NZ_AMMC01000001.1	CRISPRDetect	direct_repeat	173652	173680	29	+	.	ID=CRISPR1_REPEAT22_173652_173681;Name=CRISPR2_REPEAT22_173652_173681;Parent=CRISPR2_172323_173986;Note=GTGTTCCCCGCGCCAGCGGGGATAAACCG;Dbxref=SO:0001459;Ontology_term=CRISPR
NZ_AMMC01000001.1	CRISPRDetect	binding_site	173681	173712	32	+	.	ID=CRISPR1_SPACER22_173681_173713;Name=CRISPR2_SPACER22_173681_173713;Parent=CRISPR2_172323_173986;Note=TCTGGTTATAACATCGCAGCAAAATCAAAAGA;Dbxref=SO:0001459;Ontology_term=CRISPR
NZ_AMMC01000001.1	CRISPRDetect	direct_repeat	173713	173741	29	+	.	ID=CRISPR1_REPEAT23_173713_173742;Name=CRISPR2_REPEAT23_173713_173742;Parent=CRISPR2_172323_173986;Note=GTGTTCCCCGCGCCAGCGGGGATAAACCG;Dbxref=SO:0001459;Ontology_term=CRISPR
NZ_AMMC01000001.1	CRISPRDetect	binding_site	173742	173773	32	+	.	ID=CRISPR1_SPACER23_173742_173774;Name=CRISPR2_SPACER23_173742_173774;Parent=CRISPR2_172323_173986;Note=GCAACCCATTAATTAACTAAGCAGTAATAAAC;Dbxref=SO:0001459;Ontology_term=CRISPR
NZ_AMMC01000001.1	CRISPRDetect	direct_repeat	173774	173802	29	+	.	ID=CRISPR1_REPEAT24_173774_173803;Name=CRISPR2_REPEAT24_173774_173803;Parent=CRISPR2_172323_173986;Note=GTGTTCCCCGCGCCAGCGGGGATAAACCG;Dbxref=SO:0001459;Ontology_term=CRISPR
NZ_AMMC01000001.1	CRISPRDetect	binding_site	173803	173834	32	+	.	ID=CRISPR1_SPACER24_173803_173835;Name=CRISPR2_SPACER24_173803_173835;Parent=CRISPR2_172323_173986;Note=TGACGAGGTGCGAGCGATGGTATCAAGGCCTA;Dbxref=SO:0001459;Ontology_term=CRISPR
NZ_AMMC01000001.1	CRISPRDetect	direct_repeat	173835	173863	29	+	.	ID=CRISPR1_REPEAT25_173835_173864;Name=CRISPR2_REPEAT25_173835_173864;Parent=CRISPR2_172323_173986;Note=GTGTTTCCCGCGCCAGCGGGGATAAACCG;Dbxref=SO:0001459;Ontology_term=CRISPR
NZ_AMMC01000001.1	CRISPRDetect	binding_site	173864	173895	32	+	.	ID=CRISPR1_SPACER25_173864_173896;Name=CRISPR2_SPACER25_173864_173896;Parent=CRISPR2_172323_173986;Note=GGTTAACCAGGGGTTTTTCCCCACTATTTCGC;Dbxref=SO:0001459;Ontology_term=CRISPR
NZ_AMMC01000001.1	CRISPRDetect	direct_repeat	173896	173924	29	+	.	ID=CRISPR1_REPEAT26_173896_173925;Name=CRISPR2_REPEAT26_173896_173925;Parent=CRISPR2_172323_173986;Note=GTGTTCCCCGCGCCAGCGGGGATAAACCG;Dbxref=SO:0001459;Ontology_term=CRISPR
NZ_AMMC01000001.1	CRISPRDetect	binding_site	173925	173956	32	+	.	ID=CRISPR1_SPACER26_173925_173957;Name=CRISPR2_SPACER26_173925_173957;Parent=CRISPR2_172323_173986;Note=AGGGGCGTTCCGCAGTCGACAAGGGCTGAAAA;Dbxref=SO:0001459;Ontology_term=CRISPR
NZ_AMMC01000001.1	CRISPRDetect	direct_repeat	173957	173987	30	+	.	ID=CRISPR1_REPEAT27_173957_173988;Name=CRISPR2_REPEAT27_173957_173988;Parent=CRISPR2_172323_173986;Note=ATGTTCCCCGCGCCAGCGGGGATAAACACG;Dbxref=SO:0001459;Ontology_term=CRISPR
NZ_AMMW01000345.1	CRISPRDetect	repeat_region	4687	5812	1127	-	.	ID=CRISPR2_4687_5813;Note=GTGTTCCCCGCGCCAGCGGGGATAAACCG;Dbxref=SO:0001459;Ontology_term=CRISPR
NZ_AMMW01000345.1	CRISPRDetect	direct_repeat	4687	4714	28	-	.	ID=CRISPR2_REPEAT1_4687_4715;Name=CRISPR1_REPEAT1_4687_4715;Parent=CRISPR1_4687_5813;Note=CGGCTATCCTTGTTGGCGCGGGGAACAC;Dbxref=SO:0001459;Ontology_term=CRISPR
NZ_AMMW01000345.1	CRISPRDetect	binding_site	4715	4746	32	-	.	ID=CRISPR2_SPACER1_4715_4747;Name=CRISPR1_SPACER1_4715_4747;Parent=CRISPR1_4687_5813;Note=ATCTTCATATTGCGTGACGCTGCCGATGAACG;Dbxref=SO:0001459;Ontology_term=CRISPR
NZ_AMMW01000345.1	CRISPRDetect	direct_repeat	4747	4775	29	-	.	ID=CRISPR2_REPEAT2_4747_4776;Name=CRISPR1_REPEAT2_4747_4776;Parent=CRISPR1_4687_5813;Note=CGGTTTATCCCCGCTGGCGCGGGGAACAC;Dbxref=SO:0001459;Ontology_term=CRISPR
NZ_AMMW01000345.1	CRISPRDetect	binding_site	4776	4807	32	-	.	ID=CRISPR2_SPACER2_4776_4808;Name=CRISPR1_SPACER2_4776_4808;Parent=CRISPR1_4687_5813;Note=TCTTTATCAGCTAACCATTTCCAGAACTCGTC;Dbxref=SO:0001459;Ontology_term=CRISPR
NZ_AMMW01000345.1	CRISPRDetect	direct_repeat	4808	4836	29	-	.	ID=CRISPR2_REPEAT3_4808_4837;Name=CRISPR1_REPEAT3_4808_4837;Parent=CRISPR1_4687_5813;Note=CGGTTTATCCCTGCTGGCGCGGGGAACAC;Dbxref=SO:0001459;Ontology_term=CRISPR
NZ_AMMW01000345.1	CRISPRDetect	binding_site	4837	4868	32	-	.	ID=CRISPR2_SPACER3_4837_4869;Name=CRISPR1_SPACER3_4837_4869;Parent=CRISPR1_4687_5813;Note=TATAATATGAATTAATTTTTGCGCATAACCTG;Dbxref=SO:0001459;Ontology_term=CRISPR
NZ_AMMW01000345.1	CRISPRDetect	direct_repeat	4869	4897	29	-	.	ID=CRISPR2_REPEAT4_4869_4898;Name=CRISPR1_REPEAT4_4869_4898;Parent=CRISPR1_4687_5813;Note=CGGTTTATCCCCGCTGGCGCGGGGAACAC;Dbxref=SO:0001459;Ontology_term=CRISPR
NZ_AMMW01000345.1	CRISPRDetect	binding_site	4898	4929	32	-	.	ID=CRISPR2_SPACER4_4898_4930;Name=CRISPR1_SPACER4_4898_4930;Parent=CRISPR1_4687_5813;Note=TGCCCGTTCTGCCTCTTCGCACTCTCGATCAA;Dbxref=SO:0001459;Ontology_term=CRISPR
NZ_AMMW01000345.1	CRISPRDetect	direct_repeat	4930	4958	29	-	.	ID=CRISPR2_REPEAT5_4930_4959;Name=CRISPR1_REPEAT5_4930_4959;Parent=CRISPR1_4687_5813;Note=CGGTTTATCCCCGCTGGCGCGGGGAACAC;Dbxref=SO:0001459;Ontology_term=CRISPR
NZ_AMMW01000345.1	CRISPRDetect	binding_site	4959	4990	32	-	.	ID=CRISPR2_SPACER5_4959_4991;Name=CRISPR1_SPACER5_4959_4991;Parent=CRISPR1_4687_5813;Note=GTCGCGTTCGTTGCCGGTATAGACCAGCGTCA;Dbxref=SO:0001459;Ontology_term=CRISPR
NZ_AMMW01000345.1	CRISPRDetect	direct_repeat	4991	5019	29	-	.	ID=CRISPR2_REPEAT6_4991_5020;Name=CRISPR1_REPEAT6_4991_5020;Parent=CRISPR1_4687_5813;Note=CGGTTTATCCCCGCTGGCGCGGGGAACAC;Dbxref=SO:0001459;Ontology_term=CRISPR
NZ_AMMW01000345.1	CRISPRDetect	binding_site	5020	5051	32	-	.	ID=CRISPR2_SPACER6_5020_5052;Name=CRISPR1_SPACER6_5020_5052;Parent=CRISPR1_4687_5813;Note=ATCGAATCGAAACCCCAGCCACAGAAATAATT;Dbxref=SO:0001459;Ontology_term=CRISPR
NZ_AMMW01000345.1	CRISPRDetect	direct_repeat	5052	5080	29	-	.	ID=CRISPR2_REPEAT7_5052_5081;Name=CRISPR1_REPEAT7_5052_5081;Parent=CRISPR1_4687_5813;Note=CGGTTTATCCCCGCTGGCGCGGGGAACAC;Dbxref=SO:0001459;Ontology_term=CRISPR
NZ_AMMW01000345.1	CRISPRDetect	binding_site	5081	5112	32	-	.	ID=CRISPR2_SPACER7_5081_5113;Name=CRISPR1_SPACER7_5081_5113;Parent=CRISPR1_4687_5813;Note=GCTCATGTCAAACGCCATCAGCGTTCCGGCAT;Dbxref=SO:0001459;Ontology_term=CRISPR
NZ_AMMW01000345.1	CRISPRDetect	direct_repeat	5113	5141	29	-	.	ID=CRISPR2_REPEAT8_5113_5142;Name=CRISPR1_REPEAT8_5113_5142;Parent=CRISPR1_4687_5813;Note=CGGTTTATCCCCGCTAGCGCGGGGAACAC;Dbxref=SO:0001459;Ontology_term=CRISPR
NZ_AMMW01000345.1	CRISPRDetect	binding_site	5142	5173	32	-	.	ID=CRISPR2_SPACER8_5142_5174;Name=CRISPR1_SPACER8_5142_5174;Parent=CRISPR1_4687_5813;Note=AATCGCCAGCCTCGGAAATATTCCATCCTCCG;Dbxref=SO:0001459;Ontology_term=CRISPR
NZ_AMMW01000345.1	CRISPRDetect	direct_repeat	5174	5202	29	-	.	ID=CRISPR2_REPEAT9_5174_5203;Name=CRISPR1_REPEAT9_5174_5203;Parent=CRISPR1_4687_5813;Note=CGGTTTATCCCCGCTGGCGCGGGGAACAC;Dbxref=SO:0001459;Ontology_term=CRISPR
NZ_AMMW01000345.1	CRISPRDetect	binding_site	5203	5234	32	-	.	ID=CRISPR2_SPACER9_5203_5235;Name=CRISPR1_SPACER9_5203_5235;Parent=CRISPR1_4687_5813;Note=AGGAACTAAACAGCCTGACCGTTGAGGATCTG;Dbxref=SO:0001459;Ontology_term=CRISPR
NZ_AMMW01000345.1	CRISPRDetect	direct_repeat	5235	5263	29	-	.	ID=CRISPR2_REPEAT10_5235_5264;Name=CRISPR1_REPEAT10_5235_5264;Parent=CRISPR1_4687_5813;Note=CGGTTTATCCCCGCTGGCGCGGGGAACAC;Dbxref=SO:0001459;Ontology_term=CRISPR
NZ_AMMW01000345.1	CRISPRDetect	binding_site	5264	5295	32	-	.	ID=CRISPR2_SPACER10_5264_5296;Name=CRISPR1_SPACER10_5264_5296;Parent=CRISPR1_4687_5813;Note=ACCGGACAAATCTTTTTTTTCCTGTTCCTGTT;Dbxref=SO:0001459;Ontology_term=CRISPR
NZ_AMMW01000345.1	CRISPRDetect	direct_repeat	5296	5324	29	-	.	ID=CRISPR2_REPEAT11_5296_5325;Name=CRISPR1_REPEAT11_5296_5325;Parent=CRISPR1_4687_5813;Note=CGGTTTATCCCCGCTGGCGCGGGGAACAC;Dbxref=SO:0001459;Ontology_term=CRISPR
NZ_AMMW01000345.1	CRISPRDetect	binding_site	5325	5356	32	-	.	ID=CRISPR2_SPACER11_5325_5357;Name=CRISPR1_SPACER11_5325_5357;Parent=CRISPR1_4687_5813;Note=GGGCGGTCCCCGGCCTCAATACCGCGCTGACG;Dbxref=SO:0001459;Ontology_term=CRISPR
NZ_AMMW01000345.1	CRISPRDetect	direct_repeat	5357	5385	29	-	.	ID=CRISPR2_REPEAT12_5357_5386;Name=CRISPR1_REPEAT12_5357_5386;Parent=CRISPR1_4687_5813;Note=CGGTTTATCCCCGCTGGCGCGGGGAACAC;Dbxref=SO:0001459;Ontology_term=CRISPR
NZ_AMMW01000345.1	CRISPRDetect	binding_site	5386	5417	32	-	.	ID=CRISPR2_SPACER12_5386_5418;Name=CRISPR1_SPACER12_5386_5418;Parent=CRISPR1_4687_5813;Note=TTGAGGTGCCGCTTGCCGTTCTTCTGTTTTTT;Dbxref=SO:0001459;Ontology_term=CRISPR
NZ_AMMW01000345.1	CRISPRDetect	direct_repeat	5418	5446	29	-	.	ID=CRISPR2_REPEAT13_5418_5447;Name=CRISPR1_REPEAT13_5418_5447;Parent=CRISPR1_4687_5813;Note=CGGTTTATCCCCGCTGGCGCGGGGAACAC;Dbxref=SO:0001459;Ontology_term=CRISPR
NZ_AMMW01000345.1	CRISPRDetect	binding_site	5447	5478	32	-	.	ID=CRISPR2_SPACER13_5447_5479;Name=CRISPR1_SPACER13_5447_5479;Parent=CRISPR1_4687_5813;Note=GGGCACTATGAACGGATCGGCGCTGATGCCGG;Dbxref=SO:0001459;Ontology_term=CRISPR
NZ_AMMW01000345.1	CRISPRDetect	direct_repeat	5479	5507	29	-	.	ID=CRISPR2_REPEAT14_5479_5508;Name=CRISPR1_REPEAT14_5479_5508;Parent=CRISPR1_4687_5813;Note=CGGTTTATCCCCGCTGGCGCGGGGAACAC;Dbxref=SO:0001459;Ontology_term=CRISPR
NZ_AMMW01000345.1	CRISPRDetect	binding_site	5508	5539	32	-	.	ID=CRISPR2_SPACER14_5508_5540;Name=CRISPR1_SPACER14_5508_5540;Parent=CRISPR1_4687_5813;Note=GGTAAAGCCACACCATTTTTTATTGACCTCGC;Dbxref=SO:0001459;Ontology_term=CRISPR
NZ_AMMW01000345.1	CRISPRDetect	direct_repeat	5540	5568	29	-	.	ID=CRISPR2_REPEAT15_5540_5569;Name=CRISPR1_REPEAT15_5540_5569;Parent=CRISPR1_4687_5813;Note=CGGTTTATCCCCGCTGGCGCGGGGAACAC;Dbxref=SO:0001459;Ontology_term=CRISPR
NZ_AMMW01000345.1	CRISPRDetect	binding_site	5569	5600	32	-	.	ID=CRISPR2_SPACER15_5569_5601;Name=CRISPR1_SPACER15_5569_5601;Parent=CRISPR1_4687_5813;Note=CTAGGAGGCGTAATGAATACTACGTATCAAAA;Dbxref=SO:0001459;Ontology_term=CRISPR
NZ_AMMW01000345.1	CRISPRDetect	direct_repeat	5601	5629	29	-	.	ID=CRISPR2_REPEAT16_5601_5630;Name=CRISPR1_REPEAT16_5601_5630;Parent=CRISPR1_4687_5813;Note=CGGTTTATCCCCGCTGGCGCGGGGAACAC;Dbxref=SO:0001459;Ontology_term=CRISPR
NZ_AMMW01000345.1	CRISPRDetect	binding_site	5630	5661	32	-	.	ID=CRISPR2_SPACER16_5630_5662;Name=CRISPR1_SPACER16_5630_5662;Parent=CRISPR1_4687_5813;Note=GTGGTGGCCTCAAATAAATTCGAGCGCTGGAG;Dbxref=SO:0001459;Ontology_term=CRISPR
NZ_AMMW01000345.1	CRISPRDetect	direct_repeat	5662	5690	29	-	.	ID=CRISPR2_REPEAT17_5662_5691;Name=CRISPR1_REPEAT17_5662_5691;Parent=CRISPR1_4687_5813;Note=CGGTTTATCCCCGCTGGCGCGGGGAACAC;Dbxref=SO:0001459;Ontology_term=CRISPR
NZ_AMMW01000345.1	CRISPRDetect	binding_site	5691	5722	32	-	.	ID=CRISPR2_SPACER17_5691_5723;Name=CRISPR1_SPACER17_5691_5723;Parent=CRISPR1_4687_5813;Note=TCGACGTGGACGAGGAGTTACTCAACCGCTGC;Dbxref=SO:0001459;Ontology_term=CRISPR
NZ_AMMW01000345.1	CRISPRDetect	direct_repeat	5723	5751	29	-	.	ID=CRISPR2_REPEAT18_5723_5752;Name=CRISPR1_REPEAT18_5723_5752;Parent=CRISPR1_4687_5813;Note=CGGTTTATCCCCGCTGGCGCGGGGAACAC;Dbxref=SO:0001459;Ontology_term=CRISPR
NZ_AMMW01000345.1	CRISPRDetect	binding_site	5752	5783	32	-	.	ID=CRISPR2_SPACER18_5752_5784;Name=CRISPR1_SPACER18_5752_5784;Parent=CRISPR1_4687_5813;Note=TAATGGCCACAGTAAGTCAAACGGTTCTGGAA;Dbxref=SO:0001459;Ontology_term=CRISPR
NZ_AMMW01000345.1	CRISPRDetect	direct_repeat	5784	5812	29	-	.	ID=CRISPR2_REPEAT19_5784_5813;Name=CRISPR1_REPEAT19_5784_5813;Parent=CRISPR1_4687_5813;Note=CGGTTTATCCCCGCTGGCGCGGGGAACAC;Dbxref=SO:0001459;Ontology_term=CRISPR
NZ_AMMZ01000088.1	CRISPRDetect	repeat_region	124077	125201	1126	-	.	ID=CRISPR2_124077_125202;Note=GTGTTCCCCGCGCCAGCGGGGATAAACCG;Dbxref=SO:0001459;Ontology_term=CRISPR
NZ_AMMZ01000088.1	CRISPRDetect	direct_repeat	124077	124104	28	-	.	ID=CRISPR2_REPEAT1_124077_124105;Name=CRISPR1_REPEAT1_124077_124105;Parent=CRISPR1_124077_125202;Note=CGGCTATCCTTGTTGGCGCGGGGAACAC;Dbxref=SO:0001459;Ontology_term=CRISPR
NZ_AMMZ01000088.1	CRISPRDetect	binding_site	124105	124136	32	-	.	ID=CRISPR2_SPACER1_124105_124137;Name=CRISPR1_SPACER1_124105_124137;Parent=CRISPR1_124077_125202;Note=ATCTTCATATTGCGTGACGCTGCCGATGAACG;Dbxref=SO:0001459;Ontology_term=CRISPR
NZ_AMMZ01000088.1	CRISPRDetect	direct_repeat	124137	124165	29	-	.	ID=CRISPR2_REPEAT2_124137_124166;Name=CRISPR1_REPEAT2_124137_124166;Parent=CRISPR1_124077_125202;Note=CGGTTTATCCCCGCTGGCGCGGGGAACAC;Dbxref=SO:0001459;Ontology_term=CRISPR
NZ_AMMZ01000088.1	CRISPRDetect	binding_site	124166	124197	32	-	.	ID=CRISPR2_SPACER2_124166_124198;Name=CRISPR1_SPACER2_124166_124198;Parent=CRISPR1_124077_125202;Note=TCTTTATCAGCTAACCATTTCCAGAACTCGTC;Dbxref=SO:0001459;Ontology_term=CRISPR
NZ_AMMZ01000088.1	CRISPRDetect	direct_repeat	124198	124226	29	-	.	ID=CRISPR2_REPEAT3_124198_124227;Name=CRISPR1_REPEAT3_124198_124227;Parent=CRISPR1_124077_125202;Note=CGGTTTATCCCTGCTGGCGCGGGGAACAC;Dbxref=SO:0001459;Ontology_term=CRISPR
NZ_AMMZ01000088.1	CRISPRDetect	binding_site	124227	124258	32	-	.	ID=CRISPR2_SPACER3_124227_124259;Name=CRISPR1_SPACER3_124227_124259;Parent=CRISPR1_124077_125202;Note=TATAATATGAATTAATTTTTGCGCATAACCTG;Dbxref=SO:0001459;Ontology_term=CRISPR
NZ_AMMZ01000088.1	CRISPRDetect	direct_repeat	124259	124287	29	-	.	ID=CRISPR2_REPEAT4_124259_124288;Name=CRISPR1_REPEAT4_124259_124288;Parent=CRISPR1_124077_125202;Note=CGGTTTATCCCCGCTGGCGCGGGGAACAC;Dbxref=SO:0001459;Ontology_term=CRISPR
NZ_AMMZ01000088.1	CRISPRDetect	binding_site	124288	124319	32	-	.	ID=CRISPR2_SPACER4_124288_124320;Name=CRISPR1_SPACER4_124288_124320;Parent=CRISPR1_124077_125202;Note=TGCCCGTTCTGCCTCTTCGCACTCTCGATCAA;Dbxref=SO:0001459;Ontology_term=CRISPR
NZ_AMMZ01000088.1	CRISPRDetect	direct_repeat	124320	124348	29	-	.	ID=CRISPR2_REPEAT5_124320_124349;Name=CRISPR1_REPEAT5_124320_124349;Parent=CRISPR1_124077_125202;Note=CGGTTTATCCCCGCTGGCGCGGGGAACAC;Dbxref=SO:0001459;Ontology_term=CRISPR
NZ_AMMZ01000088.1	CRISPRDetect	binding_site	124349	124380	32	-	.	ID=CRISPR2_SPACER5_124349_124381;Name=CRISPR1_SPACER5_124349_124381;Parent=CRISPR1_124077_125202;Note=GTCGCGTTCGTTGCCGGTATAGACCAGCGTCA;Dbxref=SO:0001459;Ontology_term=CRISPR
NZ_AMMZ01000088.1	CRISPRDetect	direct_repeat	124381	124409	29	-	.	ID=CRISPR2_REPEAT6_124381_124410;Name=CRISPR1_REPEAT6_124381_124410;Parent=CRISPR1_124077_125202;Note=CGGTTTATCCCCGCTGGCGCGGGGAACAC;Dbxref=SO:0001459;Ontology_term=CRISPR
NZ_AMMZ01000088.1	CRISPRDetect	binding_site	124410	124441	32	-	.	ID=CRISPR2_SPACER6_124410_124442;Name=CRISPR1_SPACER6_124410_124442;Parent=CRISPR1_124077_125202;Note=ATCGAATCGAAACCCCAGCCACAGAAATAATT;Dbxref=SO:0001459;Ontology_term=CRISPR
NZ_AMMZ01000088.1	CRISPRDetect	direct_repeat	124442	124470	29	-	.	ID=CRISPR2_REPEAT7_124442_124471;Name=CRISPR1_REPEAT7_124442_124471;Parent=CRISPR1_124077_125202;Note=CGGTTTATCCCCGCTGGCGCGGGGAACAC;Dbxref=SO:0001459;Ontology_term=CRISPR
NZ_AMMZ01000088.1	CRISPRDetect	binding_site	124471	124502	32	-	.	ID=CRISPR2_SPACER7_124471_124503;Name=CRISPR1_SPACER7_124471_124503;Parent=CRISPR1_124077_125202;Note=GCTCATGTCAAACGCCATCAGCGTTCCGGCAT;Dbxref=SO:0001459;Ontology_term=CRISPR
NZ_AMMZ01000088.1	CRISPRDetect	direct_repeat	124503	124531	29	-	.	ID=CRISPR2_REPEAT8_124503_124532;Name=CRISPR1_REPEAT8_124503_124532;Parent=CRISPR1_124077_125202;Note=CGGTTTATCCCCGCTAGCGCGGGGAACAC;Dbxref=SO:0001459;Ontology_term=CRISPR
NZ_AMMZ01000088.1	CRISPRDetect	binding_site	124532	124563	32	-	.	ID=CRISPR2_SPACER8_124532_124564;Name=CRISPR1_SPACER8_124532_124564;Parent=CRISPR1_124077_125202;Note=AATCGCCAGCCTCGGAAATATTCCATCCTCCG;Dbxref=SO:0001459;Ontology_term=CRISPR
NZ_AMMZ01000088.1	CRISPRDetect	direct_repeat	124564	124592	29	-	.	ID=CRISPR2_REPEAT9_124564_124593;Name=CRISPR1_REPEAT9_124564_124593;Parent=CRISPR1_124077_125202;Note=CGGTTTATCCCCGCTGGCGCGGGGAACAC;Dbxref=SO:0001459;Ontology_term=CRISPR
NZ_AMMZ01000088.1	CRISPRDetect	binding_site	124593	124624	32	-	.	ID=CRISPR2_SPACER9_124593_124625;Name=CRISPR1_SPACER9_124593_124625;Parent=CRISPR1_124077_125202;Note=AGGAACTAAACAGCCTGACCGTTGAGGATCTG;Dbxref=SO:0001459;Ontology_term=CRISPR
NZ_AMMZ01000088.1	CRISPRDetect	direct_repeat	124625	124653	29	-	.	ID=CRISPR2_REPEAT10_124625_124654;Name=CRISPR1_REPEAT10_124625_124654;Parent=CRISPR1_124077_125202;Note=CGGTTTATCCCCGCTGGCGCGGGGAACAC;Dbxref=SO:0001459;Ontology_term=CRISPR
NZ_AMMZ01000088.1	CRISPRDetect	binding_site	124654	124684	31	-	.	ID=CRISPR2_SPACER10_124654_124685;Name=CRISPR1_SPACER10_124654_124685;Parent=CRISPR1_124077_125202;Note=ACCGGACAAATCTTTTTTTCCTGTTCCTGTT;Dbxref=SO:0001459;Ontology_term=CRISPR
NZ_AMMZ01000088.1	CRISPRDetect	direct_repeat	124685	124713	29	-	.	ID=CRISPR2_REPEAT11_124685_124714;Name=CRISPR1_REPEAT11_124685_124714;Parent=CRISPR1_124077_125202;Note=CGGTTTATCCCCGCTGGCGCGGGGAACAC;Dbxref=SO:0001459;Ontology_term=CRISPR
NZ_AMMZ01000088.1	CRISPRDetect	binding_site	124714	124745	32	-	.	ID=CRISPR2_SPACER11_124714_124746;Name=CRISPR1_SPACER11_124714_124746;Parent=CRISPR1_124077_125202;Note=GGGCGGTCCCCGGCCTCAATACCGCGCTGACG;Dbxref=SO:0001459;Ontology_term=CRISPR
NZ_AMMZ01000088.1	CRISPRDetect	direct_repeat	124746	124774	29	-	.	ID=CRISPR2_REPEAT12_124746_124775;Name=CRISPR1_REPEAT12_124746_124775;Parent=CRISPR1_124077_125202;Note=CGGTTTATCCCCGCTGGCGCGGGGAACAC;Dbxref=SO:0001459;Ontology_term=CRISPR
NZ_AMMZ01000088.1	CRISPRDetect	binding_site	124775	124806	32	-	.	ID=CRISPR2_SPACER12_124775_124807;Name=CRISPR1_SPACER12_124775_124807;Parent=CRISPR1_124077_125202;Note=TTGAGGTGCCGCTTGCCGTTCTTCTGTTTTTT;Dbxref=SO:0001459;Ontology_term=CRISPR
NZ_AMMZ01000088.1	CRISPRDetect	direct_repeat	124807	124835	29	-	.	ID=CRISPR2_REPEAT13_124807_124836;Name=CRISPR1_REPEAT13_124807_124836;Parent=CRISPR1_124077_125202;Note=CGGTTTATCCCCGCTGGCGCGGGGAACAC;Dbxref=SO:0001459;Ontology_term=CRISPR
NZ_AMMZ01000088.1	CRISPRDetect	binding_site	124836	124867	32	-	.	ID=CRISPR2_SPACER13_124836_124868;Name=CRISPR1_SPACER13_124836_124868;Parent=CRISPR1_124077_125202;Note=GGGCACTATGAACGGATCGGCGCTGATGCCGG;Dbxref=SO:0001459;Ontology_term=CRISPR
NZ_AMMZ01000088.1	CRISPRDetect	direct_repeat	124868	124896	29	-	.	ID=CRISPR2_REPEAT14_124868_124897;Name=CRISPR1_REPEAT14_124868_124897;Parent=CRISPR1_124077_125202;Note=CGGTTTATCCCCGCTGGCGCGGGGAACAC;Dbxref=SO:0001459;Ontology_term=CRISPR
NZ_AMMZ01000088.1	CRISPRDetect	binding_site	124897	124928	32	-	.	ID=CRISPR2_SPACER14_124897_124929;Name=CRISPR1_SPACER14_124897_124929;Parent=CRISPR1_124077_125202;Note=GGTAAAGCCACACCATTTTTTATTGACCTCGC;Dbxref=SO:0001459;Ontology_term=CRISPR
NZ_AMMZ01000088.1	CRISPRDetect	direct_repeat	124929	124957	29	-	.	ID=CRISPR2_REPEAT15_124929_124958;Name=CRISPR1_REPEAT15_124929_124958;Parent=CRISPR1_124077_125202;Note=CGGTTTATCCCCGCTGGCGCGGGGAACAC;Dbxref=SO:0001459;Ontology_term=CRISPR
NZ_AMMZ01000088.1	CRISPRDetect	binding_site	124958	124989	32	-	.	ID=CRISPR2_SPACER15_124958_124990;Name=CRISPR1_SPACER15_124958_124990;Parent=CRISPR1_124077_125202;Note=CTAGGAGGCGTAATGAATACTACGTATCAAAA;Dbxref=SO:0001459;Ontology_term=CRISPR
NZ_AMMZ01000088.1	CRISPRDetect	direct_repeat	124990	125018	29	-	.	ID=CRISPR2_REPEAT16_124990_125019;Name=CRISPR1_REPEAT16_124990_125019;Parent=CRISPR1_124077_125202;Note=CGGTTTATCCCCGCTGGCGCGGGGAACAC;Dbxref=SO:0001459;Ontology_term=CRISPR
NZ_AMMZ01000088.1	CRISPRDetect	binding_site	125019	125050	32	-	.	ID=CRISPR2_SPACER16_125019_125051;Name=CRISPR1_SPACER16_125019_125051;Parent=CRISPR1_124077_125202;Note=GTGGTGGCCTCAAATAAATTCGAGCGCTGGAG;Dbxref=SO:0001459;Ontology_term=CRISPR
NZ_AMMZ01000088.1	CRISPRDetect	direct_repeat	125051	125079	29	-	.	ID=CRISPR2_REPEAT17_125051_125080;Name=CRISPR1_REPEAT17_125051_125080;Parent=CRISPR1_124077_125202;Note=CGGTTTATCCCCGCTGGCGCGGGGAACAC;Dbxref=SO:0001459;Ontology_term=CRISPR
NZ_AMMZ01000088.1	CRISPRDetect	binding_site	125080	125111	32	-	.	ID=CRISPR2_SPACER17_125080_125112;Name=CRISPR1_SPACER17_125080_125112;Parent=CRISPR1_124077_125202;Note=TCGACGTGGACGAGGAGTTACTCAACCGCTGC;Dbxref=SO:0001459;Ontology_term=CRISPR
NZ_AMMZ01000088.1	CRISPRDetect	direct_repeat	125112	125140	29	-	.	ID=CRISPR2_REPEAT18_125112_125141;Name=CRISPR1_REPEAT18_125112_125141;Parent=CRISPR1_124077_125202;Note=CGGTTTATCCCCGCTGGCGCGGGGAACAC;Dbxref=SO:0001459;Ontology_term=CRISPR
NZ_AMMZ01000088.1	CRISPRDetect	binding_site	125141	125172	32	-	.	ID=CRISPR2_SPACER18_125141_125173;Name=CRISPR1_SPACER18_125141_125173;Parent=CRISPR1_124077_125202;Note=TAATGGCCACAGTAAGTCAAACGGTTCTGGAA;Dbxref=SO:0001459;Ontology_term=CRISPR
NZ_AMMZ01000088.1	CRISPRDetect	direct_repeat	125173	125201	29	-	.	ID=CRISPR2_REPEAT19_125173_125202;Name=CRISPR1_REPEAT19_125173_125202;Parent=CRISPR1_124077_125202;Note=CGGTTTATCCCCGCTGGCGCGGGGAACAC;Dbxref=SO:0001459;Ontology_term=CRISPR
NZ_AMMZ01000088.1	CRISPRDetect	repeat_region	106158	107821	1665	-	.	ID=CRISPR1_106158_107822;Note=GTGTTCCCCGCGCCAGCGGGGATAAACCG;Dbxref=SO:0001459;Ontology_term=CRISPR
NZ_AMMZ01000088.1	CRISPRDetect	direct_repeat	106158	106188	30	-	.	ID=CRISPR1_REPEAT1_106158_106189;Name=CRISPR2_REPEAT1_106158_106189;Parent=CRISPR2_106158_107822;Note=CGTGTTTATCCCCGCTGGCGCGGGGAACAT;Dbxref=SO:0001459;Ontology_term=CRISPR
NZ_AMMZ01000088.1	CRISPRDetect	binding_site	106189	106220	32	-	.	ID=CRISPR1_SPACER1_106189_106221;Name=CRISPR2_SPACER1_106189_106221;Parent=CRISPR2_106158_107822;Note=TTTTCAGCCCTTGTCGACTGCGGAACGCCCCT;Dbxref=SO:0001459;Ontology_term=CRISPR
NZ_AMMZ01000088.1	CRISPRDetect	direct_repeat	106220	106248	29	-	.	ID=CRISPR1_REPEAT2_106220_106249;Name=CRISPR2_REPEAT2_106220_106249;Parent=CRISPR2_106158_107822;Note=CGGTTTATCCCCGCTGGCGCGGGGAACAC;Dbxref=SO:0001459;Ontology_term=CRISPR
NZ_AMMZ01000088.1	CRISPRDetect	binding_site	106249	106280	32	-	.	ID=CRISPR1_SPACER2_106249_106281;Name=CRISPR2_SPACER2_106249_106281;Parent=CRISPR2_106158_107822;Note=GCGAAATAGTGGGGAAAAACCCCTGGTTAACC;Dbxref=SO:0001459;Ontology_term=CRISPR
NZ_AMMZ01000088.1	CRISPRDetect	direct_repeat	106281	106309	29	-	.	ID=CRISPR1_REPEAT3_106281_106310;Name=CRISPR2_REPEAT3_106281_106310;Parent=CRISPR2_106158_107822;Note=CGGTTTATCCCCGCTGGCGCGGGAAACAC;Dbxref=SO:0001459;Ontology_term=CRISPR
NZ_AMMZ01000088.1	CRISPRDetect	binding_site	106310	106341	32	-	.	ID=CRISPR1_SPACER3_106310_106342;Name=CRISPR2_SPACER3_106310_106342;Parent=CRISPR2_106158_107822;Note=TAGGCCTTGATACCATCGCTCGCACCTCGTCA;Dbxref=SO:0001459;Ontology_term=CRISPR
NZ_AMMZ01000088.1	CRISPRDetect	direct_repeat	106342	106370	29	-	.	ID=CRISPR1_REPEAT4_106342_106371;Name=CRISPR2_REPEAT4_106342_106371;Parent=CRISPR2_106158_107822;Note=CGGTTTATCCCCGCTGGCGCGGGGAACAC;Dbxref=SO:0001459;Ontology_term=CRISPR
NZ_AMMZ01000088.1	CRISPRDetect	binding_site	106371	106402	32	-	.	ID=CRISPR1_SPACER4_106371_106403;Name=CRISPR2_SPACER4_106371_106403;Parent=CRISPR2_106158_107822;Note=GTTTATTACTGCTTAGTTAATTAATGGGTTGC;Dbxref=SO:0001459;Ontology_term=CRISPR
NZ_AMMZ01000088.1	CRISPRDetect	direct_repeat	106403	106431	29	-	.	ID=CRISPR1_REPEAT5_106403_106432;Name=CRISPR2_REPEAT5_106403_106432;Parent=CRISPR2_106158_107822;Note=CGGTTTATCCCCGCTGGCGCGGGGAACAC;Dbxref=SO:0001459;Ontology_term=CRISPR
NZ_AMMZ01000088.1	CRISPRDetect	binding_site	106432	106463	32	-	.	ID=CRISPR1_SPACER5_106432_106464;Name=CRISPR2_SPACER5_106432_106464;Parent=CRISPR2_106158_107822;Note=TCTTTTGATTTTGCTGCGATGTTATAACCAGA;Dbxref=SO:0001459;Ontology_term=CRISPR
NZ_AMMZ01000088.1	CRISPRDetect	direct_repeat	106464	106492	29	-	.	ID=CRISPR1_REPEAT6_106464_106493;Name=CRISPR2_REPEAT6_106464_106493;Parent=CRISPR2_106158_107822;Note=CGGTTTATCCCCGCTGGCGCGGGGAACAC;Dbxref=SO:0001459;Ontology_term=CRISPR
NZ_AMMZ01000088.1	CRISPRDetect	binding_site	106493	106524	32	-	.	ID=CRISPR1_SPACER6_106493_106525;Name=CRISPR2_SPACER6_106493_106525;Parent=CRISPR2_106158_107822;Note=TATCCACATATACCCGCAATCATATTCAAGAA;Dbxref=SO:0001459;Ontology_term=CRISPR
NZ_AMMZ01000088.1	CRISPRDetect	direct_repeat	106525	106553	29	-	.	ID=CRISPR1_REPEAT7_106525_106554;Name=CRISPR2_REPEAT7_106525_106554;Parent=CRISPR2_106158_107822;Note=CGGTTTATCCCCGCTGGCGCGGGGAACAC;Dbxref=SO:0001459;Ontology_term=CRISPR
NZ_AMMZ01000088.1	CRISPRDetect	binding_site	106554	106585	32	-	.	ID=CRISPR1_SPACER7_106554_106586;Name=CRISPR2_SPACER7_106554_106586;Parent=CRISPR2_106158_107822;Note=AATCACTGCGGGGGTATTTAGCGGAAACGGCT;Dbxref=SO:0001459;Ontology_term=CRISPR
NZ_AMMZ01000088.1	CRISPRDetect	direct_repeat	106586	106614	29	-	.	ID=CRISPR1_REPEAT8_106586_106615;Name=CRISPR2_REPEAT8_106586_106615;Parent=CRISPR2_106158_107822;Note=CGGTTTATCCCCGCTGGCGCGGGGAACAC;Dbxref=SO:0001459;Ontology_term=CRISPR
NZ_AMMZ01000088.1	CRISPRDetect	binding_site	106615	106688	32	-	.	ID=CRISPR1_SPACER8_106615_106689;Name=CRISPR2_SPACER8_106615_106689;Parent=CRISPR2_106158_107822;Note=GATCGAGTAACGTGCGCTGGAACGCGTCGGCG;Dbxref=SO:0001459;Ontology_term=CRISPR
NZ_AMMZ01000088.1	CRISPRDetect	direct_repeat	106689	106717	29	-	.	ID=CRISPR1_REPEAT9_106689_106718;Name=CRISPR2_REPEAT9_106689_106718;Parent=CRISPR2_106158_107822;Note=CGGTTTATCCCCGCTGGCGCGGGGAACAC;Dbxref=SO:0001459;Ontology_term=CRISPR
NZ_AMMZ01000088.1	CRISPRDetect	binding_site	106718	106749	32	-	.	ID=CRISPR1_SPACER9_106718_106750;Name=CRISPR2_SPACER9_106718_106750;Parent=CRISPR2_106158_107822;Note=GTTACGTTCGGTAAATGGAAAGCGGCGAATAT;Dbxref=SO:0001459;Ontology_term=CRISPR
NZ_AMMZ01000088.1	CRISPRDetect	direct_repeat	106750	106778	29	-	.	ID=CRISPR1_REPEAT10_106750_106779;Name=CRISPR2_REPEAT10_106750_106779;Parent=CRISPR2_106158_107822;Note=CGGTTTATCCCCGCTGGCGCGGGGAACAC;Dbxref=SO:0001459;Ontology_term=CRISPR
NZ_AMMZ01000088.1	CRISPRDetect	binding_site	106779	106810	32	-	.	ID=CRISPR1_SPACER10_106779_106811;Name=CRISPR2_SPACER10_106779_106811;Parent=CRISPR2_106158_107822;Note=CCAGAAAGTGCCGGTAGTGCCTGATGAACGAC;Dbxref=SO:0001459;Ontology_term=CRISPR
NZ_AMMZ01000088.1	CRISPRDetect	direct_repeat	106811	106839	29	-	.	ID=CRISPR1_REPEAT11_106811_106840;Name=CRISPR2_REPEAT11_106811_106840;Parent=CRISPR2_106158_107822;Note=CGGTTTATCCCCGCTGGCGCGGGGAACAC;Dbxref=SO:0001459;Ontology_term=CRISPR
NZ_AMMZ01000088.1	CRISPRDetect	binding_site	106840	106871	32	-	.	ID=CRISPR1_SPACER11_106840_106872;Name=CRISPR2_SPACER11_106840_106872;Parent=CRISPR2_106158_107822;Note=CGCGCCCACTTCCGTAAAATACAGATAATCCA;Dbxref=SO:0001459;Ontology_term=CRISPR
NZ_AMMZ01000088.1	CRISPRDetect	direct_repeat	106872	106900	29	-	.	ID=CRISPR1_REPEAT12_106872_106901;Name=CRISPR2_REPEAT12_106872_106901;Parent=CRISPR2_106158_107822;Note=CGGTTTATCCCCGCTGGCGCGGGGAACAC;Dbxref=SO:0001459;Ontology_term=CRISPR
NZ_AMMZ01000088.1	CRISPRDetect	binding_site	106901	106932	32	-	.	ID=CRISPR1_SPACER12_106901_106933;Name=CRISPR2_SPACER12_106901_106933;Parent=CRISPR2_106158_107822;Note=ACCGTTCCGGTATGATCGAAGATACGGCAAAC;Dbxref=SO:0001459;Ontology_term=CRISPR
NZ_AMMZ01000088.1	CRISPRDetect	direct_repeat	106933	106961	29	-	.	ID=CRISPR1_REPEAT13_106933_106962;Name=CRISPR2_REPEAT13_106933_106962;Parent=CRISPR2_106158_107822;Note=CGGTTTATCCCCGCTGGCGCGGAGAACAC;Dbxref=SO:0001459;Ontology_term=CRISPR
NZ_AMMZ01000088.1	CRISPRDetect	binding_site	106962	106993	32	-	.	ID=CRISPR1_SPACER13_106962_106994;Name=CRISPR2_SPACER13_106962_106994;Parent=CRISPR2_106158_107822;Note=GGCAGCGGGCGAGGCAAACACATTCGGGGCGT;Dbxref=SO:0001459;Ontology_term=CRISPR
NZ_AMMZ01000088.1	CRISPRDetect	direct_repeat	106994	107022	29	-	.	ID=CRISPR1_REPEAT14_106994_107023;Name=CRISPR2_REPEAT14_106994_107023;Parent=CRISPR2_106158_107822;Note=CGGTTTATCCCCGCTGGCGCGGGGAACAC;Dbxref=SO:0001459;Ontology_term=CRISPR
NZ_AMMZ01000088.1	CRISPRDetect	binding_site	107023	107054	32	-	.	ID=CRISPR1_SPACER14_107023_107055;Name=CRISPR2_SPACER14_107023_107055;Parent=CRISPR2_106158_107822;Note=GGTAATTTCTCATCTAACAGCCTGTACGCCTC;Dbxref=SO:0001459;Ontology_term=CRISPR
NZ_AMMZ01000088.1	CRISPRDetect	direct_repeat	107055	107083	29	-	.	ID=CRISPR1_REPEAT15_107055_107084;Name=CRISPR2_REPEAT15_107055_107084;Parent=CRISPR2_106158_107822;Note=AGGTTTATCCCCGCTGGCGCGGGGAACAC;Dbxref=SO:0001459;Ontology_term=CRISPR
NZ_AMMZ01000088.1	CRISPRDetect	binding_site	107084	107115	32	-	.	ID=CRISPR1_SPACER15_107084_107116;Name=CRISPR2_SPACER15_107084_107116;Parent=CRISPR2_106158_107822;Note=GAATCTAATGCAACAGATGAATAAACACGTAA;Dbxref=SO:0001459;Ontology_term=CRISPR
NZ_AMMZ01000088.1	CRISPRDetect	direct_repeat	107116	107144	29	-	.	ID=CRISPR1_REPEAT16_107116_107145;Name=CRISPR2_REPEAT16_107116_107145;Parent=CRISPR2_106158_107822;Note=CGGTTTATCCCCGCTGGCGCGGGGAACAC;Dbxref=SO:0001459;Ontology_term=CRISPR
NZ_AMMZ01000088.1	CRISPRDetect	binding_site	107145	107176	32	-	.	ID=CRISPR1_SPACER16_107145_107177;Name=CRISPR2_SPACER16_107145_107177;Parent=CRISPR2_106158_107822;Note=TCTTTATCGTCAATGCGAAATTTTCCGCGACG;Dbxref=SO:0001459;Ontology_term=CRISPR
NZ_AMMZ01000088.1	CRISPRDetect	direct_repeat	107177	107205	29	-	.	ID=CRISPR1_REPEAT17_107177_107206;Name=CRISPR2_REPEAT17_107177_107206;Parent=CRISPR2_106158_107822;Note=CGGTTTATCCCCGCTGGCGCGGGGAACAC;Dbxref=SO:0001459;Ontology_term=CRISPR
NZ_AMMZ01000088.1	CRISPRDetect	binding_site	107206	107237	32	-	.	ID=CRISPR1_SPACER17_107206_107238;Name=CRISPR2_SPACER17_107206_107238;Parent=CRISPR2_106158_107822;Note=TCCCATTCACCAACAACAATATCGCCCTGCAA;Dbxref=SO:0001459;Ontology_term=CRISPR
NZ_AMMZ01000088.1	CRISPRDetect	direct_repeat	107238	107266	29	-	.	ID=CRISPR1_REPEAT18_107238_107267;Name=CRISPR2_REPEAT18_107238_107267;Parent=CRISPR2_106158_107822;Note=CGGTTTATCCCCGCTGGCGCGGGGAACAC;Dbxref=SO:0001459;Ontology_term=CRISPR
NZ_AMMZ01000088.1	CRISPRDetect	binding_site	107267	107298	32	-	.	ID=CRISPR1_SPACER18_107267_107299;Name=CRISPR2_SPACER18_107267_107299;Parent=CRISPR2_106158_107822;Note=CGTTGCGTCAGGTTGATCCAGTGCGTCAGCGG;Dbxref=SO:0001459;Ontology_term=CRISPR
NZ_AMMZ01000088.1	CRISPRDetect	direct_repeat	107299	107327	29	-	.	ID=CRISPR1_REPEAT19_107299_107328;Name=CRISPR2_REPEAT19_107299_107328;Parent=CRISPR2_106158_107822;Note=CGGTTTATCCCCGCTGGCGCGGGGAACAC;Dbxref=SO:0001459;Ontology_term=CRISPR
NZ_AMMZ01000088.1	CRISPRDetect	binding_site	107328	107359	32	-	.	ID=CRISPR1_SPACER19_107328_107360;Name=CRISPR2_SPACER19_107328_107360;Parent=CRISPR2_106158_107822;Note=TGATGAAATCGTCAATAAAATTATTGGCGCGC;Dbxref=SO:0001459;Ontology_term=CRISPR
NZ_AMMZ01000088.1	CRISPRDetect	direct_repeat	107360	107388	29	-	.	ID=CRISPR1_REPEAT20_107360_107389;Name=CRISPR2_REPEAT20_107360_107389;Parent=CRISPR2_106158_107822;Note=CGGTTTATCCCCGCTGGCGCGGGGAACAC;Dbxref=SO:0001459;Ontology_term=CRISPR
NZ_AMMZ01000088.1	CRISPRDetect	binding_site	107389	107420	32	-	.	ID=CRISPR1_SPACER20_107389_107421;Name=CRISPR2_SPACER20_107389_107421;Parent=CRISPR2_106158_107822;Note=ACCACCGGAGCCATCGCCCAACACAGAGCCGC;Dbxref=SO:0001459;Ontology_term=CRISPR
NZ_AMMZ01000088.1	CRISPRDetect	direct_repeat	107421	107449	29	-	.	ID=CRISPR1_REPEAT21_107421_107450;Name=CRISPR2_REPEAT21_107421_107450;Parent=CRISPR2_106158_107822;Note=CGGTTTATCCCCGCTGGCGCGGGGAACAC;Dbxref=SO:0001459;Ontology_term=CRISPR
NZ_AMMZ01000088.1	CRISPRDetect	binding_site	107450	107481	32	-	.	ID=CRISPR1_SPACER21_107450_107482;Name=CRISPR2_SPACER21_107450_107482;Parent=CRISPR2_106158_107822;Note=GGCAAACCCGCAAGGCCCGTATATGGATTTAA;Dbxref=SO:0001459;Ontology_term=CRISPR
NZ_AMMZ01000088.1	CRISPRDetect	direct_repeat	107482	107510	29	-	.	ID=CRISPR1_REPEAT22_107482_107511;Name=CRISPR2_REPEAT22_107482_107511;Parent=CRISPR2_106158_107822;Note=CGGTTTATCCCCGCTGGCGCGGGGAACAC;Dbxref=SO:0001459;Ontology_term=CRISPR
NZ_AMMZ01000088.1	CRISPRDetect	binding_site	107511	107542	32	-	.	ID=CRISPR1_SPACER22_107511_107543;Name=CRISPR2_SPACER22_107511_107543;Parent=CRISPR2_106158_107822;Note=AACCAATCCAGGCGATAAGAGGCGATTAAAGG;Dbxref=SO:0001459;Ontology_term=CRISPR
NZ_AMMZ01000088.1	CRISPRDetect	direct_repeat	107543	107571	29	-	.	ID=CRISPR1_REPEAT23_107543_107572;Name=CRISPR2_REPEAT23_107543_107572;Parent=CRISPR2_106158_107822;Note=CGGTTTATCCCCGCTGGCGCGGGGAACAC;Dbxref=SO:0001459;Ontology_term=CRISPR
NZ_AMMZ01000088.1	CRISPRDetect	binding_site	107572	107609	38	-	.	ID=CRISPR1_SPACER23_107572_107610;Name=CRISPR2_SPACER23_107572_107610;Parent=CRISPR2_106158_107822;Note=TCTCGGTCTCGGTCTCGGTCTCGGTCTCGGTAGTGACG;Dbxref=SO:0001459;Ontology_term=CRISPR
NZ_AMMZ01000088.1	CRISPRDetect	direct_repeat	107610	107638	29	-	.	ID=CRISPR1_REPEAT24_107610_107639;Name=CRISPR2_REPEAT24_107610_107639;Parent=CRISPR2_106158_107822;Note=CGGTTTATCCCCGCTGGCGCGGGGAACAC;Dbxref=SO:0001459;Ontology_term=CRISPR
NZ_AMMZ01000088.1	CRISPRDetect	binding_site	107639	107670	32	-	.	ID=CRISPR1_SPACER24_107639_107671;Name=CRISPR2_SPACER24_107639_107671;Parent=CRISPR2_106158_107822;Note=ATTTTATTTGACAAATTGGCGGCATCTCACTG;Dbxref=SO:0001459;Ontology_term=CRISPR
NZ_AMMZ01000088.1	CRISPRDetect	direct_repeat	107671	107699	29	-	.	ID=CRISPR1_REPEAT25_107671_107700;Name=CRISPR2_REPEAT25_107671_107700;Parent=CRISPR2_106158_107822;Note=CGGTTTATCCCCGCTGGCGCGGGGAACAC;Dbxref=SO:0001459;Ontology_term=CRISPR
NZ_AMMZ01000088.1	CRISPRDetect	binding_site	107700	107731	32	-	.	ID=CRISPR1_SPACER25_107700_107732;Name=CRISPR2_SPACER25_107700_107732;Parent=CRISPR2_106158_107822;Note=CACCACACATAATGATTACTCCACTACCCAGC;Dbxref=SO:0001459;Ontology_term=CRISPR
NZ_AMMZ01000088.1	CRISPRDetect	direct_repeat	107732	107760	29	-	.	ID=CRISPR1_REPEAT26_107732_107761;Name=CRISPR2_REPEAT26_107732_107761;Parent=CRISPR2_106158_107822;Note=CGGTTTATCCCCGCTGGCGCGGGGAACAC;Dbxref=SO:0001459;Ontology_term=CRISPR
NZ_AMMZ01000088.1	CRISPRDetect	binding_site	107761	107792	32	-	.	ID=CRISPR1_SPACER26_107761_107793;Name=CRISPR2_SPACER26_107761_107793;Parent=CRISPR2_106158_107822;Note=ACTGCTTATCATTGATTTTATTGATTTTTCCC;Dbxref=SO:0001459;Ontology_term=CRISPR
NZ_AMMZ01000088.1	CRISPRDetect	direct_repeat	107793	107821	29	-	.	ID=CRISPR1_REPEAT27_107793_107822;Name=CRISPR2_REPEAT27_107793_107822;Parent=CRISPR2_106158_107822;Note=CGGTTTATCCCCGCTGGCGCGGGGAACAC;Dbxref=SO:0001459;Ontology_term=CRISPR
NZ_AMNC01000060.1	CRISPRDetect	repeat_region	335026	336151	1127	+	.	ID=CRISPR2_335026_336152;Note=GTGTTCCCCGCGCCAGCGGGGATAAACCG;Dbxref=SO:0001459;Ontology_term=CRISPR
NZ_AMNC01000060.1	CRISPRDetect	direct_repeat	335026	335054	29	+	.	ID=CRISPR2_REPEAT1_335026_335055;Name=CRISPR1_REPEAT1_335026_335055;Parent=CRISPR1_335026_336152;Note=GTGTTCCCCGCGCCAGCGGGGATAAACCG;Dbxref=SO:0001459;Ontology_term=CRISPR
NZ_AMNC01000060.1	CRISPRDetect	binding_site	335055	335086	32	+	.	ID=CRISPR2_SPACER1_335055_335087;Name=CRISPR1_SPACER1_335055_335087;Parent=CRISPR1_335026_336152;Note=TTCCAGAACCGTTTGACTTACTGTGGCCATTA;Dbxref=SO:0001459;Ontology_term=CRISPR
NZ_AMNC01000060.1	CRISPRDetect	direct_repeat	335087	335115	29	+	.	ID=CRISPR2_REPEAT2_335087_335116;Name=CRISPR1_REPEAT2_335087_335116;Parent=CRISPR1_335026_336152;Note=GTGTTCCCCGCGCCAGCGGGGATAAACCG;Dbxref=SO:0001459;Ontology_term=CRISPR
NZ_AMNC01000060.1	CRISPRDetect	binding_site	335116	335147	32	+	.	ID=CRISPR2_SPACER2_335116_335148;Name=CRISPR1_SPACER2_335116_335148;Parent=CRISPR1_335026_336152;Note=GCAGCGGTTGAGTAACTCCTCGTCCACGTCGA;Dbxref=SO:0001459;Ontology_term=CRISPR
NZ_AMNC01000060.1	CRISPRDetect	direct_repeat	335148	335176	29	+	.	ID=CRISPR2_REPEAT3_335148_335177;Name=CRISPR1_REPEAT3_335148_335177;Parent=CRISPR1_335026_336152;Note=GTGTTCCCCGCGCCAGCGGGGATAAACCG;Dbxref=SO:0001459;Ontology_term=CRISPR
NZ_AMNC01000060.1	CRISPRDetect	binding_site	335177	335208	32	+	.	ID=CRISPR2_SPACER3_335177_335209;Name=CRISPR1_SPACER3_335177_335209;Parent=CRISPR1_335026_336152;Note=CTCCAGCGCTCGAATTTATTTGAGGCCACCAC;Dbxref=SO:0001459;Ontology_term=CRISPR
NZ_AMNC01000060.1	CRISPRDetect	direct_repeat	335209	335237	29	+	.	ID=CRISPR2_REPEAT4_335209_335238;Name=CRISPR1_REPEAT4_335209_335238;Parent=CRISPR1_335026_336152;Note=GTGTTCCCCGCGCCAGCGGGGATAAACCG;Dbxref=SO:0001459;Ontology_term=CRISPR
NZ_AMNC01000060.1	CRISPRDetect	binding_site	335238	335269	32	+	.	ID=CRISPR2_SPACER4_335238_335270;Name=CRISPR1_SPACER4_335238_335270;Parent=CRISPR1_335026_336152;Note=TTTTGATACGTAGTATTCATTACGCCTCCTAG;Dbxref=SO:0001459;Ontology_term=CRISPR
NZ_AMNC01000060.1	CRISPRDetect	direct_repeat	335270	335298	29	+	.	ID=CRISPR2_REPEAT5_335270_335299;Name=CRISPR1_REPEAT5_335270_335299;Parent=CRISPR1_335026_336152;Note=GTGTTCCCCGCGCCAGCGGGGATAAACCG;Dbxref=SO:0001459;Ontology_term=CRISPR
NZ_AMNC01000060.1	CRISPRDetect	binding_site	335299	335330	32	+	.	ID=CRISPR2_SPACER5_335299_335331;Name=CRISPR1_SPACER5_335299_335331;Parent=CRISPR1_335026_336152;Note=GCGAGGTCAATAAAAAATGGTGTGGCTTTACC;Dbxref=SO:0001459;Ontology_term=CRISPR
NZ_AMNC01000060.1	CRISPRDetect	direct_repeat	335331	335359	29	+	.	ID=CRISPR2_REPEAT6_335331_335360;Name=CRISPR1_REPEAT6_335331_335360;Parent=CRISPR1_335026_336152;Note=GTGTTCCCCGCGCCAGCGGGGATAAACCG;Dbxref=SO:0001459;Ontology_term=CRISPR
NZ_AMNC01000060.1	CRISPRDetect	binding_site	335360	335391	32	+	.	ID=CRISPR2_SPACER6_335360_335392;Name=CRISPR1_SPACER6_335360_335392;Parent=CRISPR1_335026_336152;Note=CCGGCATCAGCGCCGATCCGTTCATAGTGCCC;Dbxref=SO:0001459;Ontology_term=CRISPR
NZ_AMNC01000060.1	CRISPRDetect	direct_repeat	335392	335420	29	+	.	ID=CRISPR2_REPEAT7_335392_335421;Name=CRISPR1_REPEAT7_335392_335421;Parent=CRISPR1_335026_336152;Note=GTGTTCCCCGCGCCAGCGGGGATAAACCG;Dbxref=SO:0001459;Ontology_term=CRISPR
NZ_AMNC01000060.1	CRISPRDetect	binding_site	335421	335452	32	+	.	ID=CRISPR2_SPACER7_335421_335453;Name=CRISPR1_SPACER7_335421_335453;Parent=CRISPR1_335026_336152;Note=AAAAAACAGAAGAACGGCAAGCGGCACCTCAA;Dbxref=SO:0001459;Ontology_term=CRISPR
NZ_AMNC01000060.1	CRISPRDetect	direct_repeat	335453	335481	29	+	.	ID=CRISPR2_REPEAT8_335453_335482;Name=CRISPR1_REPEAT8_335453_335482;Parent=CRISPR1_335026_336152;Note=GTGTTCCCCGCGCCAGCGGGGATAAACCG;Dbxref=SO:0001459;Ontology_term=CRISPR
NZ_AMNC01000060.1	CRISPRDetect	binding_site	335482	335513	32	+	.	ID=CRISPR2_SPACER8_335482_335514;Name=CRISPR1_SPACER8_335482_335514;Parent=CRISPR1_335026_336152;Note=CGTCAGCGCGGTATTGAGGCCGGGGACCGCCC;Dbxref=SO:0001459;Ontology_term=CRISPR
NZ_AMNC01000060.1	CRISPRDetect	direct_repeat	335514	335542	29	+	.	ID=CRISPR2_REPEAT9_335514_335543;Name=CRISPR1_REPEAT9_335514_335543;Parent=CRISPR1_335026_336152;Note=GTGTTCCCCGCGCCAGCGGGGATAAACCG;Dbxref=SO:0001459;Ontology_term=CRISPR
NZ_AMNC01000060.1	CRISPRDetect	binding_site	335543	335574	32	+	.	ID=CRISPR2_SPACER9_335543_335575;Name=CRISPR1_SPACER9_335543_335575;Parent=CRISPR1_335026_336152;Note=AACAGGAACAGGAAAAAAAAGATTTGTCCGGT;Dbxref=SO:0001459;Ontology_term=CRISPR
NZ_AMNC01000060.1	CRISPRDetect	direct_repeat	335575	335603	29	+	.	ID=CRISPR2_REPEAT10_335575_335604;Name=CRISPR1_REPEAT10_335575_335604;Parent=CRISPR1_335026_336152;Note=GTGTTCCCCGCGCCAGCGGGGATAAACCG;Dbxref=SO:0001459;Ontology_term=CRISPR
NZ_AMNC01000060.1	CRISPRDetect	binding_site	335604	335635	32	+	.	ID=CRISPR2_SPACER10_335604_335636;Name=CRISPR1_SPACER10_335604_335636;Parent=CRISPR1_335026_336152;Note=CAGATCCTCAACGGTCAGGCTGTTTAGTTCCT;Dbxref=SO:0001459;Ontology_term=CRISPR
NZ_AMNC01000060.1	CRISPRDetect	direct_repeat	335636	335664	29	+	.	ID=CRISPR2_REPEAT11_335636_335665;Name=CRISPR1_REPEAT11_335636_335665;Parent=CRISPR1_335026_336152;Note=GTGTTCCCCGCGCCAGCGGGGATAAACCG;Dbxref=SO:0001459;Ontology_term=CRISPR
NZ_AMNC01000060.1	CRISPRDetect	binding_site	335665	335696	32	+	.	ID=CRISPR2_SPACER11_335665_335697;Name=CRISPR1_SPACER11_335665_335697;Parent=CRISPR1_335026_336152;Note=CGGAGGATGGAATATTTCCGAGGCTGGCGATT;Dbxref=SO:0001459;Ontology_term=CRISPR
NZ_AMNC01000060.1	CRISPRDetect	direct_repeat	335697	335725	29	+	.	ID=CRISPR2_REPEAT12_335697_335726;Name=CRISPR1_REPEAT12_335697_335726;Parent=CRISPR1_335026_336152;Note=GTGTTCCCCGCGCTAGCGGGGATAAACCG;Dbxref=SO:0001459;Ontology_term=CRISPR
NZ_AMNC01000060.1	CRISPRDetect	binding_site	335726	335757	32	+	.	ID=CRISPR2_SPACER12_335726_335758;Name=CRISPR1_SPACER12_335726_335758;Parent=CRISPR1_335026_336152;Note=ATGCCGGAACGCTGATGGCGTTTGACATGAGC;Dbxref=SO:0001459;Ontology_term=CRISPR
NZ_AMNC01000060.1	CRISPRDetect	direct_repeat	335758	335786	29	+	.	ID=CRISPR2_REPEAT13_335758_335787;Name=CRISPR1_REPEAT13_335758_335787;Parent=CRISPR1_335026_336152;Note=GTGTTCCCCGCGCCAGCGGGGATAAACCG;Dbxref=SO:0001459;Ontology_term=CRISPR
NZ_AMNC01000060.1	CRISPRDetect	binding_site	335787	335818	32	+	.	ID=CRISPR2_SPACER13_335787_335819;Name=CRISPR1_SPACER13_335787_335819;Parent=CRISPR1_335026_336152;Note=AATTATTTCTGTGGCTGGGGTTTCGATTCGAT;Dbxref=SO:0001459;Ontology_term=CRISPR
NZ_AMNC01000060.1	CRISPRDetect	direct_repeat	335819	335847	29	+	.	ID=CRISPR2_REPEAT14_335819_335848;Name=CRISPR1_REPEAT14_335819_335848;Parent=CRISPR1_335026_336152;Note=GTGTTCCCCGCGCCAGCGGGGATAAACCG;Dbxref=SO:0001459;Ontology_term=CRISPR
NZ_AMNC01000060.1	CRISPRDetect	binding_site	335848	335879	32	+	.	ID=CRISPR2_SPACER14_335848_335880;Name=CRISPR1_SPACER14_335848_335880;Parent=CRISPR1_335026_336152;Note=TGACGCTGGTCTATACCGGCAACGAACGCGAC;Dbxref=SO:0001459;Ontology_term=CRISPR
NZ_AMNC01000060.1	CRISPRDetect	direct_repeat	335880	335908	29	+	.	ID=CRISPR2_REPEAT15_335880_335909;Name=CRISPR1_REPEAT15_335880_335909;Parent=CRISPR1_335026_336152;Note=GTGTTCCCCGCGCCAGCGGGGATAAACCG;Dbxref=SO:0001459;Ontology_term=CRISPR
NZ_AMNC01000060.1	CRISPRDetect	binding_site	335909	335940	32	+	.	ID=CRISPR2_SPACER15_335909_335941;Name=CRISPR1_SPACER15_335909_335941;Parent=CRISPR1_335026_336152;Note=TTGATCGAGAGTGCGAAGAGGCAGAACGGGCA;Dbxref=SO:0001459;Ontology_term=CRISPR
NZ_AMNC01000060.1	CRISPRDetect	direct_repeat	335941	335969	29	+	.	ID=CRISPR2_REPEAT16_335941_335970;Name=CRISPR1_REPEAT16_335941_335970;Parent=CRISPR1_335026_336152;Note=GTGTTCCCCGCGCCAGCGGGGATAAACCG;Dbxref=SO:0001459;Ontology_term=CRISPR
NZ_AMNC01000060.1	CRISPRDetect	binding_site	335970	336001	32	+	.	ID=CRISPR2_SPACER16_335970_336002;Name=CRISPR1_SPACER16_335970_336002;Parent=CRISPR1_335026_336152;Note=CAGGTTATGCGCAAAAATTAATTCATATTATA;Dbxref=SO:0001459;Ontology_term=CRISPR
NZ_AMNC01000060.1	CRISPRDetect	direct_repeat	336002	336030	29	+	.	ID=CRISPR2_REPEAT17_336002_336031;Name=CRISPR1_REPEAT17_336002_336031;Parent=CRISPR1_335026_336152;Note=GTGTTCCCCGCGCCAGCAGGGATAAACCG;Dbxref=SO:0001459;Ontology_term=CRISPR
NZ_AMNC01000060.1	CRISPRDetect	binding_site	336031	336062	32	+	.	ID=CRISPR2_SPACER17_336031_336063;Name=CRISPR1_SPACER17_336031_336063;Parent=CRISPR1_335026_336152;Note=GACGAGTTCTGGAAATGGTTAGCTGATAAAGA;Dbxref=SO:0001459;Ontology_term=CRISPR
NZ_AMNC01000060.1	CRISPRDetect	direct_repeat	336063	336091	29	+	.	ID=CRISPR2_REPEAT18_336063_336092;Name=CRISPR1_REPEAT18_336063_336092;Parent=CRISPR1_335026_336152;Note=GTGTTCCCCGCGCCAGCGGGGATAAACCG;Dbxref=SO:0001459;Ontology_term=CRISPR
NZ_AMNC01000060.1	CRISPRDetect	binding_site	336092	336123	32	+	.	ID=CRISPR2_SPACER18_336092_336124;Name=CRISPR1_SPACER18_336092_336124;Parent=CRISPR1_335026_336152;Note=CGTTCATCGGCAGCGTCACGCAATATGAAGAT;Dbxref=SO:0001459;Ontology_term=CRISPR
NZ_AMNC01000060.1	CRISPRDetect	direct_repeat	336124	336151	28	+	.	ID=CRISPR2_REPEAT19_336124_336152;Name=CRISPR1_REPEAT19_336124_336152;Parent=CRISPR1_335026_336152;Note=GTGTTCCCCGCGCCAACAAGGATAGCCG;Dbxref=SO:0001459;Ontology_term=CRISPR
NZ_AMNC01000060.1	CRISPRDetect	repeat_region	352407	354069	1664	+	.	ID=CRISPR1_352407_354070;Note=GTGTTCCCCGCGCCAGCGGGGATAAACCG;Dbxref=SO:0001459;Ontology_term=CRISPR
NZ_AMNC01000060.1	CRISPRDetect	direct_repeat	352407	352435	29	+	.	ID=CRISPR1_REPEAT1_352407_352436;Name=CRISPR2_REPEAT1_352407_352436;Parent=CRISPR2_352407_354070;Note=GTGTTCCCCGCGCCAGCGGGGATAAACCG;Dbxref=SO:0001459;Ontology_term=CRISPR
NZ_AMNC01000060.1	CRISPRDetect	binding_site	352436	352467	32	+	.	ID=CRISPR1_SPACER1_352436_352468;Name=CRISPR2_SPACER1_352436_352468;Parent=CRISPR2_352407_354070;Note=GGGAAAAATCAATAAAATCAATGATAAGCAGT;Dbxref=SO:0001459;Ontology_term=CRISPR
NZ_AMNC01000060.1	CRISPRDetect	direct_repeat	352468	352496	29	+	.	ID=CRISPR1_REPEAT2_352468_352497;Name=CRISPR2_REPEAT2_352468_352497;Parent=CRISPR2_352407_354070;Note=GTGTTCCCCGCGCCAGCGGGGATAAACCG;Dbxref=SO:0001459;Ontology_term=CRISPR
NZ_AMNC01000060.1	CRISPRDetect	binding_site	352497	352528	32	+	.	ID=CRISPR1_SPACER2_352497_352529;Name=CRISPR2_SPACER2_352497_352529;Parent=CRISPR2_352407_354070;Note=GCTGGGTAGTGGAGTAATCATTATGTGTGGTG;Dbxref=SO:0001459;Ontology_term=CRISPR
NZ_AMNC01000060.1	CRISPRDetect	direct_repeat	352529	352557	29	+	.	ID=CRISPR1_REPEAT3_352529_352558;Name=CRISPR2_REPEAT3_352529_352558;Parent=CRISPR2_352407_354070;Note=GTGTTCCCCGCGCCAGCGGGGATAAACCG;Dbxref=SO:0001459;Ontology_term=CRISPR
NZ_AMNC01000060.1	CRISPRDetect	binding_site	352558	352589	32	+	.	ID=CRISPR1_SPACER3_352558_352590;Name=CRISPR2_SPACER3_352558_352590;Parent=CRISPR2_352407_354070;Note=CAGTGAGATGCCGCCAATTTGTCAAATAAAAT;Dbxref=SO:0001459;Ontology_term=CRISPR
NZ_AMNC01000060.1	CRISPRDetect	direct_repeat	352590	352618	29	+	.	ID=CRISPR1_REPEAT4_352590_352619;Name=CRISPR2_REPEAT4_352590_352619;Parent=CRISPR2_352407_354070;Note=GTGTTCCCCGCGCCAGCGGGGATAAACCG;Dbxref=SO:0001459;Ontology_term=CRISPR
NZ_AMNC01000060.1	CRISPRDetect	binding_site	352619	352656	38	+	.	ID=CRISPR1_SPACER4_352619_352657;Name=CRISPR2_SPACER4_352619_352657;Parent=CRISPR2_352407_354070;Note=CGTCACTACCGAGACCGAGACCGAGACCGAGACCGAGA;Dbxref=SO:0001459;Ontology_term=CRISPR
NZ_AMNC01000060.1	CRISPRDetect	direct_repeat	352657	352685	29	+	.	ID=CRISPR1_REPEAT5_352657_352686;Name=CRISPR2_REPEAT5_352657_352686;Parent=CRISPR2_352407_354070;Note=GTGTTCCCCGCGCCAGCGGGGATAAACCG;Dbxref=SO:0001459;Ontology_term=CRISPR
NZ_AMNC01000060.1	CRISPRDetect	binding_site	352686	352717	32	+	.	ID=CRISPR1_SPACER5_352686_352718;Name=CRISPR2_SPACER5_352686_352718;Parent=CRISPR2_352407_354070;Note=CCTTTAATCGCCTCTTATCGCCTGGATTGGTT;Dbxref=SO:0001459;Ontology_term=CRISPR
NZ_AMNC01000060.1	CRISPRDetect	direct_repeat	352718	352746	29	+	.	ID=CRISPR1_REPEAT6_352718_352747;Name=CRISPR2_REPEAT6_352718_352747;Parent=CRISPR2_352407_354070;Note=GTGTTCCCCGCGCCAGCGGGGATAAACCG;Dbxref=SO:0001459;Ontology_term=CRISPR
NZ_AMNC01000060.1	CRISPRDetect	binding_site	352747	352778	32	+	.	ID=CRISPR1_SPACER6_352747_352779;Name=CRISPR2_SPACER6_352747_352779;Parent=CRISPR2_352407_354070;Note=TTAAATCCATATACGGGCCTTGCGGGTTTGCC;Dbxref=SO:0001459;Ontology_term=CRISPR
NZ_AMNC01000060.1	CRISPRDetect	direct_repeat	352779	352807	29	+	.	ID=CRISPR1_REPEAT7_352779_352808;Name=CRISPR2_REPEAT7_352779_352808;Parent=CRISPR2_352407_354070;Note=GTGTTCCCCGCGCCAGCGGGGATAAACCG;Dbxref=SO:0001459;Ontology_term=CRISPR
NZ_AMNC01000060.1	CRISPRDetect	binding_site	352808	352839	32	+	.	ID=CRISPR1_SPACER7_352808_352840;Name=CRISPR2_SPACER7_352808_352840;Parent=CRISPR2_352407_354070;Note=GCGGCTCTGTGTTGGGCGATGGCTCCGGTGGT;Dbxref=SO:0001459;Ontology_term=CRISPR
NZ_AMNC01000060.1	CRISPRDetect	direct_repeat	352840	352868	29	+	.	ID=CRISPR1_REPEAT8_352840_352869;Name=CRISPR2_REPEAT8_352840_352869;Parent=CRISPR2_352407_354070;Note=GTGTTCCCCGCGCCAGCGGGGATAAACCG;Dbxref=SO:0001459;Ontology_term=CRISPR
NZ_AMNC01000060.1	CRISPRDetect	binding_site	352869	352900	32	+	.	ID=CRISPR1_SPACER8_352869_352901;Name=CRISPR2_SPACER8_352869_352901;Parent=CRISPR2_352407_354070;Note=GCGCGCCAATAATTTTATTGACGATTTCATCA;Dbxref=SO:0001459;Ontology_term=CRISPR
NZ_AMNC01000060.1	CRISPRDetect	direct_repeat	352901	352929	29	+	.	ID=CRISPR1_REPEAT9_352901_352930;Name=CRISPR2_REPEAT9_352901_352930;Parent=CRISPR2_352407_354070;Note=GTGTTCCCCGCGCCAGCGGGGATAAACCG;Dbxref=SO:0001459;Ontology_term=CRISPR
NZ_AMNC01000060.1	CRISPRDetect	binding_site	352930	352961	32	+	.	ID=CRISPR1_SPACER9_352930_352962;Name=CRISPR2_SPACER9_352930_352962;Parent=CRISPR2_352407_354070;Note=CCGCTGACGCACTGGATCAACCTGACGCAACG;Dbxref=SO:0001459;Ontology_term=CRISPR
NZ_AMNC01000060.1	CRISPRDetect	direct_repeat	352962	352990	29	+	.	ID=CRISPR1_REPEAT10_352962_352991;Name=CRISPR2_REPEAT10_352962_352991;Parent=CRISPR2_352407_354070;Note=GTGTTCCCCGCGCCAGCGGGGATAAACCG;Dbxref=SO:0001459;Ontology_term=CRISPR
NZ_AMNC01000060.1	CRISPRDetect	binding_site	352991	353022	32	+	.	ID=CRISPR1_SPACER10_352991_353023;Name=CRISPR2_SPACER10_352991_353023;Parent=CRISPR2_352407_354070;Note=TTGCAGGGCGATATTGTTGTTGGTGAATGGGA;Dbxref=SO:0001459;Ontology_term=CRISPR
NZ_AMNC01000060.1	CRISPRDetect	direct_repeat	353023	353051	29	+	.	ID=CRISPR1_REPEAT11_353023_353052;Name=CRISPR2_REPEAT11_353023_353052;Parent=CRISPR2_352407_354070;Note=GTGTTCCCCGCGCCAGCGGGGATAAACCG;Dbxref=SO:0001459;Ontology_term=CRISPR
NZ_AMNC01000060.1	CRISPRDetect	binding_site	353052	353083	32	+	.	ID=CRISPR1_SPACER11_353052_353084;Name=CRISPR2_SPACER11_353052_353084;Parent=CRISPR2_352407_354070;Note=CGTCGCGGAAAATTTCGCATTGACGATAAAGA;Dbxref=SO:0001459;Ontology_term=CRISPR
NZ_AMNC01000060.1	CRISPRDetect	direct_repeat	353084	353112	29	+	.	ID=CRISPR1_REPEAT12_353084_353113;Name=CRISPR2_REPEAT12_353084_353113;Parent=CRISPR2_352407_354070;Note=GTGTTCCCCGCGCCAGCGGGGATAAACCG;Dbxref=SO:0001459;Ontology_term=CRISPR
NZ_AMNC01000060.1	CRISPRDetect	binding_site	353113	353144	32	+	.	ID=CRISPR1_SPACER12_353113_353145;Name=CRISPR2_SPACER12_353113_353145;Parent=CRISPR2_352407_354070;Note=TTACGTGTTTATTCATCTGTTGCATTAGATTC;Dbxref=SO:0001459;Ontology_term=CRISPR
NZ_AMNC01000060.1	CRISPRDetect	direct_repeat	353145	353173	29	+	.	ID=CRISPR1_REPEAT13_353145_353174;Name=CRISPR2_REPEAT13_353145_353174;Parent=CRISPR2_352407_354070;Note=GTGTTCCCCGCGCCAGCGGGGATAAACCT;Dbxref=SO:0001459;Ontology_term=CRISPR
NZ_AMNC01000060.1	CRISPRDetect	binding_site	353174	353205	32	+	.	ID=CRISPR1_SPACER13_353174_353206;Name=CRISPR2_SPACER13_353174_353206;Parent=CRISPR2_352407_354070;Note=GAGGCGTACAGGCTGTTAGATGAGAAATTACC;Dbxref=SO:0001459;Ontology_term=CRISPR
NZ_AMNC01000060.1	CRISPRDetect	direct_repeat	353206	353234	29	+	.	ID=CRISPR1_REPEAT14_353206_353235;Name=CRISPR2_REPEAT14_353206_353235;Parent=CRISPR2_352407_354070;Note=GTGTTCCCCGCGCCAGCGGGGATAAACCG;Dbxref=SO:0001459;Ontology_term=CRISPR
NZ_AMNC01000060.1	CRISPRDetect	binding_site	353235	353266	32	+	.	ID=CRISPR1_SPACER14_353235_353267;Name=CRISPR2_SPACER14_353235_353267;Parent=CRISPR2_352407_354070;Note=ACGCCCCGAATGTGTTTGCCTCGCCCGCTGCC;Dbxref=SO:0001459;Ontology_term=CRISPR
NZ_AMNC01000060.1	CRISPRDetect	direct_repeat	353267	353295	29	+	.	ID=CRISPR1_REPEAT15_353267_353296;Name=CRISPR2_REPEAT15_353267_353296;Parent=CRISPR2_352407_354070;Note=GTGTTCTCCGCGCCAGCGGGGATAAACCG;Dbxref=SO:0001459;Ontology_term=CRISPR
NZ_AMNC01000060.1	CRISPRDetect	binding_site	353296	353327	32	+	.	ID=CRISPR1_SPACER15_353296_353328;Name=CRISPR2_SPACER15_353296_353328;Parent=CRISPR2_352407_354070;Note=GTTTGCCGTATCTTCGATCATACCGGAACGGT;Dbxref=SO:0001459;Ontology_term=CRISPR
NZ_AMNC01000060.1	CRISPRDetect	direct_repeat	353328	353356	29	+	.	ID=CRISPR1_REPEAT16_353328_353357;Name=CRISPR2_REPEAT16_353328_353357;Parent=CRISPR2_352407_354070;Note=GTGTTCCCCGCGCCAGCGGGGATAAACCG;Dbxref=SO:0001459;Ontology_term=CRISPR
NZ_AMNC01000060.1	CRISPRDetect	binding_site	353357	353388	32	+	.	ID=CRISPR1_SPACER16_353357_353389;Name=CRISPR2_SPACER16_353357_353389;Parent=CRISPR2_352407_354070;Note=TGGATTATCTGTATTTTACGGAAGTGGGCGCG;Dbxref=SO:0001459;Ontology_term=CRISPR
NZ_AMNC01000060.1	CRISPRDetect	direct_repeat	353389	353417	29	+	.	ID=CRISPR1_REPEAT17_353389_353418;Name=CRISPR2_REPEAT17_353389_353418;Parent=CRISPR2_352407_354070;Note=GTGTTCCCCGCGCCAGCGGGGATAAACCG;Dbxref=SO:0001459;Ontology_term=CRISPR
NZ_AMNC01000060.1	CRISPRDetect	binding_site	353418	353449	32	+	.	ID=CRISPR1_SPACER17_353418_353450;Name=CRISPR2_SPACER17_353418_353450;Parent=CRISPR2_352407_354070;Note=GTCGTTCATCAGGCACTACCGGCACTTTCTGG;Dbxref=SO:0001459;Ontology_term=CRISPR
NZ_AMNC01000060.1	CRISPRDetect	direct_repeat	353450	353478	29	+	.	ID=CRISPR1_REPEAT18_353450_353479;Name=CRISPR2_REPEAT18_353450_353479;Parent=CRISPR2_352407_354070;Note=GTGTTCCCCGCGCCAGCGGGGATAAACCG;Dbxref=SO:0001459;Ontology_term=CRISPR
NZ_AMNC01000060.1	CRISPRDetect	binding_site	353479	353510	32	+	.	ID=CRISPR1_SPACER18_353479_353511;Name=CRISPR2_SPACER18_353479_353511;Parent=CRISPR2_352407_354070;Note=ATATTCGCCGCTTTCCATTTACCGAACGTAAC;Dbxref=SO:0001459;Ontology_term=CRISPR
NZ_AMNC01000060.1	CRISPRDetect	direct_repeat	353511	353539	29	+	.	ID=CRISPR1_REPEAT19_353511_353540;Name=CRISPR2_REPEAT19_353511_353540;Parent=CRISPR2_352407_354070;Note=GTGTTCCCCGCGCCAGCGGGGATAAACCG;Dbxref=SO:0001459;Ontology_term=CRISPR
NZ_AMNC01000060.1	CRISPRDetect	binding_site	353540	353571	32	+	.	ID=CRISPR1_SPACER19_353540_353572;Name=CRISPR2_SPACER19_353540_353572;Parent=CRISPR2_352407_354070;Note=AATAAGGCGCGGTGCCACCCTCGGCTTTAATT;Dbxref=SO:0001459;Ontology_term=CRISPR
NZ_AMNC01000060.1	CRISPRDetect	direct_repeat	353572	353600	29	+	.	ID=CRISPR1_REPEAT20_353572_353601;Name=CRISPR2_REPEAT20_353572_353601;Parent=CRISPR2_352407_354070;Note=GTGTTCCCCGCGCCGACGCGTTCCAGCGC;Dbxref=SO:0001459;Ontology_term=CRISPR
NZ_AMNC01000060.1	CRISPRDetect	binding_site	353601	353613	32	+	.	ID=CRISPR1_SPACER20_353601_353614;Name=CRISPR2_SPACER20_353601_353614;Parent=CRISPR2_352407_354070;Note=ACGTTACTCGATCCGATCGATGAAGTAACCGG;Dbxref=SO:0001459;Ontology_term=CRISPR
NZ_AMNC01000060.1	CRISPRDetect	direct_repeat	353614	353642	29	+	.	ID=CRISPR1_REPEAT21_353614_353643;Name=CRISPR2_REPEAT21_353614_353643;Parent=CRISPR2_352407_354070;Note=GTGTTCCCCGCGCCAGCGGGGATAAACCG;Dbxref=SO:0001459;Ontology_term=CRISPR
NZ_AMNC01000060.1	CRISPRDetect	binding_site	353643	353674	32	+	.	ID=CRISPR1_SPACER21_353643_353675;Name=CRISPR2_SPACER21_353643_353675;Parent=CRISPR2_352407_354070;Note=AGCCGTTTCCGCTAAATACCCCCGCAGTGATT;Dbxref=SO:0001459;Ontology_term=CRISPR
NZ_AMNC01000060.1	CRISPRDetect	direct_repeat	353675	353703	29	+	.	ID=CRISPR1_REPEAT22_353675_353704;Name=CRISPR2_REPEAT22_353675_353704;Parent=CRISPR2_352407_354070;Note=GTGTTCCCCGCGCCAGCGGGGATAAACCG;Dbxref=SO:0001459;Ontology_term=CRISPR
NZ_AMNC01000060.1	CRISPRDetect	binding_site	353704	353735	32	+	.	ID=CRISPR1_SPACER22_353704_353736;Name=CRISPR2_SPACER22_353704_353736;Parent=CRISPR2_352407_354070;Note=TTCTTGAATATGATTGCGGGTATATGTGGATA;Dbxref=SO:0001459;Ontology_term=CRISPR
NZ_AMNC01000060.1	CRISPRDetect	direct_repeat	353736	353764	29	+	.	ID=CRISPR1_REPEAT23_353736_353765;Name=CRISPR2_REPEAT23_353736_353765;Parent=CRISPR2_352407_354070;Note=GTGTTCCCCGCGCCAGCGGGGATAAACCG;Dbxref=SO:0001459;Ontology_term=CRISPR
NZ_AMNC01000060.1	CRISPRDetect	binding_site	353765	353796	32	+	.	ID=CRISPR1_SPACER23_353765_353797;Name=CRISPR2_SPACER23_353765_353797;Parent=CRISPR2_352407_354070;Note=TCTGGTTATAACATCGCAGCAAAATCAAAAGA;Dbxref=SO:0001459;Ontology_term=CRISPR
NZ_AMNC01000060.1	CRISPRDetect	direct_repeat	353797	353825	29	+	.	ID=CRISPR1_REPEAT24_353797_353826;Name=CRISPR2_REPEAT24_353797_353826;Parent=CRISPR2_352407_354070;Note=GTGTTCCCCGCGCCAGCGGGGATAAACCG;Dbxref=SO:0001459;Ontology_term=CRISPR
NZ_AMNC01000060.1	CRISPRDetect	binding_site	353826	353857	32	+	.	ID=CRISPR1_SPACER24_353826_353858;Name=CRISPR2_SPACER24_353826_353858;Parent=CRISPR2_352407_354070;Note=GCAACCCATTAATTAACTAAGCAGTAATAAAC;Dbxref=SO:0001459;Ontology_term=CRISPR
NZ_AMNC01000060.1	CRISPRDetect	direct_repeat	353858	353886	29	+	.	ID=CRISPR1_REPEAT25_353858_353887;Name=CRISPR2_REPEAT25_353858_353887;Parent=CRISPR2_352407_354070;Note=GTGTTCCCCGCGCCAGCGGGGATAAACCG;Dbxref=SO:0001459;Ontology_term=CRISPR
NZ_AMNC01000060.1	CRISPRDetect	binding_site	353887	353918	32	+	.	ID=CRISPR1_SPACER25_353887_353919;Name=CRISPR2_SPACER25_353887_353919;Parent=CRISPR2_352407_354070;Note=TGACGAGGTGCGAGCGATGGTATCAAGGCCTA;Dbxref=SO:0001459;Ontology_term=CRISPR
NZ_AMNC01000060.1	CRISPRDetect	direct_repeat	353919	353947	29	+	.	ID=CRISPR1_REPEAT26_353919_353948;Name=CRISPR2_REPEAT26_353919_353948;Parent=CRISPR2_352407_354070;Note=GTGTTTCCCGCGCCAGCGGGGATAAACCG;Dbxref=SO:0001459;Ontology_term=CRISPR
NZ_AMNC01000060.1	CRISPRDetect	binding_site	353948	353979	32	+	.	ID=CRISPR1_SPACER26_353948_353980;Name=CRISPR2_SPACER26_353948_353980;Parent=CRISPR2_352407_354070;Note=GGTTAACCAGGGGTTTTTCCCCACTATTTCGC;Dbxref=SO:0001459;Ontology_term=CRISPR
NZ_AMNC01000060.1	CRISPRDetect	direct_repeat	353980	354008	29	+	.	ID=CRISPR1_REPEAT27_353980_354009;Name=CRISPR2_REPEAT27_353980_354009;Parent=CRISPR2_352407_354070;Note=GTGTTCCCCGCGCCAGCGGGGATAAACCG;Dbxref=SO:0001459;Ontology_term=CRISPR
NZ_AMNC01000060.1	CRISPRDetect	binding_site	354009	354040	32	+	.	ID=CRISPR1_SPACER27_354009_354041;Name=CRISPR2_SPACER27_354009_354041;Parent=CRISPR2_352407_354070;Note=AGGGGCGTTCCGCAGTCGACAAGGGCTGAAAA;Dbxref=SO:0001459;Ontology_term=CRISPR
NZ_AMNC01000060.1	CRISPRDetect	direct_repeat	354041	354071	30	+	.	ID=CRISPR1_REPEAT28_354041_354072;Name=CRISPR2_REPEAT28_354041_354072;Parent=CRISPR2_352407_354070;Note=ATGTTCCCCGCGCCAGCGGGGATAAACACG;Dbxref=SO:0001459;Ontology_term=CRISPR
NZ_AMND01000204.1	CRISPRDetect	repeat_region	124133	125258	1127	-	.	ID=CRISPR2_124133_125259;Note=GTGTTCCCCGCGCCAGCGGGGATAAACCG;Dbxref=SO:0001459;Ontology_term=CRISPR
NZ_AMND01000204.1	CRISPRDetect	direct_repeat	124133	124160	28	-	.	ID=CRISPR2_REPEAT1_124133_124161;Name=CRISPR1_REPEAT1_124133_124161;Parent=CRISPR1_124133_125259;Note=CGGCTATCCTTGTTGGCGCGGGGAACAC;Dbxref=SO:0001459;Ontology_term=CRISPR
NZ_AMND01000204.1	CRISPRDetect	binding_site	124161	124192	32	-	.	ID=CRISPR2_SPACER1_124161_124193;Name=CRISPR1_SPACER1_124161_124193;Parent=CRISPR1_124133_125259;Note=ATCTTCATATTGCGTGACGCTGCCGATGAACG;Dbxref=SO:0001459;Ontology_term=CRISPR
NZ_AMND01000204.1	CRISPRDetect	direct_repeat	124193	124221	29	-	.	ID=CRISPR2_REPEAT2_124193_124222;Name=CRISPR1_REPEAT2_124193_124222;Parent=CRISPR1_124133_125259;Note=CGGTTTATCCCCGCTGGCGCGGGGAACAC;Dbxref=SO:0001459;Ontology_term=CRISPR
NZ_AMND01000204.1	CRISPRDetect	binding_site	124222	124253	32	-	.	ID=CRISPR2_SPACER2_124222_124254;Name=CRISPR1_SPACER2_124222_124254;Parent=CRISPR1_124133_125259;Note=TCTTTATCAGCTAACCATTTCCAGAACTCGTC;Dbxref=SO:0001459;Ontology_term=CRISPR
NZ_AMND01000204.1	CRISPRDetect	direct_repeat	124254	124282	29	-	.	ID=CRISPR2_REPEAT3_124254_124283;Name=CRISPR1_REPEAT3_124254_124283;Parent=CRISPR1_124133_125259;Note=CGGTTTATCCCTGCTGGCGCGGGGAACAC;Dbxref=SO:0001459;Ontology_term=CRISPR
NZ_AMND01000204.1	CRISPRDetect	binding_site	124283	124314	32	-	.	ID=CRISPR2_SPACER3_124283_124315;Name=CRISPR1_SPACER3_124283_124315;Parent=CRISPR1_124133_125259;Note=TATAATATGAATTAATTTTTGCGCATAACCTG;Dbxref=SO:0001459;Ontology_term=CRISPR
NZ_AMND01000204.1	CRISPRDetect	direct_repeat	124315	124343	29	-	.	ID=CRISPR2_REPEAT4_124315_124344;Name=CRISPR1_REPEAT4_124315_124344;Parent=CRISPR1_124133_125259;Note=CGGTTTATCCCCGCTGGCGCGGGGAACAC;Dbxref=SO:0001459;Ontology_term=CRISPR
NZ_AMND01000204.1	CRISPRDetect	binding_site	124344	124375	32	-	.	ID=CRISPR2_SPACER4_124344_124376;Name=CRISPR1_SPACER4_124344_124376;Parent=CRISPR1_124133_125259;Note=TGCCCGTTCTGCCTCTTCGCACTCTCGATCAA;Dbxref=SO:0001459;Ontology_term=CRISPR
NZ_AMND01000204.1	CRISPRDetect	direct_repeat	124376	124404	29	-	.	ID=CRISPR2_REPEAT5_124376_124405;Name=CRISPR1_REPEAT5_124376_124405;Parent=CRISPR1_124133_125259;Note=CGGTTTATCCCCGCTGGCGCGGGGAACAC;Dbxref=SO:0001459;Ontology_term=CRISPR
NZ_AMND01000204.1	CRISPRDetect	binding_site	124405	124436	32	-	.	ID=CRISPR2_SPACER5_124405_124437;Name=CRISPR1_SPACER5_124405_124437;Parent=CRISPR1_124133_125259;Note=GTCGCGTTCGTTGCCGGTATAGACCAGCGTCA;Dbxref=SO:0001459;Ontology_term=CRISPR
NZ_AMND01000204.1	CRISPRDetect	direct_repeat	124437	124465	29	-	.	ID=CRISPR2_REPEAT6_124437_124466;Name=CRISPR1_REPEAT6_124437_124466;Parent=CRISPR1_124133_125259;Note=CGGTTTATCCCCGCTGGCGCGGGGAACAC;Dbxref=SO:0001459;Ontology_term=CRISPR
NZ_AMND01000204.1	CRISPRDetect	binding_site	124466	124497	32	-	.	ID=CRISPR2_SPACER6_124466_124498;Name=CRISPR1_SPACER6_124466_124498;Parent=CRISPR1_124133_125259;Note=ATCGAATCGAAACCCCAGCCACAGAAATAATT;Dbxref=SO:0001459;Ontology_term=CRISPR
NZ_AMND01000204.1	CRISPRDetect	direct_repeat	124498	124526	29	-	.	ID=CRISPR2_REPEAT7_124498_124527;Name=CRISPR1_REPEAT7_124498_124527;Parent=CRISPR1_124133_125259;Note=CGGTTTATCCCCGCTGGCGCGGGGAACAC;Dbxref=SO:0001459;Ontology_term=CRISPR
NZ_AMND01000204.1	CRISPRDetect	binding_site	124527	124558	32	-	.	ID=CRISPR2_SPACER7_124527_124559;Name=CRISPR1_SPACER7_124527_124559;Parent=CRISPR1_124133_125259;Note=GCTCATGTCAAACGCCATCAGCGTTCCGGCAT;Dbxref=SO:0001459;Ontology_term=CRISPR
NZ_AMND01000204.1	CRISPRDetect	direct_repeat	124559	124587	29	-	.	ID=CRISPR2_REPEAT8_124559_124588;Name=CRISPR1_REPEAT8_124559_124588;Parent=CRISPR1_124133_125259;Note=CGGTTTATCCCCGCTAGCGCGGGGAACAC;Dbxref=SO:0001459;Ontology_term=CRISPR
NZ_AMND01000204.1	CRISPRDetect	binding_site	124588	124619	32	-	.	ID=CRISPR2_SPACER8_124588_124620;Name=CRISPR1_SPACER8_124588_124620;Parent=CRISPR1_124133_125259;Note=AATCGCCAGCCTCGGAAATATTCCATCCTCCG;Dbxref=SO:0001459;Ontology_term=CRISPR
NZ_AMND01000204.1	CRISPRDetect	direct_repeat	124620	124648	29	-	.	ID=CRISPR2_REPEAT9_124620_124649;Name=CRISPR1_REPEAT9_124620_124649;Parent=CRISPR1_124133_125259;Note=CGGTTTATCCCCGCTGGCGCGGGGAACAC;Dbxref=SO:0001459;Ontology_term=CRISPR
NZ_AMND01000204.1	CRISPRDetect	binding_site	124649	124680	32	-	.	ID=CRISPR2_SPACER9_124649_124681;Name=CRISPR1_SPACER9_124649_124681;Parent=CRISPR1_124133_125259;Note=AGGAACTAAACAGCCTGACCGTTGAGGATCTG;Dbxref=SO:0001459;Ontology_term=CRISPR
NZ_AMND01000204.1	CRISPRDetect	direct_repeat	124681	124709	29	-	.	ID=CRISPR2_REPEAT10_124681_124710;Name=CRISPR1_REPEAT10_124681_124710;Parent=CRISPR1_124133_125259;Note=CGGTTTATCCCCGCTGGCGCGGGGAACAC;Dbxref=SO:0001459;Ontology_term=CRISPR
NZ_AMND01000204.1	CRISPRDetect	binding_site	124710	124741	32	-	.	ID=CRISPR2_SPACER10_124710_124742;Name=CRISPR1_SPACER10_124710_124742;Parent=CRISPR1_124133_125259;Note=ACCGGACAAATCTTTTTTTTCCTGTTCCTGTT;Dbxref=SO:0001459;Ontology_term=CRISPR
NZ_AMND01000204.1	CRISPRDetect	direct_repeat	124742	124770	29	-	.	ID=CRISPR2_REPEAT11_124742_124771;Name=CRISPR1_REPEAT11_124742_124771;Parent=CRISPR1_124133_125259;Note=CGGTTTATCCCCGCTGGCGCGGGGAACAC;Dbxref=SO:0001459;Ontology_term=CRISPR
NZ_AMND01000204.1	CRISPRDetect	binding_site	124771	124802	32	-	.	ID=CRISPR2_SPACER11_124771_124803;Name=CRISPR1_SPACER11_124771_124803;Parent=CRISPR1_124133_125259;Note=GGGCGGTCCCCGGCCTCAATACCGCGCTGACG;Dbxref=SO:0001459;Ontology_term=CRISPR
NZ_AMND01000204.1	CRISPRDetect	direct_repeat	124803	124831	29	-	.	ID=CRISPR2_REPEAT12_124803_124832;Name=CRISPR1_REPEAT12_124803_124832;Parent=CRISPR1_124133_125259;Note=CGGTTTATCCCCGCTGGCGCGGGGAACAC;Dbxref=SO:0001459;Ontology_term=CRISPR
NZ_AMND01000204.1	CRISPRDetect	binding_site	124832	124863	32	-	.	ID=CRISPR2_SPACER12_124832_124864;Name=CRISPR1_SPACER12_124832_124864;Parent=CRISPR1_124133_125259;Note=TTGAGGTGCCGCTTGCCGTTCTTCTGTTTTTT;Dbxref=SO:0001459;Ontology_term=CRISPR
NZ_AMND01000204.1	CRISPRDetect	direct_repeat	124864	124892	29	-	.	ID=CRISPR2_REPEAT13_124864_124893;Name=CRISPR1_REPEAT13_124864_124893;Parent=CRISPR1_124133_125259;Note=CGGTTTATCCCCGCTGGCGCGGGGAACAC;Dbxref=SO:0001459;Ontology_term=CRISPR
NZ_AMND01000204.1	CRISPRDetect	binding_site	124893	124924	32	-	.	ID=CRISPR2_SPACER13_124893_124925;Name=CRISPR1_SPACER13_124893_124925;Parent=CRISPR1_124133_125259;Note=GGGCACTATGAACGGATCGGCGCTGATGCCGG;Dbxref=SO:0001459;Ontology_term=CRISPR
NZ_AMND01000204.1	CRISPRDetect	direct_repeat	124925	124953	29	-	.	ID=CRISPR2_REPEAT14_124925_124954;Name=CRISPR1_REPEAT14_124925_124954;Parent=CRISPR1_124133_125259;Note=CGGTTTATCCCCGCTGGCGCGGGGAACAC;Dbxref=SO:0001459;Ontology_term=CRISPR
NZ_AMND01000204.1	CRISPRDetect	binding_site	124954	124985	32	-	.	ID=CRISPR2_SPACER14_124954_124986;Name=CRISPR1_SPACER14_124954_124986;Parent=CRISPR1_124133_125259;Note=GGTAAAGCCACACCATTTTTTATTGACCTCGC;Dbxref=SO:0001459;Ontology_term=CRISPR
NZ_AMND01000204.1	CRISPRDetect	direct_repeat	124986	125014	29	-	.	ID=CRISPR2_REPEAT15_124986_125015;Name=CRISPR1_REPEAT15_124986_125015;Parent=CRISPR1_124133_125259;Note=CGGTTTATCCCCGCTGGCGCGGGGAACAC;Dbxref=SO:0001459;Ontology_term=CRISPR
NZ_AMND01000204.1	CRISPRDetect	binding_site	125015	125046	32	-	.	ID=CRISPR2_SPACER15_125015_125047;Name=CRISPR1_SPACER15_125015_125047;Parent=CRISPR1_124133_125259;Note=CTAGGAGGCGTAATGAATACTACGTATCAAAA;Dbxref=SO:0001459;Ontology_term=CRISPR
NZ_AMND01000204.1	CRISPRDetect	direct_repeat	125047	125075	29	-	.	ID=CRISPR2_REPEAT16_125047_125076;Name=CRISPR1_REPEAT16_125047_125076;Parent=CRISPR1_124133_125259;Note=CGGTTTATCCCCGCTGGCGCGGGGAACAC;Dbxref=SO:0001459;Ontology_term=CRISPR
NZ_AMND01000204.1	CRISPRDetect	binding_site	125076	125107	32	-	.	ID=CRISPR2_SPACER16_125076_125108;Name=CRISPR1_SPACER16_125076_125108;Parent=CRISPR1_124133_125259;Note=GTGGTGGCCTCAAATAAATTCGAGCGCTGGAG;Dbxref=SO:0001459;Ontology_term=CRISPR
NZ_AMND01000204.1	CRISPRDetect	direct_repeat	125108	125136	29	-	.	ID=CRISPR2_REPEAT17_125108_125137;Name=CRISPR1_REPEAT17_125108_125137;Parent=CRISPR1_124133_125259;Note=CGGTTTATCCCCGCTGGCGCGGGGAACAC;Dbxref=SO:0001459;Ontology_term=CRISPR
NZ_AMND01000204.1	CRISPRDetect	binding_site	125137	125168	32	-	.	ID=CRISPR2_SPACER17_125137_125169;Name=CRISPR1_SPACER17_125137_125169;Parent=CRISPR1_124133_125259;Note=TCGACGTGGACGAGGAGTTACTCAACCGCTGC;Dbxref=SO:0001459;Ontology_term=CRISPR
NZ_AMND01000204.1	CRISPRDetect	direct_repeat	125169	125197	29	-	.	ID=CRISPR2_REPEAT18_125169_125198;Name=CRISPR1_REPEAT18_125169_125198;Parent=CRISPR1_124133_125259;Note=CGGTTTATCCCCGCTGGCGCGGGGAACAC;Dbxref=SO:0001459;Ontology_term=CRISPR
NZ_AMND01000204.1	CRISPRDetect	binding_site	125198	125229	32	-	.	ID=CRISPR2_SPACER18_125198_125230;Name=CRISPR1_SPACER18_125198_125230;Parent=CRISPR1_124133_125259;Note=TAATGGCCACAGTAAGTCAAACGGTTCTGGAA;Dbxref=SO:0001459;Ontology_term=CRISPR
NZ_AMND01000204.1	CRISPRDetect	direct_repeat	125230	125258	29	-	.	ID=CRISPR2_REPEAT19_125230_125259;Name=CRISPR1_REPEAT19_125230_125259;Parent=CRISPR1_124133_125259;Note=CGGTTTATCCCCGCTGGCGCGGGGAACAC;Dbxref=SO:0001459;Ontology_term=CRISPR
NZ_AMND01000204.1	CRISPRDetect	repeat_region	106214	107877	1665	-	.	ID=CRISPR1_106214_107878;Note=GTGTTCCCCGCGCCAGCGGGGATAAACCG;Dbxref=SO:0001459;Ontology_term=CRISPR
NZ_AMND01000204.1	CRISPRDetect	direct_repeat	106214	106244	30	-	.	ID=CRISPR1_REPEAT1_106214_106245;Name=CRISPR2_REPEAT1_106214_106245;Parent=CRISPR2_106214_107878;Note=CGTGTTTATCCCCGCTGGCGCGGGGAACAT;Dbxref=SO:0001459;Ontology_term=CRISPR
NZ_AMND01000204.1	CRISPRDetect	binding_site	106245	106276	32	-	.	ID=CRISPR1_SPACER1_106245_106277;Name=CRISPR2_SPACER1_106245_106277;Parent=CRISPR2_106214_107878;Note=TTTTCAGCCCTTGTCGACTGCGGAACGCCCCT;Dbxref=SO:0001459;Ontology_term=CRISPR
NZ_AMND01000204.1	CRISPRDetect	direct_repeat	106276	106304	29	-	.	ID=CRISPR1_REPEAT2_106276_106305;Name=CRISPR2_REPEAT2_106276_106305;Parent=CRISPR2_106214_107878;Note=CGGTTTATCCCCGCTGGCGCGGGGAACAC;Dbxref=SO:0001459;Ontology_term=CRISPR
NZ_AMND01000204.1	CRISPRDetect	binding_site	106305	106336	32	-	.	ID=CRISPR1_SPACER2_106305_106337;Name=CRISPR2_SPACER2_106305_106337;Parent=CRISPR2_106214_107878;Note=GCGAAATAGTGGGGAAAAACCCCTGGTTAACC;Dbxref=SO:0001459;Ontology_term=CRISPR
NZ_AMND01000204.1	CRISPRDetect	direct_repeat	106337	106365	29	-	.	ID=CRISPR1_REPEAT3_106337_106366;Name=CRISPR2_REPEAT3_106337_106366;Parent=CRISPR2_106214_107878;Note=CGGTTTATCCCCGCTGGCGCGGGAAACAC;Dbxref=SO:0001459;Ontology_term=CRISPR
NZ_AMND01000204.1	CRISPRDetect	binding_site	106366	106397	32	-	.	ID=CRISPR1_SPACER3_106366_106398;Name=CRISPR2_SPACER3_106366_106398;Parent=CRISPR2_106214_107878;Note=TAGGCCTTGATACCATCGCTCGCACCTCGTCA;Dbxref=SO:0001459;Ontology_term=CRISPR
NZ_AMND01000204.1	CRISPRDetect	direct_repeat	106398	106426	29	-	.	ID=CRISPR1_REPEAT4_106398_106427;Name=CRISPR2_REPEAT4_106398_106427;Parent=CRISPR2_106214_107878;Note=CGGTTTATCCCCGCTGGCGCGGGGAACAC;Dbxref=SO:0001459;Ontology_term=CRISPR
NZ_AMND01000204.1	CRISPRDetect	binding_site	106427	106458	32	-	.	ID=CRISPR1_SPACER4_106427_106459;Name=CRISPR2_SPACER4_106427_106459;Parent=CRISPR2_106214_107878;Note=GTTTATTACTGCTTAGTTAATTAATGGGTTGC;Dbxref=SO:0001459;Ontology_term=CRISPR
NZ_AMND01000204.1	CRISPRDetect	direct_repeat	106459	106487	29	-	.	ID=CRISPR1_REPEAT5_106459_106488;Name=CRISPR2_REPEAT5_106459_106488;Parent=CRISPR2_106214_107878;Note=CGGTTTATCCCCGCTGGCGCGGGGAACAC;Dbxref=SO:0001459;Ontology_term=CRISPR
NZ_AMND01000204.1	CRISPRDetect	binding_site	106488	106519	32	-	.	ID=CRISPR1_SPACER5_106488_106520;Name=CRISPR2_SPACER5_106488_106520;Parent=CRISPR2_106214_107878;Note=TCTTTTGATTTTGCTGCGATGTTATAACCAGA;Dbxref=SO:0001459;Ontology_term=CRISPR
NZ_AMND01000204.1	CRISPRDetect	direct_repeat	106520	106548	29	-	.	ID=CRISPR1_REPEAT6_106520_106549;Name=CRISPR2_REPEAT6_106520_106549;Parent=CRISPR2_106214_107878;Note=CGGTTTATCCCCGCTGGCGCGGGGAACAC;Dbxref=SO:0001459;Ontology_term=CRISPR
NZ_AMND01000204.1	CRISPRDetect	binding_site	106549	106580	32	-	.	ID=CRISPR1_SPACER6_106549_106581;Name=CRISPR2_SPACER6_106549_106581;Parent=CRISPR2_106214_107878;Note=TATCCACATATACCCGCAATCATATTCAAGAA;Dbxref=SO:0001459;Ontology_term=CRISPR
NZ_AMND01000204.1	CRISPRDetect	direct_repeat	106581	106609	29	-	.	ID=CRISPR1_REPEAT7_106581_106610;Name=CRISPR2_REPEAT7_106581_106610;Parent=CRISPR2_106214_107878;Note=CGGTTTATCCCCGCTGGCGCGGGGAACAC;Dbxref=SO:0001459;Ontology_term=CRISPR
NZ_AMND01000204.1	CRISPRDetect	binding_site	106610	106641	32	-	.	ID=CRISPR1_SPACER7_106610_106642;Name=CRISPR2_SPACER7_106610_106642;Parent=CRISPR2_106214_107878;Note=AATCACTGCGGGGGTATTTAGCGGAAACGGCT;Dbxref=SO:0001459;Ontology_term=CRISPR
NZ_AMND01000204.1	CRISPRDetect	direct_repeat	106642	106670	29	-	.	ID=CRISPR1_REPEAT8_106642_106671;Name=CRISPR2_REPEAT8_106642_106671;Parent=CRISPR2_106214_107878;Note=CGGTTTATCCCCGCTGGCGCGGGGAACAC;Dbxref=SO:0001459;Ontology_term=CRISPR
NZ_AMND01000204.1	CRISPRDetect	binding_site	106671	106744	32	-	.	ID=CRISPR1_SPACER8_106671_106745;Name=CRISPR2_SPACER8_106671_106745;Parent=CRISPR2_106214_107878;Note=GATCGAGTAACGTGCGCTGGAACGCGTCGGCG;Dbxref=SO:0001459;Ontology_term=CRISPR
NZ_AMND01000204.1	CRISPRDetect	direct_repeat	106745	106773	29	-	.	ID=CRISPR1_REPEAT9_106745_106774;Name=CRISPR2_REPEAT9_106745_106774;Parent=CRISPR2_106214_107878;Note=CGGTTTATCCCCGCTGGCGCGGGGAACAC;Dbxref=SO:0001459;Ontology_term=CRISPR
NZ_AMND01000204.1	CRISPRDetect	binding_site	106774	106805	32	-	.	ID=CRISPR1_SPACER9_106774_106806;Name=CRISPR2_SPACER9_106774_106806;Parent=CRISPR2_106214_107878;Note=GTTACGTTCGGTAAATGGAAAGCGGCGAATAT;Dbxref=SO:0001459;Ontology_term=CRISPR
NZ_AMND01000204.1	CRISPRDetect	direct_repeat	106806	106834	29	-	.	ID=CRISPR1_REPEAT10_106806_106835;Name=CRISPR2_REPEAT10_106806_106835;Parent=CRISPR2_106214_107878;Note=CGGTTTATCCCCGCTGGCGCGGGGAACAC;Dbxref=SO:0001459;Ontology_term=CRISPR
NZ_AMND01000204.1	CRISPRDetect	binding_site	106835	106866	32	-	.	ID=CRISPR1_SPACER10_106835_106867;Name=CRISPR2_SPACER10_106835_106867;Parent=CRISPR2_106214_107878;Note=CCAGAAAGTGCCGGTAGTGCCTGATGAACGAC;Dbxref=SO:0001459;Ontology_term=CRISPR
NZ_AMND01000204.1	CRISPRDetect	direct_repeat	106867	106895	29	-	.	ID=CRISPR1_REPEAT11_106867_106896;Name=CRISPR2_REPEAT11_106867_106896;Parent=CRISPR2_106214_107878;Note=CGGTTTATCCCCGCTGGCGCGGGGAACAC;Dbxref=SO:0001459;Ontology_term=CRISPR
NZ_AMND01000204.1	CRISPRDetect	binding_site	106896	106927	32	-	.	ID=CRISPR1_SPACER11_106896_106928;Name=CRISPR2_SPACER11_106896_106928;Parent=CRISPR2_106214_107878;Note=CGCGCCCACTTCCGTAAAATACAGATAATCCA;Dbxref=SO:0001459;Ontology_term=CRISPR
NZ_AMND01000204.1	CRISPRDetect	direct_repeat	106928	106956	29	-	.	ID=CRISPR1_REPEAT12_106928_106957;Name=CRISPR2_REPEAT12_106928_106957;Parent=CRISPR2_106214_107878;Note=CGGTTTATCCCCGCTGGCGCGGGGAACAC;Dbxref=SO:0001459;Ontology_term=CRISPR
NZ_AMND01000204.1	CRISPRDetect	binding_site	106957	106988	32	-	.	ID=CRISPR1_SPACER12_106957_106989;Name=CRISPR2_SPACER12_106957_106989;Parent=CRISPR2_106214_107878;Note=ACCGTTCCGGTATGATCGAAGATACGGCAAAC;Dbxref=SO:0001459;Ontology_term=CRISPR
NZ_AMND01000204.1	CRISPRDetect	direct_repeat	106989	107017	29	-	.	ID=CRISPR1_REPEAT13_106989_107018;Name=CRISPR2_REPEAT13_106989_107018;Parent=CRISPR2_106214_107878;Note=CGGTTTATCCCCGCTGGCGCGGAGAACAC;Dbxref=SO:0001459;Ontology_term=CRISPR
NZ_AMND01000204.1	CRISPRDetect	binding_site	107018	107049	32	-	.	ID=CRISPR1_SPACER13_107018_107050;Name=CRISPR2_SPACER13_107018_107050;Parent=CRISPR2_106214_107878;Note=GGCAGCGGGCGAGGCAAACACATTCGGGGCGT;Dbxref=SO:0001459;Ontology_term=CRISPR
NZ_AMND01000204.1	CRISPRDetect	direct_repeat	107050	107078	29	-	.	ID=CRISPR1_REPEAT14_107050_107079;Name=CRISPR2_REPEAT14_107050_107079;Parent=CRISPR2_106214_107878;Note=CGGTTTATCCCCGCTGGCGCGGGGAACAC;Dbxref=SO:0001459;Ontology_term=CRISPR
NZ_AMND01000204.1	CRISPRDetect	binding_site	107079	107110	32	-	.	ID=CRISPR1_SPACER14_107079_107111;Name=CRISPR2_SPACER14_107079_107111;Parent=CRISPR2_106214_107878;Note=GGTAATTTCTCATCTAACAGCCTGTACGCCTC;Dbxref=SO:0001459;Ontology_term=CRISPR
NZ_AMND01000204.1	CRISPRDetect	direct_repeat	107111	107139	29	-	.	ID=CRISPR1_REPEAT15_107111_107140;Name=CRISPR2_REPEAT15_107111_107140;Parent=CRISPR2_106214_107878;Note=AGGTTTATCCCCGCTGGCGCGGGGAACAC;Dbxref=SO:0001459;Ontology_term=CRISPR
NZ_AMND01000204.1	CRISPRDetect	binding_site	107140	107171	32	-	.	ID=CRISPR1_SPACER15_107140_107172;Name=CRISPR2_SPACER15_107140_107172;Parent=CRISPR2_106214_107878;Note=GAATCTAATGCAACAGATGAATAAACACGTAA;Dbxref=SO:0001459;Ontology_term=CRISPR
NZ_AMND01000204.1	CRISPRDetect	direct_repeat	107172	107200	29	-	.	ID=CRISPR1_REPEAT16_107172_107201;Name=CRISPR2_REPEAT16_107172_107201;Parent=CRISPR2_106214_107878;Note=CGGTTTATCCCCGCTGGCGCGGGGAACAC;Dbxref=SO:0001459;Ontology_term=CRISPR
NZ_AMND01000204.1	CRISPRDetect	binding_site	107201	107232	32	-	.	ID=CRISPR1_SPACER16_107201_107233;Name=CRISPR2_SPACER16_107201_107233;Parent=CRISPR2_106214_107878;Note=TCTTTATCGTCAATGCGAAATTTTCCGCGACG;Dbxref=SO:0001459;Ontology_term=CRISPR
NZ_AMND01000204.1	CRISPRDetect	direct_repeat	107233	107261	29	-	.	ID=CRISPR1_REPEAT17_107233_107262;Name=CRISPR2_REPEAT17_107233_107262;Parent=CRISPR2_106214_107878;Note=CGGTTTATCCCCGCTGGCGCGGGGAACAC;Dbxref=SO:0001459;Ontology_term=CRISPR
NZ_AMND01000204.1	CRISPRDetect	binding_site	107262	107293	32	-	.	ID=CRISPR1_SPACER17_107262_107294;Name=CRISPR2_SPACER17_107262_107294;Parent=CRISPR2_106214_107878;Note=TCCCATTCACCAACAACAATATCGCCCTGCAA;Dbxref=SO:0001459;Ontology_term=CRISPR
NZ_AMND01000204.1	CRISPRDetect	direct_repeat	107294	107322	29	-	.	ID=CRISPR1_REPEAT18_107294_107323;Name=CRISPR2_REPEAT18_107294_107323;Parent=CRISPR2_106214_107878;Note=CGGTTTATCCCCGCTGGCGCGGGGAACAC;Dbxref=SO:0001459;Ontology_term=CRISPR
NZ_AMND01000204.1	CRISPRDetect	binding_site	107323	107354	32	-	.	ID=CRISPR1_SPACER18_107323_107355;Name=CRISPR2_SPACER18_107323_107355;Parent=CRISPR2_106214_107878;Note=CGTTGCGTCAGGTTGATCCAGTGCGTCAGCGG;Dbxref=SO:0001459;Ontology_term=CRISPR
NZ_AMND01000204.1	CRISPRDetect	direct_repeat	107355	107383	29	-	.	ID=CRISPR1_REPEAT19_107355_107384;Name=CRISPR2_REPEAT19_107355_107384;Parent=CRISPR2_106214_107878;Note=CGGTTTATCCCCGCTGGCGCGGGGAACAC;Dbxref=SO:0001459;Ontology_term=CRISPR
NZ_AMND01000204.1	CRISPRDetect	binding_site	107384	107415	32	-	.	ID=CRISPR1_SPACER19_107384_107416;Name=CRISPR2_SPACER19_107384_107416;Parent=CRISPR2_106214_107878;Note=TGATGAAATCGTCAATAAAATTATTGGCGCGC;Dbxref=SO:0001459;Ontology_term=CRISPR
NZ_AMND01000204.1	CRISPRDetect	direct_repeat	107416	107444	29	-	.	ID=CRISPR1_REPEAT20_107416_107445;Name=CRISPR2_REPEAT20_107416_107445;Parent=CRISPR2_106214_107878;Note=CGGTTTATCCCCGCTGGCGCGGGGAACAC;Dbxref=SO:0001459;Ontology_term=CRISPR
NZ_AMND01000204.1	CRISPRDetect	binding_site	107445	107476	32	-	.	ID=CRISPR1_SPACER20_107445_107477;Name=CRISPR2_SPACER20_107445_107477;Parent=CRISPR2_106214_107878;Note=ACCACCGGAGCCATCGCCCAACACAGAGCCGC;Dbxref=SO:0001459;Ontology_term=CRISPR
NZ_AMND01000204.1	CRISPRDetect	direct_repeat	107477	107505	29	-	.	ID=CRISPR1_REPEAT21_107477_107506;Name=CRISPR2_REPEAT21_107477_107506;Parent=CRISPR2_106214_107878;Note=CGGTTTATCCCCGCTGGCGCGGGGAACAC;Dbxref=SO:0001459;Ontology_term=CRISPR
NZ_AMND01000204.1	CRISPRDetect	binding_site	107506	107537	32	-	.	ID=CRISPR1_SPACER21_107506_107538;Name=CRISPR2_SPACER21_107506_107538;Parent=CRISPR2_106214_107878;Note=GGCAAACCCGCAAGGCCCGTATATGGATTTAA;Dbxref=SO:0001459;Ontology_term=CRISPR
NZ_AMND01000204.1	CRISPRDetect	direct_repeat	107538	107566	29	-	.	ID=CRISPR1_REPEAT22_107538_107567;Name=CRISPR2_REPEAT22_107538_107567;Parent=CRISPR2_106214_107878;Note=CGGTTTATCCCCGCTGGCGCGGGGAACAC;Dbxref=SO:0001459;Ontology_term=CRISPR
NZ_AMND01000204.1	CRISPRDetect	binding_site	107567	107598	32	-	.	ID=CRISPR1_SPACER22_107567_107599;Name=CRISPR2_SPACER22_107567_107599;Parent=CRISPR2_106214_107878;Note=AACCAATCCAGGCGATAAGAGGCGATTAAAGG;Dbxref=SO:0001459;Ontology_term=CRISPR
NZ_AMND01000204.1	CRISPRDetect	direct_repeat	107599	107627	29	-	.	ID=CRISPR1_REPEAT23_107599_107628;Name=CRISPR2_REPEAT23_107599_107628;Parent=CRISPR2_106214_107878;Note=CGGTTTATCCCCGCTGGCGCGGGGAACAC;Dbxref=SO:0001459;Ontology_term=CRISPR
NZ_AMND01000204.1	CRISPRDetect	binding_site	107628	107665	38	-	.	ID=CRISPR1_SPACER23_107628_107666;Name=CRISPR2_SPACER23_107628_107666;Parent=CRISPR2_106214_107878;Note=TCTCGGTCTCGGTCTCGGTCTCGGTCTCGGTAGTGACG;Dbxref=SO:0001459;Ontology_term=CRISPR
NZ_AMND01000204.1	CRISPRDetect	direct_repeat	107666	107694	29	-	.	ID=CRISPR1_REPEAT24_107666_107695;Name=CRISPR2_REPEAT24_107666_107695;Parent=CRISPR2_106214_107878;Note=CGGTTTATCCCCGCTGGCGCGGGGAACAC;Dbxref=SO:0001459;Ontology_term=CRISPR
NZ_AMND01000204.1	CRISPRDetect	binding_site	107695	107726	32	-	.	ID=CRISPR1_SPACER24_107695_107727;Name=CRISPR2_SPACER24_107695_107727;Parent=CRISPR2_106214_107878;Note=ATTTTATTTGACAAATTGGCGGCATCTCACTG;Dbxref=SO:0001459;Ontology_term=CRISPR
NZ_AMND01000204.1	CRISPRDetect	direct_repeat	107727	107755	29	-	.	ID=CRISPR1_REPEAT25_107727_107756;Name=CRISPR2_REPEAT25_107727_107756;Parent=CRISPR2_106214_107878;Note=CGGTTTATCCCCGCTGGCGCGGGGAACAC;Dbxref=SO:0001459;Ontology_term=CRISPR
NZ_AMND01000204.1	CRISPRDetect	binding_site	107756	107787	32	-	.	ID=CRISPR1_SPACER25_107756_107788;Name=CRISPR2_SPACER25_107756_107788;Parent=CRISPR2_106214_107878;Note=CACCACACATAATGATTACTCCACTACCCAGC;Dbxref=SO:0001459;Ontology_term=CRISPR
NZ_AMND01000204.1	CRISPRDetect	direct_repeat	107788	107816	29	-	.	ID=CRISPR1_REPEAT26_107788_107817;Name=CRISPR2_REPEAT26_107788_107817;Parent=CRISPR2_106214_107878;Note=CGGTTTATCCCCGCTGGCGCGGGGAACAC;Dbxref=SO:0001459;Ontology_term=CRISPR
NZ_AMND01000204.1	CRISPRDetect	binding_site	107817	107848	32	-	.	ID=CRISPR1_SPACER26_107817_107849;Name=CRISPR2_SPACER26_107817_107849;Parent=CRISPR2_106214_107878;Note=ACTGCTTATCATTGATTTTATTGATTTTTCCC;Dbxref=SO:0001459;Ontology_term=CRISPR
NZ_AMND01000204.1	CRISPRDetect	direct_repeat	107849	107877	29	-	.	ID=CRISPR1_REPEAT27_107849_107878;Name=CRISPR2_REPEAT27_107849_107878;Parent=CRISPR2_106214_107878;Note=CGGTTTATCCCCGCTGGCGCGGGGAACAC;Dbxref=SO:0001459;Ontology_term=CRISPR
NZ_AMNE01000008.1	CRISPRDetect	repeat_region	106590	107820	1232	-	.	ID=CRISPR1_106590_107821;Note=GTGTTCCCCGCGCCAGCGGGGATAAACCG;Dbxref=SO:0001459;Ontology_term=CRISPR
NZ_AMNE01000008.1	CRISPRDetect	direct_repeat	106590	106620	30	-	.	ID=CRISPR1_REPEAT1_106590_106621;Name=CRISPR1_REPEAT1_106590_106621;Parent=CRISPR1_106590_107821;Note=CGTGTTTATCCCCGCTGGCGCGGGGAACAT;Dbxref=SO:0001459;Ontology_term=CRISPR
NZ_AMNE01000008.1	CRISPRDetect	binding_site	106621	106652	32	-	.	ID=CRISPR1_SPACER1_106621_106653;Name=CRISPR1_SPACER1_106621_106653;Parent=CRISPR1_106590_107821;Note=TTTTCAGCCCTTGTCGACTGCGGAACGCCCCT;Dbxref=SO:0001459;Ontology_term=CRISPR
NZ_AMNE01000008.1	CRISPRDetect	direct_repeat	106652	106680	29	-	.	ID=CRISPR1_REPEAT2_106652_106681;Name=CRISPR1_REPEAT2_106652_106681;Parent=CRISPR1_106590_107821;Note=CGGTTTATCCCCGCTGGCGCGGGGAACAC;Dbxref=SO:0001459;Ontology_term=CRISPR
NZ_AMNE01000008.1	CRISPRDetect	binding_site	106681	106712	32	-	.	ID=CRISPR1_SPACER2_106681_106713;Name=CRISPR1_SPACER2_106681_106713;Parent=CRISPR1_106590_107821;Note=GCGAAATAGTGGGGAAAAACCCCTGGTTAACC;Dbxref=SO:0001459;Ontology_term=CRISPR
NZ_AMNE01000008.1	CRISPRDetect	direct_repeat	106713	106741	29	-	.	ID=CRISPR1_REPEAT3_106713_106742;Name=CRISPR1_REPEAT3_106713_106742;Parent=CRISPR1_106590_107821;Note=CGGTTTATCCCCGCTGGCGCGGGAAACAC;Dbxref=SO:0001459;Ontology_term=CRISPR
NZ_AMNE01000008.1	CRISPRDetect	binding_site	106742	106773	32	-	.	ID=CRISPR1_SPACER3_106742_106774;Name=CRISPR1_SPACER3_106742_106774;Parent=CRISPR1_106590_107821;Note=TAGGCCTTGATACCATCGCTCGCACCTCGTCA;Dbxref=SO:0001459;Ontology_term=CRISPR
NZ_AMNE01000008.1	CRISPRDetect	direct_repeat	106774	106802	29	-	.	ID=CRISPR1_REPEAT4_106774_106803;Name=CRISPR1_REPEAT4_106774_106803;Parent=CRISPR1_106590_107821;Note=CGGTTTATCCCCGCTGGCGCGGGGAACAC;Dbxref=SO:0001459;Ontology_term=CRISPR
NZ_AMNE01000008.1	CRISPRDetect	binding_site	106803	106834	32	-	.	ID=CRISPR1_SPACER4_106803_106835;Name=CRISPR1_SPACER4_106803_106835;Parent=CRISPR1_106590_107821;Note=GTTTATTACTGCTTAGTTAATTAATGGGTTGC;Dbxref=SO:0001459;Ontology_term=CRISPR
NZ_AMNE01000008.1	CRISPRDetect	direct_repeat	106835	106863	29	-	.	ID=CRISPR1_REPEAT5_106835_106864;Name=CRISPR1_REPEAT5_106835_106864;Parent=CRISPR1_106590_107821;Note=CGGTTTATCCCCGCTGGCGCGGGGAACAC;Dbxref=SO:0001459;Ontology_term=CRISPR
NZ_AMNE01000008.1	CRISPRDetect	binding_site	106864	106895	32	-	.	ID=CRISPR1_SPACER5_106864_106896;Name=CRISPR1_SPACER5_106864_106896;Parent=CRISPR1_106590_107821;Note=TCTTTTGATTTTGCTGCGATGTTATAACCAGA;Dbxref=SO:0001459;Ontology_term=CRISPR
NZ_AMNE01000008.1	CRISPRDetect	direct_repeat	106896	106924	29	-	.	ID=CRISPR1_REPEAT6_106896_106925;Name=CRISPR1_REPEAT6_106896_106925;Parent=CRISPR1_106590_107821;Note=CGGTTTATCCCCGCTGGCGCGGGGAACAC;Dbxref=SO:0001459;Ontology_term=CRISPR
NZ_AMNE01000008.1	CRISPRDetect	binding_site	106925	106956	32	-	.	ID=CRISPR1_SPACER6_106925_106957;Name=CRISPR1_SPACER6_106925_106957;Parent=CRISPR1_106590_107821;Note=TATCCACATATACCCGCAATCATATTCAAGAA;Dbxref=SO:0001459;Ontology_term=CRISPR
NZ_AMNE01000008.1	CRISPRDetect	direct_repeat	106957	106985	29	-	.	ID=CRISPR1_REPEAT7_106957_106986;Name=CRISPR1_REPEAT7_106957_106986;Parent=CRISPR1_106590_107821;Note=CGGTTTATCCCCGCTGGCGCGGGGAACAC;Dbxref=SO:0001459;Ontology_term=CRISPR
NZ_AMNE01000008.1	CRISPRDetect	binding_site	106986	107017	32	-	.	ID=CRISPR1_SPACER7_106986_107018;Name=CRISPR1_SPACER7_106986_107018;Parent=CRISPR1_106590_107821;Note=AATCACTGCGGGGGTATTTAGCGGAAACGGCT;Dbxref=SO:0001459;Ontology_term=CRISPR
NZ_AMNE01000008.1	CRISPRDetect	direct_repeat	107018	107046	29	-	.	ID=CRISPR1_REPEAT8_107018_107047;Name=CRISPR1_REPEAT8_107018_107047;Parent=CRISPR1_106590_107821;Note=CGGTTTATCCCCGCTGGCGCGGGGAACAC;Dbxref=SO:0001459;Ontology_term=CRISPR
NZ_AMNE01000008.1	CRISPRDetect	binding_site	107047	107120	32	-	.	ID=CRISPR1_SPACER8_107047_107121;Name=CRISPR1_SPACER8_107047_107121;Parent=CRISPR1_106590_107821;Note=GATCGAGTAACGTGCGCTGGAACGCGTCGGCG;Dbxref=SO:0001459;Ontology_term=CRISPR
NZ_AMNE01000008.1	CRISPRDetect	direct_repeat	107121	107149	29	-	.	ID=CRISPR1_REPEAT9_107121_107150;Name=CRISPR1_REPEAT9_107121_107150;Parent=CRISPR1_106590_107821;Note=CGGTTTATCCCCGCTGGCGCGGGGAACAC;Dbxref=SO:0001459;Ontology_term=CRISPR
NZ_AMNE01000008.1	CRISPRDetect	binding_site	107150	107181	32	-	.	ID=CRISPR1_SPACER9_107150_107182;Name=CRISPR1_SPACER9_107150_107182;Parent=CRISPR1_106590_107821;Note=GTTACGTTCGGTAAATGGAAAGCGGCGAATAT;Dbxref=SO:0001459;Ontology_term=CRISPR
NZ_AMNE01000008.1	CRISPRDetect	direct_repeat	107182	107210	29	-	.	ID=CRISPR1_REPEAT10_107182_107211;Name=CRISPR1_REPEAT10_107182_107211;Parent=CRISPR1_106590_107821;Note=CGGTTTATCCCCGCTGGCGCGGGGAACAC;Dbxref=SO:0001459;Ontology_term=CRISPR
NZ_AMNE01000008.1	CRISPRDetect	binding_site	107211	107242	32	-	.	ID=CRISPR1_SPACER10_107211_107243;Name=CRISPR1_SPACER10_107211_107243;Parent=CRISPR1_106590_107821;Note=CCAGAAAGTGCCGGTAGTGCCTGATGAACGAC;Dbxref=SO:0001459;Ontology_term=CRISPR
NZ_AMNE01000008.1	CRISPRDetect	direct_repeat	107243	107271	29	-	.	ID=CRISPR1_REPEAT11_107243_107272;Name=CRISPR1_REPEAT11_107243_107272;Parent=CRISPR1_106590_107821;Note=CGGTTTATCCCCGCTGGCGCGGGGAACAC;Dbxref=SO:0001459;Ontology_term=CRISPR
NZ_AMNE01000008.1	CRISPRDetect	binding_site	107272	107303	32	-	.	ID=CRISPR1_SPACER11_107272_107304;Name=CRISPR1_SPACER11_107272_107304;Parent=CRISPR1_106590_107821;Note=CGCGCCCACTTCCGTAAAATACAGATAATCCA;Dbxref=SO:0001459;Ontology_term=CRISPR
NZ_AMNE01000008.1	CRISPRDetect	direct_repeat	107304	107332	29	-	.	ID=CRISPR1_REPEAT12_107304_107333;Name=CRISPR1_REPEAT12_107304_107333;Parent=CRISPR1_106590_107821;Note=CGGTTTATCCCCGCTGGCGCGGGGAACAC;Dbxref=SO:0001459;Ontology_term=CRISPR
NZ_AMNE01000008.1	CRISPRDetect	binding_site	107333	107364	32	-	.	ID=CRISPR1_SPACER12_107333_107365;Name=CRISPR1_SPACER12_107333_107365;Parent=CRISPR1_106590_107821;Note=ACCGTTCCGGTATGATCGAAGATACGGCAAAC;Dbxref=SO:0001459;Ontology_term=CRISPR
NZ_AMNE01000008.1	CRISPRDetect	direct_repeat	107365	107393	29	-	.	ID=CRISPR1_REPEAT13_107365_107394;Name=CRISPR1_REPEAT13_107365_107394;Parent=CRISPR1_106590_107821;Note=CGGTTTATCCCCGCTGGCGCGGAGAACAC;Dbxref=SO:0001459;Ontology_term=CRISPR
NZ_AMNE01000008.1	CRISPRDetect	binding_site	107394	107425	32	-	.	ID=CRISPR1_SPACER13_107394_107426;Name=CRISPR1_SPACER13_107394_107426;Parent=CRISPR1_106590_107821;Note=GGCAGCGGGCGAGGCAAACACATTCGGGGCGT;Dbxref=SO:0001459;Ontology_term=CRISPR
NZ_AMNE01000008.1	CRISPRDetect	direct_repeat	107426	107454	29	-	.	ID=CRISPR1_REPEAT14_107426_107455;Name=CRISPR1_REPEAT14_107426_107455;Parent=CRISPR1_106590_107821;Note=CGGTTTATCCCCGCTGGCGCGGGGAACAC;Dbxref=SO:0001459;Ontology_term=CRISPR
NZ_AMNE01000008.1	CRISPRDetect	binding_site	107455	107486	32	-	.	ID=CRISPR1_SPACER14_107455_107487;Name=CRISPR1_SPACER14_107455_107487;Parent=CRISPR1_106590_107821;Note=GGTAATTTCTCATCTAACAGCCTGTACGCCTC;Dbxref=SO:0001459;Ontology_term=CRISPR
NZ_AMNE01000008.1	CRISPRDetect	direct_repeat	107487	107515	29	-	.	ID=CRISPR1_REPEAT15_107487_107516;Name=CRISPR1_REPEAT15_107487_107516;Parent=CRISPR1_106590_107821;Note=AGGTTTATCCCCGCTGGCGCGGGGAACAC;Dbxref=SO:0001459;Ontology_term=CRISPR
NZ_AMNE01000008.1	CRISPRDetect	binding_site	107516	107547	32	-	.	ID=CRISPR1_SPACER15_107516_107548;Name=CRISPR1_SPACER15_107516_107548;Parent=CRISPR1_106590_107821;Note=GAATCTAATGCAACAGATGAATAAACACGTAA;Dbxref=SO:0001459;Ontology_term=CRISPR
NZ_AMNE01000008.1	CRISPRDetect	direct_repeat	107548	107576	29	-	.	ID=CRISPR1_REPEAT16_107548_107577;Name=CRISPR1_REPEAT16_107548_107577;Parent=CRISPR1_106590_107821;Note=CGGTTTATCCCCGCTGGCGCGGGGAACAC;Dbxref=SO:0001459;Ontology_term=CRISPR
NZ_AMNE01000008.1	CRISPRDetect	binding_site	107577	107608	32	-	.	ID=CRISPR1_SPACER16_107577_107609;Name=CRISPR1_SPACER16_107577_107609;Parent=CRISPR1_106590_107821;Note=TCTTTATCGTCAATGCGAAATTTTCCGCGACG;Dbxref=SO:0001459;Ontology_term=CRISPR
NZ_AMNE01000008.1	CRISPRDetect	direct_repeat	107609	107637	29	-	.	ID=CRISPR1_REPEAT17_107609_107638;Name=CRISPR1_REPEAT17_107609_107638;Parent=CRISPR1_106590_107821;Note=CGGTTTATCCCCGCTGGCGCGGGGAACAC;Dbxref=SO:0001459;Ontology_term=CRISPR
NZ_AMNE01000008.1	CRISPRDetect	binding_site	107638	107669	32	-	.	ID=CRISPR1_SPACER17_107638_107670;Name=CRISPR1_SPACER17_107638_107670;Parent=CRISPR1_106590_107821;Note=TCCCATTCACCAACAACAATATCGCCCTGCAA;Dbxref=SO:0001459;Ontology_term=CRISPR
NZ_AMNE01000008.1	CRISPRDetect	direct_repeat	107670	107698	29	-	.	ID=CRISPR1_REPEAT18_107670_107699;Name=CRISPR1_REPEAT18_107670_107699;Parent=CRISPR1_106590_107821;Note=CGGTTTATCCCCGCTGGCGCGGGGAACAC;Dbxref=SO:0001459;Ontology_term=CRISPR
NZ_AMNE01000008.1	CRISPRDetect	binding_site	107699	107730	32	-	.	ID=CRISPR1_SPACER18_107699_107731;Name=CRISPR1_SPACER18_107699_107731;Parent=CRISPR1_106590_107821;Note=CGTTGCGTCAGGTTGATCCAGTGCGTCAGCGG;Dbxref=SO:0001459;Ontology_term=CRISPR
NZ_AMNE01000008.1	CRISPRDetect	direct_repeat	107731	107759	29	-	.	ID=CRISPR1_REPEAT19_107731_107760;Name=CRISPR1_REPEAT19_107731_107760;Parent=CRISPR1_106590_107821;Note=CGGTTTATCCCCGCTGGCGCGGGGAACAC;Dbxref=SO:0001459;Ontology_term=CRISPR
NZ_AMNE01000008.1	CRISPRDetect	binding_site	107760	107791	32	-	.	ID=CRISPR1_SPACER19_107760_107792;Name=CRISPR1_SPACER19_107760_107792;Parent=CRISPR1_106590_107821;Note=TGATGAAATCGTCAATAAAATTATTGGCGCGC;Dbxref=SO:0001459;Ontology_term=CRISPR
NZ_AMNE01000008.1	CRISPRDetect	direct_repeat	107792	107820	29	-	.	ID=CRISPR1_REPEAT20_107792_107821;Name=CRISPR1_REPEAT20_107792_107821;Parent=CRISPR1_106590_107821;Note=CGGTTTATCCCCGCTGGCGCGGGGAACAC;Dbxref=SO:0001459;Ontology_term=CRISPR
NZ_AMNE01000008.1	CRISPRDetect	repeat_region	18	654	638	+	.	ID=CRISPR2_18_655;Note=GTGTTCCCCGCGCCAGCGGGGATAAACCG;Dbxref=SO:0001459;Ontology_term=CRISPR
NZ_AMNE01000008.1	CRISPRDetect	direct_repeat	18	46	29	+	.	ID=CRISPR2_REPEAT1_18_47;Name=CRISPR2_REPEAT1_18_47;Parent=CRISPR2_18_655;Note=GTGTTCCCCGCGCCAGCGGGGATAAACCG;Dbxref=SO:0001459;Ontology_term=CRISPR
NZ_AMNE01000008.1	CRISPRDetect	binding_site	47	77	31	+	.	ID=CRISPR2_SPACER1_47_78;Name=CRISPR2_SPACER1_47_78;Parent=CRISPR2_18_655;Note=AACAGGAACAGGAAAAAAAGATTTGTCCGGT;Dbxref=SO:0001459;Ontology_term=CRISPR
NZ_AMNE01000008.1	CRISPRDetect	direct_repeat	78	106	29	+	.	ID=CRISPR2_REPEAT2_78_107;Name=CRISPR2_REPEAT2_78_107;Parent=CRISPR2_18_655;Note=GTGTTCCCCGCGCCAGCGGGGATAAACCG;Dbxref=SO:0001459;Ontology_term=CRISPR
NZ_AMNE01000008.1	CRISPRDetect	binding_site	107	138	32	+	.	ID=CRISPR2_SPACER2_107_139;Name=CRISPR2_SPACER2_107_139;Parent=CRISPR2_18_655;Note=CAGATCCTCAACGGTCAGGCTGTTTAGTTCCT;Dbxref=SO:0001459;Ontology_term=CRISPR
NZ_AMNE01000008.1	CRISPRDetect	direct_repeat	139	167	29	+	.	ID=CRISPR2_REPEAT3_139_168;Name=CRISPR2_REPEAT3_139_168;Parent=CRISPR2_18_655;Note=GTGTTCCCCGCGCCAGCGGGGATAAACCG;Dbxref=SO:0001459;Ontology_term=CRISPR
NZ_AMNE01000008.1	CRISPRDetect	binding_site	168	199	32	+	.	ID=CRISPR2_SPACER3_168_200;Name=CRISPR2_SPACER3_168_200;Parent=CRISPR2_18_655;Note=CGGAGGATGGAATATTTCCGAGGCTGGCGATT;Dbxref=SO:0001459;Ontology_term=CRISPR
NZ_AMNE01000008.1	CRISPRDetect	direct_repeat	200	228	29	+	.	ID=CRISPR2_REPEAT4_200_229;Name=CRISPR2_REPEAT4_200_229;Parent=CRISPR2_18_655;Note=GTGTTCCCCGCGCTAGCGGGGATAAACCG;Dbxref=SO:0001459;Ontology_term=CRISPR
NZ_AMNE01000008.1	CRISPRDetect	binding_site	229	260	32	+	.	ID=CRISPR2_SPACER4_229_261;Name=CRISPR2_SPACER4_229_261;Parent=CRISPR2_18_655;Note=ATGCCGGAACGCTGATGGCGTTTGACATGAGC;Dbxref=SO:0001459;Ontology_term=CRISPR
NZ_AMNE01000008.1	CRISPRDetect	direct_repeat	261	289	29	+	.	ID=CRISPR2_REPEAT5_261_290;Name=CRISPR2_REPEAT5_261_290;Parent=CRISPR2_18_655;Note=GTGTTCCCCGCGCCAGCGGGGATAAACCG;Dbxref=SO:0001459;Ontology_term=CRISPR
NZ_AMNE01000008.1	CRISPRDetect	binding_site	290	321	32	+	.	ID=CRISPR2_SPACER5_290_322;Name=CRISPR2_SPACER5_290_322;Parent=CRISPR2_18_655;Note=AATTATTTCTGTGGCTGGGGTTTCGATTCGAT;Dbxref=SO:0001459;Ontology_term=CRISPR
NZ_AMNE01000008.1	CRISPRDetect	direct_repeat	322	350	29	+	.	ID=CRISPR2_REPEAT6_322_351;Name=CRISPR2_REPEAT6_322_351;Parent=CRISPR2_18_655;Note=GTGTTCCCCGCGCCAGCGGGGATAAACCG;Dbxref=SO:0001459;Ontology_term=CRISPR
NZ_AMNE01000008.1	CRISPRDetect	binding_site	351	382	32	+	.	ID=CRISPR2_SPACER6_351_383;Name=CRISPR2_SPACER6_351_383;Parent=CRISPR2_18_655;Note=TGACGCTGGTCTATACCGGCAACGAACGCGAC;Dbxref=SO:0001459;Ontology_term=CRISPR
NZ_AMNE01000008.1	CRISPRDetect	direct_repeat	383	411	29	+	.	ID=CRISPR2_REPEAT7_383_412;Name=CRISPR2_REPEAT7_383_412;Parent=CRISPR2_18_655;Note=GTGTTCCCCGCGCCAGCGGGGATAAACCG;Dbxref=SO:0001459;Ontology_term=CRISPR
NZ_AMNE01000008.1	CRISPRDetect	binding_site	412	443	32	+	.	ID=CRISPR2_SPACER7_412_444;Name=CRISPR2_SPACER7_412_444;Parent=CRISPR2_18_655;Note=TTGATCGAGAGTGCGAAGAGGCAGAACGGGCA;Dbxref=SO:0001459;Ontology_term=CRISPR
NZ_AMNE01000008.1	CRISPRDetect	direct_repeat	444	472	29	+	.	ID=CRISPR2_REPEAT8_444_473;Name=CRISPR2_REPEAT8_444_473;Parent=CRISPR2_18_655;Note=GTGTTCCCCGCGCCAGCGGGGATAAACCG;Dbxref=SO:0001459;Ontology_term=CRISPR
NZ_AMNE01000008.1	CRISPRDetect	binding_site	473	504	32	+	.	ID=CRISPR2_SPACER8_473_505;Name=CRISPR2_SPACER8_473_505;Parent=CRISPR2_18_655;Note=CAGGTTATGCGCAAAAATTAATTCATATTATA;Dbxref=SO:0001459;Ontology_term=CRISPR
NZ_AMNE01000008.1	CRISPRDetect	direct_repeat	505	533	29	+	.	ID=CRISPR2_REPEAT9_505_534;Name=CRISPR2_REPEAT9_505_534;Parent=CRISPR2_18_655;Note=GTGTTCCCCGCGCCAGCAGGGATAAACCG;Dbxref=SO:0001459;Ontology_term=CRISPR
NZ_AMNE01000008.1	CRISPRDetect	binding_site	534	565	32	+	.	ID=CRISPR2_SPACER9_534_566;Name=CRISPR2_SPACER9_534_566;Parent=CRISPR2_18_655;Note=GACGAGTTCTGGAAATGGTTAGCTGATAAAGA;Dbxref=SO:0001459;Ontology_term=CRISPR
NZ_AMNE01000008.1	CRISPRDetect	direct_repeat	566	594	29	+	.	ID=CRISPR2_REPEAT10_566_595;Name=CRISPR2_REPEAT10_566_595;Parent=CRISPR2_18_655;Note=GTGTTCCCCGCGCCAGCGGGGATAAACCG;Dbxref=SO:0001459;Ontology_term=CRISPR
NZ_AMNE01000008.1	CRISPRDetect	binding_site	595	626	32	+	.	ID=CRISPR2_SPACER10_595_627;Name=CRISPR2_SPACER10_595_627;Parent=CRISPR2_18_655;Note=CGTTCATCGGCAGCGTCACGCAATATGAAGAT;Dbxref=SO:0001459;Ontology_term=CRISPR
NZ_AMNE01000008.1	CRISPRDetect	direct_repeat	627	654	28	+	.	ID=CRISPR2_REPEAT11_627_655;Name=CRISPR2_REPEAT11_627_655;Parent=CRISPR2_18_655;Note=GTGTTCCCCGCGCCAACAAGGATAGCCG;Dbxref=SO:0001459;Ontology_term=CRISPR
NZ_APGX01000065.1	CRISPRDetect	repeat_region	437820	438641	823	+	.	ID=CRISPR1_437820_438642;Note=GTGTTCCCCGCGCCAGCGGGGATAAACCG;Dbxref=SO:0001459;Ontology_term=CRISPR
NZ_APGX01000065.1	CRISPRDetect	direct_repeat	437820	437848	29	+	.	ID=CRISPR1_REPEAT1_437820_437849;Name=CRISPR1_REPEAT1_437820_437849;Parent=CRISPR1_437820_438642;Note=GTGTTCCCCGCGCCAGCGGGGATAAACCG;Dbxref=SO:0001459;Ontology_term=CRISPR
NZ_APGX01000065.1	CRISPRDetect	binding_site	437849	437880	32	+	.	ID=CRISPR1_SPACER1_437849_437881;Name=CRISPR1_SPACER1_437849_437881;Parent=CRISPR1_437820_438642;Note=CCAGCCTGTAGCGTGGGGGCGTTGGGTAGCCT;Dbxref=SO:0001459;Ontology_term=CRISPR
NZ_APGX01000065.1	CRISPRDetect	direct_repeat	437881	437909	29	+	.	ID=CRISPR1_REPEAT2_437881_437910;Name=CRISPR1_REPEAT2_437881_437910;Parent=CRISPR1_437820_438642;Note=GTGTTCCCCGCGCCAGCGGGGATAAACCG;Dbxref=SO:0001459;Ontology_term=CRISPR
NZ_APGX01000065.1	CRISPRDetect	binding_site	437910	437941	32	+	.	ID=CRISPR1_SPACER2_437910_437942;Name=CRISPR1_SPACER2_437910_437942;Parent=CRISPR1_437820_438642;Note=CATCTTTTACGCATGTTGATGTGCGTTCAAAT;Dbxref=SO:0001459;Ontology_term=CRISPR
NZ_APGX01000065.1	CRISPRDetect	direct_repeat	437942	437970	29	+	.	ID=CRISPR1_REPEAT3_437942_437971;Name=CRISPR1_REPEAT3_437942_437971;Parent=CRISPR1_437820_438642;Note=GTGTTCCCCGCGCCAGCGGGGATAAACCG;Dbxref=SO:0001459;Ontology_term=CRISPR
NZ_APGX01000065.1	CRISPRDetect	binding_site	437971	438002	32	+	.	ID=CRISPR1_SPACER3_437971_438003;Name=CRISPR1_SPACER3_437971_438003;Parent=CRISPR1_437820_438642;Note=AAATCGTCAATAAAATTATTGGCGCGCCATCC;Dbxref=SO:0001459;Ontology_term=CRISPR
NZ_APGX01000065.1	CRISPRDetect	direct_repeat	438003	438031	29	+	.	ID=CRISPR1_REPEAT4_438003_438032;Name=CRISPR1_REPEAT4_438003_438032;Parent=CRISPR1_437820_438642;Note=GTGTTCCCCGCGCCAGCGGGGATAAACCG;Dbxref=SO:0001459;Ontology_term=CRISPR
NZ_APGX01000065.1	CRISPRDetect	binding_site	438032	438063	32	+	.	ID=CRISPR1_SPACER4_438032_438064;Name=CRISPR1_SPACER4_438032_438064;Parent=CRISPR1_437820_438642;Note=ATAATTTGCTGAACTACGTCCGTATTGAGCTG;Dbxref=SO:0001459;Ontology_term=CRISPR
NZ_APGX01000065.1	CRISPRDetect	direct_repeat	438064	438092	29	+	.	ID=CRISPR1_REPEAT5_438064_438093;Name=CRISPR1_REPEAT5_438064_438093;Parent=CRISPR1_437820_438642;Note=GTGTTCCCCGCGCCAGCGGGGATAAACCG;Dbxref=SO:0001459;Ontology_term=CRISPR
NZ_APGX01000065.1	CRISPRDetect	binding_site	438093	438124	32	+	.	ID=CRISPR1_SPACER5_438093_438125;Name=CRISPR1_SPACER5_438093_438125;Parent=CRISPR1_437820_438642;Note=TGGCCGGAGCCTAAAGACGGGGAGCCGCGTTT;Dbxref=SO:0001459;Ontology_term=CRISPR
NZ_APGX01000065.1	CRISPRDetect	direct_repeat	438125	438153	29	+	.	ID=CRISPR1_REPEAT6_438125_438154;Name=CRISPR1_REPEAT6_438125_438154;Parent=CRISPR1_437820_438642;Note=GTGTTCCCCGCGCCAGCGGGGATAAACCG;Dbxref=SO:0001459;Ontology_term=CRISPR
NZ_APGX01000065.1	CRISPRDetect	binding_site	438154	438185	32	+	.	ID=CRISPR1_SPACER6_438154_438186;Name=CRISPR1_SPACER6_438154_438186;Parent=CRISPR1_437820_438642;Note=GGGGGTGATAACCGCCTCGCTGAACGCTACGC;Dbxref=SO:0001459;Ontology_term=CRISPR
NZ_APGX01000065.1	CRISPRDetect	direct_repeat	438186	438214	29	+	.	ID=CRISPR1_REPEAT7_438186_438215;Name=CRISPR1_REPEAT7_438186_438215;Parent=CRISPR1_437820_438642;Note=GTGTTCCCCGCGCCAGCGGGGATAAACCG;Dbxref=SO:0001459;Ontology_term=CRISPR
NZ_APGX01000065.1	CRISPRDetect	binding_site	438215	438246	32	+	.	ID=CRISPR1_SPACER7_438215_438247;Name=CRISPR1_SPACER7_438215_438247;Parent=CRISPR1_437820_438642;Note=AGTGAAAAATTGCGGTTCGTCCTCCTCATCGT;Dbxref=SO:0001459;Ontology_term=CRISPR
NZ_APGX01000065.1	CRISPRDetect	direct_repeat	438247	438275	29	+	.	ID=CRISPR1_REPEAT8_438247_438276;Name=CRISPR1_REPEAT8_438247_438276;Parent=CRISPR1_437820_438642;Note=GTGTTCCCCGCGCCAGCGGGGATAAACCG;Dbxref=SO:0001459;Ontology_term=CRISPR
NZ_APGX01000065.1	CRISPRDetect	binding_site	438276	438307	32	+	.	ID=CRISPR1_SPACER8_438276_438308;Name=CRISPR1_SPACER8_438276_438308;Parent=CRISPR1_437820_438642;Note=ACTAACGAAAGATTAAACCAGCGCATTGAGTT;Dbxref=SO:0001459;Ontology_term=CRISPR
NZ_APGX01000065.1	CRISPRDetect	direct_repeat	438308	438336	29	+	.	ID=CRISPR1_REPEAT9_438308_438337;Name=CRISPR1_REPEAT9_438308_438337;Parent=CRISPR1_437820_438642;Note=GTGTTCCCCGCGCCAGCGGGGATAAACCG;Dbxref=SO:0001459;Ontology_term=CRISPR
NZ_APGX01000065.1	CRISPRDetect	binding_site	438337	438368	32	+	.	ID=CRISPR1_SPACER9_438337_438369;Name=CRISPR1_SPACER9_438337_438369;Parent=CRISPR1_437820_438642;Note=CATTCGCTCAATAGCGGCCCGCGTGGCGGTGA;Dbxref=SO:0001459;Ontology_term=CRISPR
NZ_APGX01000065.1	CRISPRDetect	direct_repeat	438369	438397	29	+	.	ID=CRISPR1_REPEAT10_438369_438398;Name=CRISPR1_REPEAT10_438369_438398;Parent=CRISPR1_437820_438642;Note=GTGTTCCCCGCGCCAGCGGGGATAAACCG;Dbxref=SO:0001459;Ontology_term=CRISPR
NZ_APGX01000065.1	CRISPRDetect	binding_site	438398	438429	32	+	.	ID=CRISPR1_SPACER10_438398_438430;Name=CRISPR1_SPACER10_438398_438430;Parent=CRISPR1_437820_438642;Note=GGGATTATGTCCTCTAAAGACTGGCTAATCAC;Dbxref=SO:0001459;Ontology_term=CRISPR
NZ_APGX01000065.1	CRISPRDetect	direct_repeat	438430	438458	29	+	.	ID=CRISPR1_REPEAT11_438430_438459;Name=CRISPR1_REPEAT11_438430_438459;Parent=CRISPR1_437820_438642;Note=GTGTTCCCCGCGCCAGCGGGGATAAACCG;Dbxref=SO:0001459;Ontology_term=CRISPR
NZ_APGX01000065.1	CRISPRDetect	binding_site	438459	438490	32	+	.	ID=CRISPR1_SPACER11_438459_438491;Name=CRISPR1_SPACER11_438459_438491;Parent=CRISPR1_437820_438642;Note=CGCGCCCTGCGTGATTTTGAAAATCTGGTGGA;Dbxref=SO:0001459;Ontology_term=CRISPR
NZ_APGX01000065.1	CRISPRDetect	direct_repeat	438491	438519	29	+	.	ID=CRISPR1_REPEAT12_438491_438520;Name=CRISPR1_REPEAT12_438491_438520;Parent=CRISPR1_437820_438642;Note=GTGTTCCCCGCGCCAGCGGGGATAAGCCG;Dbxref=SO:0001459;Ontology_term=CRISPR
NZ_APGX01000065.1	CRISPRDetect	binding_site	438520	438551	32	+	.	ID=CRISPR1_SPACER12_438520_438552;Name=CRISPR1_SPACER12_438520_438552;Parent=CRISPR1_437820_438642;Note=TTGAATACGTCGCGATACCAGTCACTCCGGAA;Dbxref=SO:0001459;Ontology_term=CRISPR
NZ_APGX01000065.1	CRISPRDetect	direct_repeat	438552	438580	29	+	.	ID=CRISPR1_REPEAT13_438552_438581;Name=CRISPR1_REPEAT13_438552_438581;Parent=CRISPR1_437820_438642;Note=GTCTTCCCCGCGCTAGCGGGGATAAACCG;Dbxref=SO:0001459;Ontology_term=CRISPR
NZ_APGX01000065.1	CRISPRDetect	binding_site	438581	438612	32	+	.	ID=CRISPR1_SPACER13_438581_438613;Name=CRISPR1_SPACER13_438581_438613;Parent=CRISPR1_437820_438642;Note=AGGGGCGTTCCGCAGTCGGCAAGGGCTGAAAA;Dbxref=SO:0001459;Ontology_term=CRISPR
NZ_APGX01000065.1	CRISPRDetect	direct_repeat	438613	438643	30	+	.	ID=CRISPR1_REPEAT14_438613_438644;Name=CRISPR1_REPEAT14_438613_438644;Parent=CRISPR1_437820_438642;Note=ATGTTCCCCGCGTCAGCGGGGATAAACACG;Dbxref=SO:0001459;Ontology_term=CRISPR
NZ_APGX01000065.1	CRISPRDetect	repeat_region	420356	421572	1218	+	.	ID=CRISPR2_420356_421573;Note=GTGTTCCCCGCGCCAGCGGGGATAAACCG;Dbxref=SO:0001459;Ontology_term=CRISPR
NZ_APGX01000065.1	CRISPRDetect	direct_repeat	420356	420384	29	+	.	ID=CRISPR2_REPEAT1_420356_420385;Name=CRISPR2_REPEAT1_420356_420385;Parent=CRISPR2_420356_421573;Note=GTGTTCCCCGCGCCAGCGGGGATAAACCG;Dbxref=SO:0001459;Ontology_term=CRISPR
NZ_APGX01000065.1	CRISPRDetect	binding_site	420385	420416	32	+	.	ID=CRISPR2_SPACER1_420385_420417;Name=CRISPR2_SPACER1_420385_420417;Parent=CRISPR2_420356_421573;Note=TTGCGTATTTCGATTGTCTGGACATTTCGTAC;Dbxref=SO:0001459;Ontology_term=CRISPR
NZ_APGX01000065.1	CRISPRDetect	direct_repeat	420417	420445	29	+	.	ID=CRISPR2_REPEAT2_420417_420446;Name=CRISPR2_REPEAT2_420417_420446;Parent=CRISPR2_420356_421573;Note=GTGTTCCCCGCGCCAGCGGGGATAAACCG;Dbxref=SO:0001459;Ontology_term=CRISPR
NZ_APGX01000065.1	CRISPRDetect	binding_site	420446	420477	32	+	.	ID=CRISPR2_SPACER2_420446_420478;Name=CRISPR2_SPACER2_420446_420478;Parent=CRISPR2_420356_421573;Note=GCAGAATATGATTTATATAGAACCAATGAACT;Dbxref=SO:0001459;Ontology_term=CRISPR
NZ_APGX01000065.1	CRISPRDetect	direct_repeat	420478	420506	29	+	.	ID=CRISPR2_REPEAT3_420478_420507;Name=CRISPR2_REPEAT3_420478_420507;Parent=CRISPR2_420356_421573;Note=GTGTTCCCCGCGCCAGCGGGGATAAACCG;Dbxref=SO:0001459;Ontology_term=CRISPR
NZ_APGX01000065.1	CRISPRDetect	binding_site	420507	420538	32	+	.	ID=CRISPR2_SPACER3_420507_420539;Name=CRISPR2_SPACER3_420507_420539;Parent=CRISPR2_420356_421573;Note=CCGGCGTGTGTTGTTGAGGATCAGTCTGGAGA;Dbxref=SO:0001459;Ontology_term=CRISPR
NZ_APGX01000065.1	CRISPRDetect	direct_repeat	420539	420567	29	+	.	ID=CRISPR2_REPEAT4_420539_420568;Name=CRISPR2_REPEAT4_420539_420568;Parent=CRISPR2_420356_421573;Note=GTGTTCCCCGCGCCAGCGGGGATAAACCG;Dbxref=SO:0001459;Ontology_term=CRISPR
NZ_APGX01000065.1	CRISPRDetect	binding_site	420568	420599	32	+	.	ID=CRISPR2_SPACER4_420568_420600;Name=CRISPR2_SPACER4_420568_420600;Parent=CRISPR2_420356_421573;Note=CGGGCCATGTTCTTTTCCCTCTAAAAAATCCG;Dbxref=SO:0001459;Ontology_term=CRISPR
NZ_APGX01000065.1	CRISPRDetect	direct_repeat	420600	420628	29	+	.	ID=CRISPR2_REPEAT5_420600_420629;Name=CRISPR2_REPEAT5_420600_420629;Parent=CRISPR2_420356_421573;Note=GTGTTCCCCGCGCCAGCGGGGATAAACCC;Dbxref=SO:0001459;Ontology_term=CRISPR
NZ_APGX01000065.1	CRISPRDetect	binding_site	420629	420660	32	+	.	ID=CRISPR2_SPACER5_420629_420661;Name=CRISPR2_SPACER5_420629_420661;Parent=CRISPR2_420356_421573;Note=GTTGCTCAAAAAACTGAACGAGGGTAACTACC;Dbxref=SO:0001459;Ontology_term=CRISPR
NZ_APGX01000065.1	CRISPRDetect	direct_repeat	420661	420689	29	+	.	ID=CRISPR2_REPEAT6_420661_420690;Name=CRISPR2_REPEAT6_420661_420690;Parent=CRISPR2_420356_421573;Note=GTGTTCCCCGCGCCAGCGGGGATAAACCG;Dbxref=SO:0001459;Ontology_term=CRISPR
NZ_APGX01000065.1	CRISPRDetect	binding_site	420690	420721	32	+	.	ID=CRISPR2_SPACER6_420690_420722;Name=CRISPR2_SPACER6_420690_420722;Parent=CRISPR2_420356_421573;Note=ATTGTGTTGTCGCCGCTAGTGGCTTGGGTTAA;Dbxref=SO:0001459;Ontology_term=CRISPR
NZ_APGX01000065.1	CRISPRDetect	direct_repeat	420722	420750	29	+	.	ID=CRISPR2_REPEAT7_420722_420751;Name=CRISPR2_REPEAT7_420722_420751;Parent=CRISPR2_420356_421573;Note=GTGTTCCCCGCGCCAGCGGGGATAAACCG;Dbxref=SO:0001459;Ontology_term=CRISPR
NZ_APGX01000065.1	CRISPRDetect	binding_site	420751	420782	32	+	.	ID=CRISPR2_SPACER7_420751_420783;Name=CRISPR2_SPACER7_420751_420783;Parent=CRISPR2_420356_421573;Note=AATATCCACTTAAACACAACCATTATTCGCTA;Dbxref=SO:0001459;Ontology_term=CRISPR
NZ_APGX01000065.1	CRISPRDetect	direct_repeat	420783	420811	29	+	.	ID=CRISPR2_REPEAT8_420783_420812;Name=CRISPR2_REPEAT8_420783_420812;Parent=CRISPR2_420356_421573;Note=GTGTTCCCCGCGCCAGCGGGGATAAACCG;Dbxref=SO:0001459;Ontology_term=CRISPR
NZ_APGX01000065.1	CRISPRDetect	direct_repeat	420812	420843	30	+	.	ID=CRISPR2_REPEAT9_420812_420844;Name=CRISPR2_REPEAT9_420812_420844;Parent=CRISPR2_420356_421573;Note=GTTTCTCACCGCGCCAGCGGGGATAAACCG;Dbxref=SO:0001459;Ontology_term=CRISPR
NZ_APGX01000065.1	CRISPRDetect	binding_site	420844	420875	32	+	.	ID=CRISPR2_SPACER9_420844_420876;Name=CRISPR2_SPACER9_420844_420876;Parent=CRISPR2_420356_421573;Note=CCGGCATCAGCGCCGATCCGTTCATAGTGCCC;Dbxref=SO:0001459;Ontology_term=CRISPR
NZ_APGX01000065.1	CRISPRDetect	direct_repeat	420874	420902	29	+	.	ID=CRISPR2_REPEAT10_420874_420903;Name=CRISPR2_REPEAT10_420874_420903;Parent=CRISPR2_420356_421573;Note=GTGTTCCCCGCGCCAGCGGGGATAAACCG;Dbxref=SO:0001459;Ontology_term=CRISPR
NZ_APGX01000065.1	CRISPRDetect	binding_site	420903	420934	32	+	.	ID=CRISPR2_SPACER10_420903_420935;Name=CRISPR2_SPACER10_420903_420935;Parent=CRISPR2_420356_421573;Note=GTCCGTCAGGTTGGATCGGATGGCATTCCGGT;Dbxref=SO:0001459;Ontology_term=CRISPR
NZ_APGX01000065.1	CRISPRDetect	direct_repeat	420935	420963	29	+	.	ID=CRISPR2_REPEAT11_420935_420964;Name=CRISPR2_REPEAT11_420935_420964;Parent=CRISPR2_420356_421573;Note=GTGTTCCCCGCGCCAGCGGGGATAAACCG;Dbxref=SO:0001459;Ontology_term=CRISPR
NZ_APGX01000065.1	CRISPRDetect	binding_site	420964	420995	32	+	.	ID=CRISPR2_SPACER11_420964_420996;Name=CRISPR2_SPACER11_420964_420996;Parent=CRISPR2_420356_421573;Note=CTTTCATTGCGCAGGGTATGCAGTCGGTTTCC;Dbxref=SO:0001459;Ontology_term=CRISPR
NZ_APGX01000065.1	CRISPRDetect	direct_repeat	420996	421024	29	+	.	ID=CRISPR2_REPEAT12_420996_421025;Name=CRISPR2_REPEAT12_420996_421025;Parent=CRISPR2_420356_421573;Note=GTGTTCCCCGCGCCAGCGGGGATAAACCG;Dbxref=SO:0001459;Ontology_term=CRISPR
NZ_APGX01000065.1	CRISPRDetect	binding_site	421025	421056	32	+	.	ID=CRISPR2_SPACER12_421025_421057;Name=CRISPR2_SPACER12_421025_421057;Parent=CRISPR2_420356_421573;Note=CGTCAGCGCGGTATTGAGGCCGGGGACCGCCC;Dbxref=SO:0001459;Ontology_term=CRISPR
NZ_APGX01000065.1	CRISPRDetect	direct_repeat	421057	421085	29	+	.	ID=CRISPR2_REPEAT13_421057_421086;Name=CRISPR2_REPEAT13_421057_421086;Parent=CRISPR2_420356_421573;Note=GTGTTCCCCGCGCCAGCGGGGATAAACCG;Dbxref=SO:0001459;Ontology_term=CRISPR
NZ_APGX01000065.1	CRISPRDetect	binding_site	421086	421117	32	+	.	ID=CRISPR2_SPACER13_421086_421118;Name=CRISPR2_SPACER13_421086_421118;Parent=CRISPR2_420356_421573;Note=AACAGGAACAGGAAAAAAAAGATTTGTCCGGT;Dbxref=SO:0001459;Ontology_term=CRISPR
NZ_APGX01000065.1	CRISPRDetect	direct_repeat	421118	421146	29	+	.	ID=CRISPR2_REPEAT14_421118_421147;Name=CRISPR2_REPEAT14_421118_421147;Parent=CRISPR2_420356_421573;Note=GTGTTCCCCGCGCCAGCGGGGATAAACCG;Dbxref=SO:0001459;Ontology_term=CRISPR
NZ_APGX01000065.1	CRISPRDetect	binding_site	421147	421178	32	+	.	ID=CRISPR2_SPACER14_421147_421179;Name=CRISPR2_SPACER14_421147_421179;Parent=CRISPR2_420356_421573;Note=ACGTTTTAACAGGGTAATATTTACTTAATTAT;Dbxref=SO:0001459;Ontology_term=CRISPR
NZ_APGX01000065.1	CRISPRDetect	direct_repeat	421179	421207	29	+	.	ID=CRISPR2_REPEAT15_421179_421208;Name=CRISPR2_REPEAT15_421179_421208;Parent=CRISPR2_420356_421573;Note=GTGTTCCCCGCGCCAGCGGGGATAAACCG;Dbxref=SO:0001459;Ontology_term=CRISPR
NZ_APGX01000065.1	CRISPRDetect	binding_site	421208	421239	32	+	.	ID=CRISPR2_SPACER15_421208_421240;Name=CRISPR2_SPACER15_421208_421240;Parent=CRISPR2_420356_421573;Note=GTTACTTTATTATCTCTCGCATAGACCCGGCA;Dbxref=SO:0001459;Ontology_term=CRISPR
NZ_APGX01000065.1	CRISPRDetect	direct_repeat	421240	421268	29	+	.	ID=CRISPR2_REPEAT16_421240_421269;Name=CRISPR2_REPEAT16_421240_421269;Parent=CRISPR2_420356_421573;Note=GTGTTCCCCGCGCCAGCGGGGATAAACCG;Dbxref=SO:0001459;Ontology_term=CRISPR
NZ_APGX01000065.1	CRISPRDetect	binding_site	421269	421300	32	+	.	ID=CRISPR2_SPACER16_421269_421301;Name=CRISPR2_SPACER16_421269_421301;Parent=CRISPR2_420356_421573;Note=GTTACTTTATTATCTCTCGCATAGACCCGGCA;Dbxref=SO:0001459;Ontology_term=CRISPR
NZ_APGX01000065.1	CRISPRDetect	direct_repeat	421301	421329	29	+	.	ID=CRISPR2_REPEAT17_421301_421330;Name=CRISPR2_REPEAT17_421301_421330;Parent=CRISPR2_420356_421573;Note=GTGTTCCCCGCGCCAGCGGGGATAAACCG;Dbxref=SO:0001459;Ontology_term=CRISPR
NZ_APGX01000065.1	CRISPRDetect	binding_site	421330	421361	32	+	.	ID=CRISPR2_SPACER17_421330_421362;Name=CRISPR2_SPACER17_421330_421362;Parent=CRISPR2_420356_421573;Note=CGGTCATTTTAAAGAATCCCGTTAAACAACAC;Dbxref=SO:0001459;Ontology_term=CRISPR
NZ_APGX01000065.1	CRISPRDetect	direct_repeat	421362	421390	29	+	.	ID=CRISPR2_REPEAT18_421362_421391;Name=CRISPR2_REPEAT18_421362_421391;Parent=CRISPR2_420356_421573;Note=GTGTTCCCCGCGCCAGCGGGGATAAACCG;Dbxref=SO:0001459;Ontology_term=CRISPR
NZ_APGX01000065.1	CRISPRDetect	binding_site	421391	421422	32	+	.	ID=CRISPR2_SPACER18_421391_421423;Name=CRISPR2_SPACER18_421391_421423;Parent=CRISPR2_420356_421573;Note=CAGGTTATGCGCAAAAATTAATTCATATTATA;Dbxref=SO:0001459;Ontology_term=CRISPR
NZ_APGX01000065.1	CRISPRDetect	direct_repeat	421423	421451	29	+	.	ID=CRISPR2_REPEAT19_421423_421452;Name=CRISPR2_REPEAT19_421423_421452;Parent=CRISPR2_420356_421573;Note=GTGTTCCCCGCGCCAGCAGGGATAAACCG;Dbxref=SO:0001459;Ontology_term=CRISPR
NZ_APGX01000065.1	CRISPRDetect	binding_site	421452	421483	32	+	.	ID=CRISPR2_SPACER19_421452_421484;Name=CRISPR2_SPACER19_421452_421484;Parent=CRISPR2_420356_421573;Note=GACGAGTTCTGGAAATGGTTAGCTGATAAAGA;Dbxref=SO:0001459;Ontology_term=CRISPR
NZ_APGX01000065.1	CRISPRDetect	direct_repeat	421484	421512	29	+	.	ID=CRISPR2_REPEAT20_421484_421513;Name=CRISPR2_REPEAT20_421484_421513;Parent=CRISPR2_420356_421573;Note=GTGTTCCCCGCGCCAGCGGGGATAAACCG;Dbxref=SO:0001459;Ontology_term=CRISPR
NZ_APGX01000065.1	CRISPRDetect	binding_site	421513	421544	32	+	.	ID=CRISPR2_SPACER20_421513_421545;Name=CRISPR2_SPACER20_421513_421545;Parent=CRISPR2_420356_421573;Note=CGTTCATCGGCAGCGTCACGCAATATGAAGAT;Dbxref=SO:0001459;Ontology_term=CRISPR
NZ_APGX01000065.1	CRISPRDetect	direct_repeat	421545	421572	28	+	.	ID=CRISPR2_REPEAT21_421545_421573;Name=CRISPR2_REPEAT21_421545_421573;Parent=CRISPR2_420356_421573;Note=GTGTTCCCCGCGCCAACAAGGATAGCCG;Dbxref=SO:0001459;Ontology_term=CRISPR
NZ_APHA01000042.1	CRISPRDetect	repeat_region	328593	329596	1005	+	.	ID=CRISPR2_328593_329597;Note=GTGTTCCCCGCGCCAGCGGGGATAAACCG;Dbxref=SO:0001459;Ontology_term=CRISPR
NZ_APHA01000042.1	CRISPRDetect	direct_repeat	328593	328621	29	+	.	ID=CRISPR2_REPEAT1_328593_328622;Name=CRISPR1_REPEAT1_328593_328622;Parent=CRISPR1_328593_329597;Note=GTGTTCCCCGCGCCAGCGGGGATAAACCG;Dbxref=SO:0001459;Ontology_term=CRISPR
NZ_APHA01000042.1	CRISPRDetect	binding_site	328622	328653	32	+	.	ID=CRISPR2_SPACER1_328622_328654;Name=CRISPR1_SPACER1_328622_328654;Parent=CRISPR1_328593_329597;Note=TTGCGTATTTCGATTGTCTGGACATTTCGTAC;Dbxref=SO:0001459;Ontology_term=CRISPR
NZ_APHA01000042.1	CRISPRDetect	direct_repeat	328654	328682	29	+	.	ID=CRISPR2_REPEAT2_328654_328683;Name=CRISPR1_REPEAT2_328654_328683;Parent=CRISPR1_328593_329597;Note=GTGTTCCCCGCGCCAGCGGGGATAAACCG;Dbxref=SO:0001459;Ontology_term=CRISPR
NZ_APHA01000042.1	CRISPRDetect	binding_site	328683	328714	32	+	.	ID=CRISPR2_SPACER2_328683_328715;Name=CRISPR1_SPACER2_328683_328715;Parent=CRISPR1_328593_329597;Note=TGCTTCCTGCTGATTTTCTGCGTCTACTGGAT;Dbxref=SO:0001459;Ontology_term=CRISPR
NZ_APHA01000042.1	CRISPRDetect	direct_repeat	328715	328743	29	+	.	ID=CRISPR2_REPEAT3_328715_328744;Name=CRISPR1_REPEAT3_328715_328744;Parent=CRISPR1_328593_329597;Note=GTGTTCCCCGCGCCAGCGGGGATAAACCG;Dbxref=SO:0001459;Ontology_term=CRISPR
NZ_APHA01000042.1	CRISPRDetect	binding_site	328744	328775	32	+	.	ID=CRISPR2_SPACER3_328744_328776;Name=CRISPR1_SPACER3_328744_328776;Parent=CRISPR1_328593_329597;Note=GCAGAATATGATTTATATAGAACCAATGAACT;Dbxref=SO:0001459;Ontology_term=CRISPR
NZ_APHA01000042.1	CRISPRDetect	direct_repeat	328776	328804	29	+	.	ID=CRISPR2_REPEAT4_328776_328805;Name=CRISPR1_REPEAT4_328776_328805;Parent=CRISPR1_328593_329597;Note=GTGTTCCCCGCGCCAGCGGGGATAAACCG;Dbxref=SO:0001459;Ontology_term=CRISPR
NZ_APHA01000042.1	CRISPRDetect	binding_site	328805	328836	32	+	.	ID=CRISPR2_SPACER4_328805_328837;Name=CRISPR1_SPACER4_328805_328837;Parent=CRISPR1_328593_329597;Note=CCGGCGTGTGTTGTTGAGGATCAGTCTGGAGA;Dbxref=SO:0001459;Ontology_term=CRISPR
NZ_APHA01000042.1	CRISPRDetect	direct_repeat	328837	328865	29	+	.	ID=CRISPR2_REPEAT5_328837_328866;Name=CRISPR1_REPEAT5_328837_328866;Parent=CRISPR1_328593_329597;Note=GTGTTCCCCGCGCCAGCGGGGATAAACCG;Dbxref=SO:0001459;Ontology_term=CRISPR
NZ_APHA01000042.1	CRISPRDetect	binding_site	328866	328897	32	+	.	ID=CRISPR2_SPACER5_328866_328898;Name=CRISPR1_SPACER5_328866_328898;Parent=CRISPR1_328593_329597;Note=CGGGCCATGTTCTTTTCCCTCTAAAAAATCCG;Dbxref=SO:0001459;Ontology_term=CRISPR
NZ_APHA01000042.1	CRISPRDetect	direct_repeat	328898	328926	29	+	.	ID=CRISPR2_REPEAT6_328898_328927;Name=CRISPR1_REPEAT6_328898_328927;Parent=CRISPR1_328593_329597;Note=GTGTTCCCCGCGCCAGCGGGGATAAACCC;Dbxref=SO:0001459;Ontology_term=CRISPR
NZ_APHA01000042.1	CRISPRDetect	binding_site	328927	328958	32	+	.	ID=CRISPR2_SPACER6_328927_328959;Name=CRISPR1_SPACER6_328927_328959;Parent=CRISPR1_328593_329597;Note=GTTGCTCAAAAAACTGAACGAGGGTAACTACC;Dbxref=SO:0001459;Ontology_term=CRISPR
NZ_APHA01000042.1	CRISPRDetect	direct_repeat	328959	328987	29	+	.	ID=CRISPR2_REPEAT7_328959_328988;Name=CRISPR1_REPEAT7_328959_328988;Parent=CRISPR1_328593_329597;Note=GTGTTCCCCGCGCCAGCGGGGATAAACCG;Dbxref=SO:0001459;Ontology_term=CRISPR
NZ_APHA01000042.1	CRISPRDetect	binding_site	328988	329019	32	+	.	ID=CRISPR2_SPACER7_328988_329020;Name=CRISPR1_SPACER7_328988_329020;Parent=CRISPR1_328593_329597;Note=AAAAAACAGAAGAACGGCAAGCGGCACCTCAA;Dbxref=SO:0001459;Ontology_term=CRISPR
NZ_APHA01000042.1	CRISPRDetect	direct_repeat	329020	329048	29	+	.	ID=CRISPR2_REPEAT8_329020_329049;Name=CRISPR1_REPEAT8_329020_329049;Parent=CRISPR1_328593_329597;Note=GTGTTCCCCGCGCCAGCGGGGATAAACCG;Dbxref=SO:0001459;Ontology_term=CRISPR
NZ_APHA01000042.1	CRISPRDetect	binding_site	329049	329080	32	+	.	ID=CRISPR2_SPACER8_329049_329081;Name=CRISPR1_SPACER8_329049_329081;Parent=CRISPR1_328593_329597;Note=GTCCGTCAGGTTGGATCGGATGGCATTCCGGT;Dbxref=SO:0001459;Ontology_term=CRISPR
NZ_APHA01000042.1	CRISPRDetect	direct_repeat	329081	329109	29	+	.	ID=CRISPR2_REPEAT9_329081_329110;Name=CRISPR1_REPEAT9_329081_329110;Parent=CRISPR1_328593_329597;Note=GTGTTCCCCGCGCCAGCGGGGATAAACCG;Dbxref=SO:0001459;Ontology_term=CRISPR
NZ_APHA01000042.1	CRISPRDetect	binding_site	329110	329141	32	+	.	ID=CRISPR2_SPACER9_329110_329142;Name=CRISPR1_SPACER9_329110_329142;Parent=CRISPR1_328593_329597;Note=CTTTCATTGCGCAGGGTATGCAGTCGGTTTCC;Dbxref=SO:0001459;Ontology_term=CRISPR
NZ_APHA01000042.1	CRISPRDetect	direct_repeat	329142	329170	29	+	.	ID=CRISPR2_REPEAT10_329142_329171;Name=CRISPR1_REPEAT10_329142_329171;Parent=CRISPR1_328593_329597;Note=GTGTTCCCCGCGCCAGCGGGGATAAACCG;Dbxref=SO:0001459;Ontology_term=CRISPR
NZ_APHA01000042.1	CRISPRDetect	binding_site	329171	329202	32	+	.	ID=CRISPR2_SPACER10_329171_329203;Name=CRISPR1_SPACER10_329171_329203;Parent=CRISPR1_328593_329597;Note=CGTCAGCGCGGTATTGAGGCCGGGGACCGCCC;Dbxref=SO:0001459;Ontology_term=CRISPR
NZ_APHA01000042.1	CRISPRDetect	direct_repeat	329203	329231	29	+	.	ID=CRISPR2_REPEAT11_329203_329232;Name=CRISPR1_REPEAT11_329203_329232;Parent=CRISPR1_328593_329597;Note=GTGTTCCCCGCGCCAGCGGGGATAAACCG;Dbxref=SO:0001459;Ontology_term=CRISPR
NZ_APHA01000042.1	CRISPRDetect	binding_site	329232	329263	32	+	.	ID=CRISPR2_SPACER11_329232_329264;Name=CRISPR1_SPACER11_329232_329264;Parent=CRISPR1_328593_329597;Note=AACAGGAACAGGAAAAAAAAGATTTGTCCGGT;Dbxref=SO:0001459;Ontology_term=CRISPR
NZ_APHA01000042.1	CRISPRDetect	direct_repeat	329264	329292	29	+	.	ID=CRISPR2_REPEAT12_329264_329293;Name=CRISPR1_REPEAT12_329264_329293;Parent=CRISPR1_328593_329597;Note=GTGTTCCCCGCGCCAGCGGGGATAAACCG;Dbxref=SO:0001459;Ontology_term=CRISPR
NZ_APHA01000042.1	CRISPRDetect	binding_site	329293	329324	32	+	.	ID=CRISPR2_SPACER12_329293_329325;Name=CRISPR1_SPACER12_329293_329325;Parent=CRISPR1_328593_329597;Note=GTTACTTTATTATCTCTCGCATAGACCCGGCA;Dbxref=SO:0001459;Ontology_term=CRISPR
NZ_APHA01000042.1	CRISPRDetect	direct_repeat	329325	329353	29	+	.	ID=CRISPR2_REPEAT13_329325_329354;Name=CRISPR1_REPEAT13_329325_329354;Parent=CRISPR1_328593_329597;Note=GTGTTCCCCGCGCCAGCGGGGATAAACCG;Dbxref=SO:0001459;Ontology_term=CRISPR
NZ_APHA01000042.1	CRISPRDetect	binding_site	329354	329385	32	+	.	ID=CRISPR2_SPACER13_329354_329386;Name=CRISPR1_SPACER13_329354_329386;Parent=CRISPR1_328593_329597;Note=CGGTCATTTTAAAGAATCCCGTTAAACAACAC;Dbxref=SO:0001459;Ontology_term=CRISPR
NZ_APHA01000042.1	CRISPRDetect	direct_repeat	329386	329414	29	+	.	ID=CRISPR2_REPEAT14_329386_329415;Name=CRISPR1_REPEAT14_329386_329415;Parent=CRISPR1_328593_329597;Note=GTGTTCCCCGCGCCAGCGGGGATAAACCG;Dbxref=SO:0001459;Ontology_term=CRISPR
NZ_APHA01000042.1	CRISPRDetect	binding_site	329415	329446	32	+	.	ID=CRISPR2_SPACER14_329415_329447;Name=CRISPR1_SPACER14_329415_329447;Parent=CRISPR1_328593_329597;Note=CAGGTTATGCGCAAAAATTAATTCATATTATA;Dbxref=SO:0001459;Ontology_term=CRISPR
NZ_APHA01000042.1	CRISPRDetect	direct_repeat	329447	329475	29	+	.	ID=CRISPR2_REPEAT15_329447_329476;Name=CRISPR1_REPEAT15_329447_329476;Parent=CRISPR1_328593_329597;Note=GTGTTCCCCGCGCCAGCAGGGATAAACCG;Dbxref=SO:0001459;Ontology_term=CRISPR
NZ_APHA01000042.1	CRISPRDetect	binding_site	329476	329507	32	+	.	ID=CRISPR2_SPACER15_329476_329508;Name=CRISPR1_SPACER15_329476_329508;Parent=CRISPR1_328593_329597;Note=GACGAGTTCTGGAAATGGTTAGCTGATAAAGA;Dbxref=SO:0001459;Ontology_term=CRISPR
NZ_APHA01000042.1	CRISPRDetect	direct_repeat	329508	329536	29	+	.	ID=CRISPR2_REPEAT16_329508_329537;Name=CRISPR1_REPEAT16_329508_329537;Parent=CRISPR1_328593_329597;Note=GTGTTCCCCGCGCCAGCGGGGATAAACCG;Dbxref=SO:0001459;Ontology_term=CRISPR
NZ_APHA01000042.1	CRISPRDetect	binding_site	329537	329568	32	+	.	ID=CRISPR2_SPACER16_329537_329569;Name=CRISPR1_SPACER16_329537_329569;Parent=CRISPR1_328593_329597;Note=CGTTCATCGGCAGCGTCACGCAATATGAAGAT;Dbxref=SO:0001459;Ontology_term=CRISPR
NZ_APHA01000042.1	CRISPRDetect	direct_repeat	329569	329596	28	+	.	ID=CRISPR2_REPEAT17_329569_329597;Name=CRISPR1_REPEAT17_329569_329597;Parent=CRISPR1_328593_329597;Note=GTGTTCCCCGCGCCAACAAGGATAGCCG;Dbxref=SO:0001459;Ontology_term=CRISPR
NZ_APHA01000042.1	CRISPRDetect	repeat_region	345844	346177	335	+	.	ID=CRISPR1_345844_346178;Note=GTGTTCCCCGCGCCAGCGGGGATAAACCG;Dbxref=SO:0001459;Ontology_term=CRISPR
NZ_APHA01000042.1	CRISPRDetect	direct_repeat	345844	345872	29	+	.	ID=CRISPR1_REPEAT1_345844_345873;Name=CRISPR2_REPEAT1_345844_345873;Parent=CRISPR2_345844_346178;Note=GTGTTCCCCGCGCCAGCGGGGATAAACCG;Dbxref=SO:0001459;Ontology_term=CRISPR
NZ_APHA01000042.1	CRISPRDetect	binding_site	345873	345904	32	+	.	ID=CRISPR1_SPACER1_345873_345905;Name=CRISPR2_SPACER1_345873_345905;Parent=CRISPR2_345844_346178;Note=CCAGCCTGTAGCGTGGGGGCGTTGGGTAGCCT;Dbxref=SO:0001459;Ontology_term=CRISPR
NZ_APHA01000042.1	CRISPRDetect	direct_repeat	345905	345933	29	+	.	ID=CRISPR1_REPEAT2_345905_345934;Name=CRISPR2_REPEAT2_345905_345934;Parent=CRISPR2_345844_346178;Note=GTGTTCCCCGCGCCAGCGGGGATAAACCG;Dbxref=SO:0001459;Ontology_term=CRISPR
NZ_APHA01000042.1	CRISPRDetect	binding_site	345934	345965	32	+	.	ID=CRISPR1_SPACER2_345934_345966;Name=CRISPR2_SPACER2_345934_345966;Parent=CRISPR2_345844_346178;Note=GGGATTATGTCCTCTAAAGACTGGCTAATCAC;Dbxref=SO:0001459;Ontology_term=CRISPR
NZ_APHA01000042.1	CRISPRDetect	direct_repeat	345966	345994	29	+	.	ID=CRISPR1_REPEAT3_345966_345995;Name=CRISPR2_REPEAT3_345966_345995;Parent=CRISPR2_345844_346178;Note=GTGTTCCCCGCGCCAGCGGGGATAAACCG;Dbxref=SO:0001459;Ontology_term=CRISPR
NZ_APHA01000042.1	CRISPRDetect	binding_site	345995	346026	32	+	.	ID=CRISPR1_SPACER3_345995_346027;Name=CRISPR2_SPACER3_345995_346027;Parent=CRISPR2_345844_346178;Note=CGCGCCCTGCGTGATTTTGAAAATCTGGTGGA;Dbxref=SO:0001459;Ontology_term=CRISPR
NZ_APHA01000042.1	CRISPRDetect	direct_repeat	346027	346055	29	+	.	ID=CRISPR1_REPEAT4_346027_346056;Name=CRISPR2_REPEAT4_346027_346056;Parent=CRISPR2_345844_346178;Note=GTGTTCCCCGCGCCAGCGGGGATAAGCCG;Dbxref=SO:0001459;Ontology_term=CRISPR
NZ_APHA01000042.1	CRISPRDetect	binding_site	346056	346087	32	+	.	ID=CRISPR1_SPACER4_346056_346088;Name=CRISPR2_SPACER4_346056_346088;Parent=CRISPR2_345844_346178;Note=TTGAATACGTCGCGATACCAGTCACTCCGGAA;Dbxref=SO:0001459;Ontology_term=CRISPR
NZ_APHA01000042.1	CRISPRDetect	direct_repeat	346088	346116	29	+	.	ID=CRISPR1_REPEAT5_346088_346117;Name=CRISPR2_REPEAT5_346088_346117;Parent=CRISPR2_345844_346178;Note=GTCTTCCCCGCGCTAGCGGGGATAAACCG;Dbxref=SO:0001459;Ontology_term=CRISPR
NZ_APHA01000042.1	CRISPRDetect	binding_site	346117	346148	32	+	.	ID=CRISPR1_SPACER5_346117_346149;Name=CRISPR2_SPACER5_346117_346149;Parent=CRISPR2_345844_346178;Note=AGGGGCGTTCCGCAGTCGGCAAGGGCTGAAAA;Dbxref=SO:0001459;Ontology_term=CRISPR
NZ_APHA01000042.1	CRISPRDetect	direct_repeat	346149	346179	30	+	.	ID=CRISPR1_REPEAT6_346149_346180;Name=CRISPR2_REPEAT6_346149_346180;Parent=CRISPR2_345844_346178;Note=ATGTTCCCCGCGTCAGCGGGGATAAACACG;Dbxref=SO:0001459;Ontology_term=CRISPR
NZ_APGZ01000052.1	CRISPRDetect	repeat_region	122448	123451	1005	-	.	ID=CRISPR2_122448_123452;Note=GTGTTCCCCGCGCCAGCGGGGATAAACCG;Dbxref=SO:0001459;Ontology_term=CRISPR
NZ_APGZ01000052.1	CRISPRDetect	direct_repeat	122448	122475	28	-	.	ID=CRISPR2_REPEAT1_122448_122476;Name=CRISPR1_REPEAT1_122448_122476;Parent=CRISPR1_122448_123452;Note=CGGCTATCCTTGTTGGCGCGGGGAACAC;Dbxref=SO:0001459;Ontology_term=CRISPR
NZ_APGZ01000052.1	CRISPRDetect	binding_site	122476	122507	32	-	.	ID=CRISPR2_SPACER1_122476_122508;Name=CRISPR1_SPACER1_122476_122508;Parent=CRISPR1_122448_123452;Note=ATCTTCATATTGCGTGACGCTGCCGATGAACG;Dbxref=SO:0001459;Ontology_term=CRISPR
NZ_APGZ01000052.1	CRISPRDetect	direct_repeat	122508	122536	29	-	.	ID=CRISPR2_REPEAT2_122508_122537;Name=CRISPR1_REPEAT2_122508_122537;Parent=CRISPR1_122448_123452;Note=CGGTTTATCCCCGCTGGCGCGGGGAACAC;Dbxref=SO:0001459;Ontology_term=CRISPR
NZ_APGZ01000052.1	CRISPRDetect	binding_site	122537	122568	32	-	.	ID=CRISPR2_SPACER2_122537_122569;Name=CRISPR1_SPACER2_122537_122569;Parent=CRISPR1_122448_123452;Note=TCTTTATCAGCTAACCATTTCCAGAACTCGTC;Dbxref=SO:0001459;Ontology_term=CRISPR
NZ_APGZ01000052.1	CRISPRDetect	direct_repeat	122569	122597	29	-	.	ID=CRISPR2_REPEAT3_122569_122598;Name=CRISPR1_REPEAT3_122569_122598;Parent=CRISPR1_122448_123452;Note=CGGTTTATCCCTGCTGGCGCGGGGAACAC;Dbxref=SO:0001459;Ontology_term=CRISPR
NZ_APGZ01000052.1	CRISPRDetect	binding_site	122598	122629	32	-	.	ID=CRISPR2_SPACER3_122598_122630;Name=CRISPR1_SPACER3_122598_122630;Parent=CRISPR1_122448_123452;Note=TATAATATGAATTAATTTTTGCGCATAACCTG;Dbxref=SO:0001459;Ontology_term=CRISPR
NZ_APGZ01000052.1	CRISPRDetect	direct_repeat	122630	122658	29	-	.	ID=CRISPR2_REPEAT4_122630_122659;Name=CRISPR1_REPEAT4_122630_122659;Parent=CRISPR1_122448_123452;Note=CGGTTTATCCCCGCTGGCGCGGGGAACAC;Dbxref=SO:0001459;Ontology_term=CRISPR
NZ_APGZ01000052.1	CRISPRDetect	binding_site	122659	122690	32	-	.	ID=CRISPR2_SPACER4_122659_122691;Name=CRISPR1_SPACER4_122659_122691;Parent=CRISPR1_122448_123452;Note=GTGTTGTTTAACGGGATTCTTTAAAATGACCG;Dbxref=SO:0001459;Ontology_term=CRISPR
NZ_APGZ01000052.1	CRISPRDetect	direct_repeat	122691	122719	29	-	.	ID=CRISPR2_REPEAT5_122691_122720;Name=CRISPR1_REPEAT5_122691_122720;Parent=CRISPR1_122448_123452;Note=CGGTTTATCCCCGCTGGCGCGGGGAACAC;Dbxref=SO:0001459;Ontology_term=CRISPR
NZ_APGZ01000052.1	CRISPRDetect	binding_site	122720	122751	32	-	.	ID=CRISPR2_SPACER5_122720_122752;Name=CRISPR1_SPACER5_122720_122752;Parent=CRISPR1_122448_123452;Note=TGCCGGGTCTATGCGAGAGATAATAAAGTAAC;Dbxref=SO:0001459;Ontology_term=CRISPR
NZ_APGZ01000052.1	CRISPRDetect	direct_repeat	122752	122780	29	-	.	ID=CRISPR2_REPEAT6_122752_122781;Name=CRISPR1_REPEAT6_122752_122781;Parent=CRISPR1_122448_123452;Note=CGGTTTATCCCCGCTGGCGCGGGGAACAC;Dbxref=SO:0001459;Ontology_term=CRISPR
NZ_APGZ01000052.1	CRISPRDetect	binding_site	122781	122812	32	-	.	ID=CRISPR2_SPACER6_122781_122813;Name=CRISPR1_SPACER6_122781_122813;Parent=CRISPR1_122448_123452;Note=ACCGGACAAATCTTTTTTTTCCTGTTCCTGTT;Dbxref=SO:0001459;Ontology_term=CRISPR
NZ_APGZ01000052.1	CRISPRDetect	direct_repeat	122813	122841	29	-	.	ID=CRISPR2_REPEAT7_122813_122842;Name=CRISPR1_REPEAT7_122813_122842;Parent=CRISPR1_122448_123452;Note=CGGTTTATCCCCGCTGGCGCGGGGAACAC;Dbxref=SO:0001459;Ontology_term=CRISPR
NZ_APGZ01000052.1	CRISPRDetect	binding_site	122842	122873	32	-	.	ID=CRISPR2_SPACER7_122842_122874;Name=CRISPR1_SPACER7_122842_122874;Parent=CRISPR1_122448_123452;Note=GGGCGGTCCCCGGCCTCAATACCGCGCTGACG;Dbxref=SO:0001459;Ontology_term=CRISPR
NZ_APGZ01000052.1	CRISPRDetect	direct_repeat	122874	122902	29	-	.	ID=CRISPR2_REPEAT8_122874_122903;Name=CRISPR1_REPEAT8_122874_122903;Parent=CRISPR1_122448_123452;Note=CGGTTTATCCCCGCTGGCGCGGGGAACAC;Dbxref=SO:0001459;Ontology_term=CRISPR
NZ_APGZ01000052.1	CRISPRDetect	binding_site	122903	122934	32	-	.	ID=CRISPR2_SPACER8_122903_122935;Name=CRISPR1_SPACER8_122903_122935;Parent=CRISPR1_122448_123452;Note=GGAAACCGACTGCATACCCTGCGCAATGAAAG;Dbxref=SO:0001459;Ontology_term=CRISPR
NZ_APGZ01000052.1	CRISPRDetect	direct_repeat	122935	122963	29	-	.	ID=CRISPR2_REPEAT9_122935_122964;Name=CRISPR1_REPEAT9_122935_122964;Parent=CRISPR1_122448_123452;Note=CGGTTTATCCCCGCTGGCGCGGGGAACAC;Dbxref=SO:0001459;Ontology_term=CRISPR
NZ_APGZ01000052.1	CRISPRDetect	binding_site	122964	122995	32	-	.	ID=CRISPR2_SPACER9_122964_122996;Name=CRISPR1_SPACER9_122964_122996;Parent=CRISPR1_122448_123452;Note=ACCGGAATGCCATCCGATCCAACCTGACGGAC;Dbxref=SO:0001459;Ontology_term=CRISPR
NZ_APGZ01000052.1	CRISPRDetect	direct_repeat	122996	123024	29	-	.	ID=CRISPR2_REPEAT10_122996_123025;Name=CRISPR1_REPEAT10_122996_123025;Parent=CRISPR1_122448_123452;Note=CGGTTTATCCCCGCTGGCGCGGGGAACAC;Dbxref=SO:0001459;Ontology_term=CRISPR
NZ_APGZ01000052.1	CRISPRDetect	binding_site	123025	123056	32	-	.	ID=CRISPR2_SPACER10_123025_123057;Name=CRISPR1_SPACER10_123025_123057;Parent=CRISPR1_122448_123452;Note=TTGAGGTGCCGCTTGCCGTTCTTCTGTTTTTT;Dbxref=SO:0001459;Ontology_term=CRISPR
NZ_APGZ01000052.1	CRISPRDetect	direct_repeat	123057	123085	29	-	.	ID=CRISPR2_REPEAT11_123057_123086;Name=CRISPR1_REPEAT11_123057_123086;Parent=CRISPR1_122448_123452;Note=CGGTTTATCCCCGCTGGCGCGGGGAACAC;Dbxref=SO:0001459;Ontology_term=CRISPR
NZ_APGZ01000052.1	CRISPRDetect	binding_site	123086	123117	32	-	.	ID=CRISPR2_SPACER11_123086_123118;Name=CRISPR1_SPACER11_123086_123118;Parent=CRISPR1_122448_123452;Note=GGTAGTTACCCTCGTTCAGTTTTTTGAGCAAC;Dbxref=SO:0001459;Ontology_term=CRISPR
NZ_APGZ01000052.1	CRISPRDetect	direct_repeat	123118	123146	29	-	.	ID=CRISPR2_REPEAT12_123118_123147;Name=CRISPR1_REPEAT12_123118_123147;Parent=CRISPR1_122448_123452;Note=GGGTTTATCCCCGCTGGCGCGGGGAACAC;Dbxref=SO:0001459;Ontology_term=CRISPR
NZ_APGZ01000052.1	CRISPRDetect	binding_site	123147	123178	32	-	.	ID=CRISPR2_SPACER12_123147_123179;Name=CRISPR1_SPACER12_123147_123179;Parent=CRISPR1_122448_123452;Note=CGGATTTTTTAGAGGGAAAAGAACATGGCCCG;Dbxref=SO:0001459;Ontology_term=CRISPR
NZ_APGZ01000052.1	CRISPRDetect	direct_repeat	123179	123207	29	-	.	ID=CRISPR2_REPEAT13_123179_123208;Name=CRISPR1_REPEAT13_123179_123208;Parent=CRISPR1_122448_123452;Note=CGGTTTATCCCCGCTGGCGCGGGGAACAC;Dbxref=SO:0001459;Ontology_term=CRISPR
NZ_APGZ01000052.1	CRISPRDetect	binding_site	123208	123239	32	-	.	ID=CRISPR2_SPACER13_123208_123240;Name=CRISPR1_SPACER13_123208_123240;Parent=CRISPR1_122448_123452;Note=TCTCCAGACTGATCCTCAACAACACACGCCGG;Dbxref=SO:0001459;Ontology_term=CRISPR
NZ_APGZ01000052.1	CRISPRDetect	direct_repeat	123240	123268	29	-	.	ID=CRISPR2_REPEAT14_123240_123269;Name=CRISPR1_REPEAT14_123240_123269;Parent=CRISPR1_122448_123452;Note=CGGTTTATCCCCGCTGGCGCGGGGAACAC;Dbxref=SO:0001459;Ontology_term=CRISPR
NZ_APGZ01000052.1	CRISPRDetect	binding_site	123269	123300	32	-	.	ID=CRISPR2_SPACER14_123269_123301;Name=CRISPR1_SPACER14_123269_123301;Parent=CRISPR1_122448_123452;Note=AGTTCATTGGTTCTATATAAATCATATTCTGC;Dbxref=SO:0001459;Ontology_term=CRISPR
NZ_APGZ01000052.1	CRISPRDetect	direct_repeat	123301	123329	29	-	.	ID=CRISPR2_REPEAT15_123301_123330;Name=CRISPR1_REPEAT15_123301_123330;Parent=CRISPR1_122448_123452;Note=CGGTTTATCCCCGCTGGCGCGGGGAACAC;Dbxref=SO:0001459;Ontology_term=CRISPR
NZ_APGZ01000052.1	CRISPRDetect	binding_site	123330	123361	32	-	.	ID=CRISPR2_SPACER15_123330_123362;Name=CRISPR1_SPACER15_123330_123362;Parent=CRISPR1_122448_123452;Note=ATCCAGTAGACGCAGAAAATCAGCAGGAAGCA;Dbxref=SO:0001459;Ontology_term=CRISPR
NZ_APGZ01000052.1	CRISPRDetect	direct_repeat	123362	123390	29	-	.	ID=CRISPR2_REPEAT16_123362_123391;Name=CRISPR1_REPEAT16_123362_123391;Parent=CRISPR1_122448_123452;Note=CGGTTTATCCCCGCTGGCGCGGGGAACAC;Dbxref=SO:0001459;Ontology_term=CRISPR
NZ_APGZ01000052.1	CRISPRDetect	binding_site	123391	123422	32	-	.	ID=CRISPR2_SPACER16_123391_123423;Name=CRISPR1_SPACER16_123391_123423;Parent=CRISPR1_122448_123452;Note=GTACGAAATGTCCAGACAATCGAAATACGCAA;Dbxref=SO:0001459;Ontology_term=CRISPR
NZ_APGZ01000052.1	CRISPRDetect	direct_repeat	123423	123451	29	-	.	ID=CRISPR2_REPEAT17_123423_123452;Name=CRISPR1_REPEAT17_123423_123452;Parent=CRISPR1_122448_123452;Note=CGGTTTATCCCCGCTGGCGCGGGGAACAC;Dbxref=SO:0001459;Ontology_term=CRISPR
NZ_APGZ01000052.1	CRISPRDetect	repeat_region	105866	106200	336	-	.	ID=CRISPR1_105866_106201;Note=GTGTTCCCCGCGCCAGCGGGGATAAACCG;Dbxref=SO:0001459;Ontology_term=CRISPR
NZ_APGZ01000052.1	CRISPRDetect	direct_repeat	105866	105896	30	-	.	ID=CRISPR1_REPEAT1_105866_105897;Name=CRISPR2_REPEAT1_105866_105897;Parent=CRISPR2_105866_106201;Note=CGTGTTTATCCCCGCTGACGCGGGGAACAT;Dbxref=SO:0001459;Ontology_term=CRISPR
NZ_APGZ01000052.1	CRISPRDetect	binding_site	105897	105928	32	-	.	ID=CRISPR1_SPACER1_105897_105929;Name=CRISPR2_SPACER1_105897_105929;Parent=CRISPR2_105866_106201;Note=TTTTCAGCCCTTGCCGACTGCGGAACGCCCCT;Dbxref=SO:0001459;Ontology_term=CRISPR
NZ_APGZ01000052.1	CRISPRDetect	direct_repeat	105928	105956	29	-	.	ID=CRISPR1_REPEAT2_105928_105957;Name=CRISPR2_REPEAT2_105928_105957;Parent=CRISPR2_105866_106201;Note=CGGTTTATCCCCGCTAGCGCGGGGAAGAC;Dbxref=SO:0001459;Ontology_term=CRISPR
NZ_APGZ01000052.1	CRISPRDetect	binding_site	105957	105988	32	-	.	ID=CRISPR1_SPACER2_105957_105989;Name=CRISPR2_SPACER2_105957_105989;Parent=CRISPR2_105866_106201;Note=TTCCGGAGTGACTGGTATCGCGACGTATTCAA;Dbxref=SO:0001459;Ontology_term=CRISPR
NZ_APGZ01000052.1	CRISPRDetect	direct_repeat	105989	106017	29	-	.	ID=CRISPR1_REPEAT3_105989_106018;Name=CRISPR2_REPEAT3_105989_106018;Parent=CRISPR2_105866_106201;Note=CGGCTTATCCCCGCTGGCGCGGGGAACAC;Dbxref=SO:0001459;Ontology_term=CRISPR
NZ_APGZ01000052.1	CRISPRDetect	binding_site	106018	106049	32	-	.	ID=CRISPR1_SPACER3_106018_106050;Name=CRISPR2_SPACER3_106018_106050;Parent=CRISPR2_105866_106201;Note=TCCACCAGATTTTCAAAATCACGCAGGGCGCG;Dbxref=SO:0001459;Ontology_term=CRISPR
NZ_APGZ01000052.1	CRISPRDetect	direct_repeat	106050	106078	29	-	.	ID=CRISPR1_REPEAT4_106050_106079;Name=CRISPR2_REPEAT4_106050_106079;Parent=CRISPR2_105866_106201;Note=CGGTTTATCCCCGCTGGCGCGGGGAACAC;Dbxref=SO:0001459;Ontology_term=CRISPR
NZ_APGZ01000052.1	CRISPRDetect	binding_site	106079	106110	32	-	.	ID=CRISPR1_SPACER4_106079_106111;Name=CRISPR2_SPACER4_106079_106111;Parent=CRISPR2_105866_106201;Note=GTGATTAGCCAGTCTTTAGAGGACATAATCCC;Dbxref=SO:0001459;Ontology_term=CRISPR
NZ_APGZ01000052.1	CRISPRDetect	direct_repeat	106111	106139	29	-	.	ID=CRISPR1_REPEAT5_106111_106140;Name=CRISPR2_REPEAT5_106111_106140;Parent=CRISPR2_105866_106201;Note=CGGTTTATCCCCGCTGGCGCGGGGAACAC;Dbxref=SO:0001459;Ontology_term=CRISPR
NZ_APGZ01000052.1	CRISPRDetect	binding_site	106140	106171	32	-	.	ID=CRISPR1_SPACER5_106140_106172;Name=CRISPR2_SPACER5_106140_106172;Parent=CRISPR2_105866_106201;Note=AGGCTACCCAACGCCCCCACGCTACAGGCTGG;Dbxref=SO:0001459;Ontology_term=CRISPR
NZ_APGZ01000052.1	CRISPRDetect	direct_repeat	106172	106200	29	-	.	ID=CRISPR1_REPEAT6_106172_106201;Name=CRISPR2_REPEAT6_106172_106201;Parent=CRISPR2_105866_106201;Note=CGGTTTATCCCCGCTGGCGCGGGGAACAC;Dbxref=SO:0001459;Ontology_term=CRISPR
NZ_APGY01000014.1	CRISPRDetect	repeat_region	44613	45829	1218	-	.	ID=CRISPR2_44613_45830;Note=GTGTTCCCCGCGCCAGCGGGGATAAACCG;Dbxref=SO:0001459;Ontology_term=CRISPR
NZ_APGY01000014.1	CRISPRDetect	direct_repeat	44613	44640	28	-	.	ID=CRISPR2_REPEAT1_44613_44641;Name=CRISPR1_REPEAT1_44613_44641;Parent=CRISPR1_44613_45830;Note=CGGCTATCCTTGTTGGCGCGGGGAACAC;Dbxref=SO:0001459;Ontology_term=CRISPR
NZ_APGY01000014.1	CRISPRDetect	binding_site	44641	44672	32	-	.	ID=CRISPR2_SPACER1_44641_44673;Name=CRISPR1_SPACER1_44641_44673;Parent=CRISPR1_44613_45830;Note=ATCTTCATATTGCGTGACGCTGCCGATGAACG;Dbxref=SO:0001459;Ontology_term=CRISPR
NZ_APGY01000014.1	CRISPRDetect	direct_repeat	44673	44701	29	-	.	ID=CRISPR2_REPEAT2_44673_44702;Name=CRISPR1_REPEAT2_44673_44702;Parent=CRISPR1_44613_45830;Note=CGGTTTATCCCCGCTGGCGCGGGGAACAC;Dbxref=SO:0001459;Ontology_term=CRISPR
NZ_APGY01000014.1	CRISPRDetect	binding_site	44702	44733	32	-	.	ID=CRISPR2_SPACER2_44702_44734;Name=CRISPR1_SPACER2_44702_44734;Parent=CRISPR1_44613_45830;Note=TCTTTATCAGCTAACCATTTCCAGAACTCGTC;Dbxref=SO:0001459;Ontology_term=CRISPR
NZ_APGY01000014.1	CRISPRDetect	direct_repeat	44734	44762	29	-	.	ID=CRISPR2_REPEAT3_44734_44763;Name=CRISPR1_REPEAT3_44734_44763;Parent=CRISPR1_44613_45830;Note=CGGTTTATCCCTGCTGGCGCGGGGAACAC;Dbxref=SO:0001459;Ontology_term=CRISPR
NZ_APGY01000014.1	CRISPRDetect	binding_site	44763	44794	32	-	.	ID=CRISPR2_SPACER3_44763_44795;Name=CRISPR1_SPACER3_44763_44795;Parent=CRISPR1_44613_45830;Note=TATAATATGAATTAATTTTTGCGCATAACCTG;Dbxref=SO:0001459;Ontology_term=CRISPR
NZ_APGY01000014.1	CRISPRDetect	direct_repeat	44795	44823	29	-	.	ID=CRISPR2_REPEAT4_44795_44824;Name=CRISPR1_REPEAT4_44795_44824;Parent=CRISPR1_44613_45830;Note=CGGTTTATCCCCGCTGGCGCGGGGAACAC;Dbxref=SO:0001459;Ontology_term=CRISPR
NZ_APGY01000014.1	CRISPRDetect	binding_site	44824	44855	32	-	.	ID=CRISPR2_SPACER4_44824_44856;Name=CRISPR1_SPACER4_44824_44856;Parent=CRISPR1_44613_45830;Note=GTGTTGTTTAACGGGATTCTTTAAAATGACCG;Dbxref=SO:0001459;Ontology_term=CRISPR
NZ_APGY01000014.1	CRISPRDetect	direct_repeat	44856	44884	29	-	.	ID=CRISPR2_REPEAT5_44856_44885;Name=CRISPR1_REPEAT5_44856_44885;Parent=CRISPR1_44613_45830;Note=CGGTTTATCCCCGCTGGCGCGGGGAACAC;Dbxref=SO:0001459;Ontology_term=CRISPR
NZ_APGY01000014.1	CRISPRDetect	binding_site	44885	44916	32	-	.	ID=CRISPR2_SPACER5_44885_44917;Name=CRISPR1_SPACER5_44885_44917;Parent=CRISPR1_44613_45830;Note=TGCCGGGTCTATGCGAGAGATAATAAAGTAAC;Dbxref=SO:0001459;Ontology_term=CRISPR
NZ_APGY01000014.1	CRISPRDetect	direct_repeat	44917	44945	29	-	.	ID=CRISPR2_REPEAT6_44917_44946;Name=CRISPR1_REPEAT6_44917_44946;Parent=CRISPR1_44613_45830;Note=CGGTTTATCCCCGCTGGCGCGGGGAACAC;Dbxref=SO:0001459;Ontology_term=CRISPR
NZ_APGY01000014.1	CRISPRDetect	binding_site	44946	44977	32	-	.	ID=CRISPR2_SPACER6_44946_44978;Name=CRISPR1_SPACER6_44946_44978;Parent=CRISPR1_44613_45830;Note=TGCCGGGTCTATGCGAGAGATAATAAAGTAAC;Dbxref=SO:0001459;Ontology_term=CRISPR
NZ_APGY01000014.1	CRISPRDetect	direct_repeat	44978	45006	29	-	.	ID=CRISPR2_REPEAT7_44978_45007;Name=CRISPR1_REPEAT7_44978_45007;Parent=CRISPR1_44613_45830;Note=CGGTTTATCCCCGCTGGCGCGGGGAACAC;Dbxref=SO:0001459;Ontology_term=CRISPR
NZ_APGY01000014.1	CRISPRDetect	binding_site	45007	45038	32	-	.	ID=CRISPR2_SPACER7_45007_45039;Name=CRISPR1_SPACER7_45007_45039;Parent=CRISPR1_44613_45830;Note=ATAATTAAGTAAATATTACCCTGTTAAAACGT;Dbxref=SO:0001459;Ontology_term=CRISPR
NZ_APGY01000014.1	CRISPRDetect	direct_repeat	45039	45067	29	-	.	ID=CRISPR2_REPEAT8_45039_45068;Name=CRISPR1_REPEAT8_45039_45068;Parent=CRISPR1_44613_45830;Note=CGGTTTATCCCCGCTGGCGCGGGGAACAC;Dbxref=SO:0001459;Ontology_term=CRISPR
NZ_APGY01000014.1	CRISPRDetect	binding_site	45068	45099	32	-	.	ID=CRISPR2_SPACER8_45068_45100;Name=CRISPR1_SPACER8_45068_45100;Parent=CRISPR1_44613_45830;Note=ACCGGACAAATCTTTTTTTTCCTGTTCCTGTT;Dbxref=SO:0001459;Ontology_term=CRISPR
NZ_APGY01000014.1	CRISPRDetect	direct_repeat	45100	45128	29	-	.	ID=CRISPR2_REPEAT9_45100_45129;Name=CRISPR1_REPEAT9_45100_45129;Parent=CRISPR1_44613_45830;Note=CGGTTTATCCCCGCTGGCGCGGGGAACAC;Dbxref=SO:0001459;Ontology_term=CRISPR
NZ_APGY01000014.1	CRISPRDetect	binding_site	45129	45160	32	-	.	ID=CRISPR2_SPACER9_45129_45161;Name=CRISPR1_SPACER9_45129_45161;Parent=CRISPR1_44613_45830;Note=GGGCGGTCCCCGGCCTCAATACCGCGCTGACG;Dbxref=SO:0001459;Ontology_term=CRISPR
NZ_APGY01000014.1	CRISPRDetect	direct_repeat	45161	45189	29	-	.	ID=CRISPR2_REPEAT10_45161_45190;Name=CRISPR1_REPEAT10_45161_45190;Parent=CRISPR1_44613_45830;Note=CGGTTTATCCCCGCTGGCGCGGGGAACAC;Dbxref=SO:0001459;Ontology_term=CRISPR
NZ_APGY01000014.1	CRISPRDetect	binding_site	45190	45221	32	-	.	ID=CRISPR2_SPACER10_45190_45222;Name=CRISPR1_SPACER10_45190_45222;Parent=CRISPR1_44613_45830;Note=GGAAACCGACTGCATACCCTGCGCAATGAAAG;Dbxref=SO:0001459;Ontology_term=CRISPR
NZ_APGY01000014.1	CRISPRDetect	direct_repeat	45222	45250	29	-	.	ID=CRISPR2_REPEAT11_45222_45251;Name=CRISPR1_REPEAT11_45222_45251;Parent=CRISPR1_44613_45830;Note=CGGTTTATCCCCGCTGGCGCGGGGAACAC;Dbxref=SO:0001459;Ontology_term=CRISPR
NZ_APGY01000014.1	CRISPRDetect	binding_site	45251	45282	32	-	.	ID=CRISPR2_SPACER11_45251_45283;Name=CRISPR1_SPACER11_45251_45283;Parent=CRISPR1_44613_45830;Note=ACCGGAATGCCATCCGATCCAACCTGACGGAC;Dbxref=SO:0001459;Ontology_term=CRISPR
NZ_APGY01000014.1	CRISPRDetect	direct_repeat	45283	45311	29	-	.	ID=CRISPR2_REPEAT12_45283_45312;Name=CRISPR1_REPEAT12_45283_45312;Parent=CRISPR1_44613_45830;Note=CGGTTTATCCCCGCTGGCGCGGGGAACAC;Dbxref=SO:0001459;Ontology_term=CRISPR
NZ_APGY01000014.1	CRISPRDetect	binding_site	45312	45343	32	-	.	ID=CRISPR2_SPACER12_45312_45344;Name=CRISPR1_SPACER12_45312_45344;Parent=CRISPR1_44613_45830;Note=GGGCACTATGAACGGATCGGCGCTGATGCCGG;Dbxref=SO:0001459;Ontology_term=CRISPR
NZ_APGY01000014.1	CRISPRDetect	direct_repeat	45344	45375	30	-	.	ID=CRISPR2_REPEAT13_45344_45376;Name=CRISPR1_REPEAT13_45344_45376;Parent=CRISPR1_44613_45830;Note=CGGTTTATCCCCGCTGGCGCGGTGAGAAAC;Dbxref=SO:0001459;Ontology_term=CRISPR
NZ_APGY01000014.1	CRISPRDetect	direct_repeat	45374	45402	29	-	.	ID=CRISPR2_REPEAT14_45374_45403;Name=CRISPR1_REPEAT14_45374_45403;Parent=CRISPR1_44613_45830;Note=CGGTTTATCCCCGCTGGCGCGGGGAACAC;Dbxref=SO:0001459;Ontology_term=CRISPR
NZ_APGY01000014.1	CRISPRDetect	binding_site	45403	45434	32	-	.	ID=CRISPR2_SPACER14_45403_45435;Name=CRISPR1_SPACER14_45403_45435;Parent=CRISPR1_44613_45830;Note=TAGCGAATAATGGTTGTGTTTAAGTGGATATT;Dbxref=SO:0001459;Ontology_term=CRISPR
NZ_APGY01000014.1	CRISPRDetect	direct_repeat	45435	45463	29	-	.	ID=CRISPR2_REPEAT15_45435_45464;Name=CRISPR1_REPEAT15_45435_45464;Parent=CRISPR1_44613_45830;Note=CGGTTTATCCCCGCTGGCGCGGGGAACAC;Dbxref=SO:0001459;Ontology_term=CRISPR
NZ_APGY01000014.1	CRISPRDetect	binding_site	45464	45495	32	-	.	ID=CRISPR2_SPACER15_45464_45496;Name=CRISPR1_SPACER15_45464_45496;Parent=CRISPR1_44613_45830;Note=TTAACCCAAGCCACTAGCGGCGACAACACAAT;Dbxref=SO:0001459;Ontology_term=CRISPR
NZ_APGY01000014.1	CRISPRDetect	direct_repeat	45496	45524	29	-	.	ID=CRISPR2_REPEAT16_45496_45525;Name=CRISPR1_REPEAT16_45496_45525;Parent=CRISPR1_44613_45830;Note=CGGTTTATCCCCGCTGGCGCGGGGAACAC;Dbxref=SO:0001459;Ontology_term=CRISPR
NZ_APGY01000014.1	CRISPRDetect	binding_site	45525	45556	32	-	.	ID=CRISPR2_SPACER16_45525_45557;Name=CRISPR1_SPACER16_45525_45557;Parent=CRISPR1_44613_45830;Note=GGTAGTTACCCTCGTTCAGTTTTTTGAGCAAC;Dbxref=SO:0001459;Ontology_term=CRISPR
NZ_APGY01000014.1	CRISPRDetect	direct_repeat	45557	45585	29	-	.	ID=CRISPR2_REPEAT17_45557_45586;Name=CRISPR1_REPEAT17_45557_45586;Parent=CRISPR1_44613_45830;Note=GGGTTTATCCCCGCTGGCGCGGGGAACAC;Dbxref=SO:0001459;Ontology_term=CRISPR
NZ_APGY01000014.1	CRISPRDetect	binding_site	45586	45617	32	-	.	ID=CRISPR2_SPACER17_45586_45618;Name=CRISPR1_SPACER17_45586_45618;Parent=CRISPR1_44613_45830;Note=CGGATTTTTTAGAGGGAAAAGAACATGGCCCG;Dbxref=SO:0001459;Ontology_term=CRISPR
NZ_APGY01000014.1	CRISPRDetect	direct_repeat	45618	45646	29	-	.	ID=CRISPR2_REPEAT18_45618_45647;Name=CRISPR1_REPEAT18_45618_45647;Parent=CRISPR1_44613_45830;Note=CGGTTTATCCCCGCTGGCGCGGGGAACAC;Dbxref=SO:0001459;Ontology_term=CRISPR
NZ_APGY01000014.1	CRISPRDetect	binding_site	45647	45678	32	-	.	ID=CRISPR2_SPACER18_45647_45679;Name=CRISPR1_SPACER18_45647_45679;Parent=CRISPR1_44613_45830;Note=TCTCCAGACTGATCCTCAACAACACACGCCGG;Dbxref=SO:0001459;Ontology_term=CRISPR
NZ_APGY01000014.1	CRISPRDetect	direct_repeat	45679	45707	29	-	.	ID=CRISPR2_REPEAT19_45679_45708;Name=CRISPR1_REPEAT19_45679_45708;Parent=CRISPR1_44613_45830;Note=CGGTTTATCCCCGCTGGCGCGGGGAACAC;Dbxref=SO:0001459;Ontology_term=CRISPR
NZ_APGY01000014.1	CRISPRDetect	binding_site	45708	45739	32	-	.	ID=CRISPR2_SPACER19_45708_45740;Name=CRISPR1_SPACER19_45708_45740;Parent=CRISPR1_44613_45830;Note=AGTTCATTGGTTCTATATAAATCATATTCTGC;Dbxref=SO:0001459;Ontology_term=CRISPR
NZ_APGY01000014.1	CRISPRDetect	direct_repeat	45740	45768	29	-	.	ID=CRISPR2_REPEAT20_45740_45769;Name=CRISPR1_REPEAT20_45740_45769;Parent=CRISPR1_44613_45830;Note=CGGTTTATCCCCGCTGGCGCGGGGAACAC;Dbxref=SO:0001459;Ontology_term=CRISPR
NZ_APGY01000014.1	CRISPRDetect	binding_site	45769	45800	32	-	.	ID=CRISPR2_SPACER20_45769_45801;Name=CRISPR1_SPACER20_45769_45801;Parent=CRISPR1_44613_45830;Note=GTACGAAATGTCCAGACAATCGAAATACGCAA;Dbxref=SO:0001459;Ontology_term=CRISPR
NZ_APGY01000014.1	CRISPRDetect	direct_repeat	45801	45829	29	-	.	ID=CRISPR2_REPEAT21_45801_45830;Name=CRISPR1_REPEAT21_45801_45830;Parent=CRISPR1_44613_45830;Note=CGGTTTATCCCCGCTGGCGCGGGGAACAC;Dbxref=SO:0001459;Ontology_term=CRISPR
NZ_APGY01000014.1	CRISPRDetect	repeat_region	27543	28365	824	-	.	ID=CRISPR1_27543_28366;Note=GTGTTCCCCGCGCCAGCGGGGATAAACCG;Dbxref=SO:0001459;Ontology_term=CRISPR
NZ_APGY01000014.1	CRISPRDetect	direct_repeat	27543	27573	30	-	.	ID=CRISPR1_REPEAT1_27543_27574;Name=CRISPR2_REPEAT1_27543_27574;Parent=CRISPR2_27543_28366;Note=CGTGTTTATCCCCGCTGACGCGGGGAACAT;Dbxref=SO:0001459;Ontology_term=CRISPR
NZ_APGY01000014.1	CRISPRDetect	binding_site	27574	27605	32	-	.	ID=CRISPR1_SPACER1_27574_27606;Name=CRISPR2_SPACER1_27574_27606;Parent=CRISPR2_27543_28366;Note=TTTTCAGCCCTTGCCGACTGCGGAACGCCCCT;Dbxref=SO:0001459;Ontology_term=CRISPR
NZ_APGY01000014.1	CRISPRDetect	direct_repeat	27605	27633	29	-	.	ID=CRISPR1_REPEAT2_27605_27634;Name=CRISPR2_REPEAT2_27605_27634;Parent=CRISPR2_27543_28366;Note=CGGTTTATCCCCGCTAGCGCGGGGAAGAC;Dbxref=SO:0001459;Ontology_term=CRISPR
NZ_APGY01000014.1	CRISPRDetect	binding_site	27634	27665	32	-	.	ID=CRISPR1_SPACER2_27634_27666;Name=CRISPR2_SPACER2_27634_27666;Parent=CRISPR2_27543_28366;Note=TTCCGGAGTGACTGGTATCGCGACGTATTCAA;Dbxref=SO:0001459;Ontology_term=CRISPR
NZ_APGY01000014.1	CRISPRDetect	direct_repeat	27666	27694	29	-	.	ID=CRISPR1_REPEAT3_27666_27695;Name=CRISPR2_REPEAT3_27666_27695;Parent=CRISPR2_27543_28366;Note=CGGCTTATCCCCGCTGGCGCGGGGAACAC;Dbxref=SO:0001459;Ontology_term=CRISPR
NZ_APGY01000014.1	CRISPRDetect	binding_site	27695	27726	32	-	.	ID=CRISPR1_SPACER3_27695_27727;Name=CRISPR2_SPACER3_27695_27727;Parent=CRISPR2_27543_28366;Note=TCCACCAGATTTTCAAAATCACGCAGGGCGCG;Dbxref=SO:0001459;Ontology_term=CRISPR
NZ_APGY01000014.1	CRISPRDetect	direct_repeat	27727	27755	29	-	.	ID=CRISPR1_REPEAT4_27727_27756;Name=CRISPR2_REPEAT4_27727_27756;Parent=CRISPR2_27543_28366;Note=CGGTTTATCCCCGCTGGCGCGGGGAACAC;Dbxref=SO:0001459;Ontology_term=CRISPR
NZ_APGY01000014.1	CRISPRDetect	binding_site	27756	27787	32	-	.	ID=CRISPR1_SPACER4_27756_27788;Name=CRISPR2_SPACER4_27756_27788;Parent=CRISPR2_27543_28366;Note=GTGATTAGCCAGTCTTTAGAGGACATAATCCC;Dbxref=SO:0001459;Ontology_term=CRISPR
NZ_APGY01000014.1	CRISPRDetect	direct_repeat	27788	27816	29	-	.	ID=CRISPR1_REPEAT5_27788_27817;Name=CRISPR2_REPEAT5_27788_27817;Parent=CRISPR2_27543_28366;Note=CGGTTTATCCCCGCTGGCGCGGGGAACAC;Dbxref=SO:0001459;Ontology_term=CRISPR
NZ_APGY01000014.1	CRISPRDetect	binding_site	27817	27848	32	-	.	ID=CRISPR1_SPACER5_27817_27849;Name=CRISPR2_SPACER5_27817_27849;Parent=CRISPR2_27543_28366;Note=TCACCGCCACGCGGGCCGCTATTGAGCGAATG;Dbxref=SO:0001459;Ontology_term=CRISPR
NZ_APGY01000014.1	CRISPRDetect	direct_repeat	27849	27877	29	-	.	ID=CRISPR1_REPEAT6_27849_27878;Name=CRISPR2_REPEAT6_27849_27878;Parent=CRISPR2_27543_28366;Note=CGGTTTATCCCCGCTGGCGCGGGGAACAC;Dbxref=SO:0001459;Ontology_term=CRISPR
NZ_APGY01000014.1	CRISPRDetect	binding_site	27878	27909	32	-	.	ID=CRISPR1_SPACER6_27878_27910;Name=CRISPR2_SPACER6_27878_27910;Parent=CRISPR2_27543_28366;Note=AACTCAATGCGCTGGTTTAATCTTTCGTTAGT;Dbxref=SO:0001459;Ontology_term=CRISPR
NZ_APGY01000014.1	CRISPRDetect	direct_repeat	27910	27938	29	-	.	ID=CRISPR1_REPEAT7_27910_27939;Name=CRISPR2_REPEAT7_27910_27939;Parent=CRISPR2_27543_28366;Note=CGGTTTATCCCCGCTGGCGCGGGGAACAC;Dbxref=SO:0001459;Ontology_term=CRISPR
NZ_APGY01000014.1	CRISPRDetect	binding_site	27939	27970	32	-	.	ID=CRISPR1_SPACER7_27939_27971;Name=CRISPR2_SPACER7_27939_27971;Parent=CRISPR2_27543_28366;Note=ACGATGAGGAGGACGAACCGCAATTTTTCACT;Dbxref=SO:0001459;Ontology_term=CRISPR
NZ_APGY01000014.1	CRISPRDetect	direct_repeat	27971	27999	29	-	.	ID=CRISPR1_REPEAT8_27971_28000;Name=CRISPR2_REPEAT8_27971_28000;Parent=CRISPR2_27543_28366;Note=CGGTTTATCCCCGCTGGCGCGGGGAACAC;Dbxref=SO:0001459;Ontology_term=CRISPR
NZ_APGY01000014.1	CRISPRDetect	binding_site	28000	28031	32	-	.	ID=CRISPR1_SPACER8_28000_28032;Name=CRISPR2_SPACER8_28000_28032;Parent=CRISPR2_27543_28366;Note=GCGTAGCGTTCAGCGAGGCGGTTATCACCCCC;Dbxref=SO:0001459;Ontology_term=CRISPR
NZ_APGY01000014.1	CRISPRDetect	direct_repeat	28032	28060	29	-	.	ID=CRISPR1_REPEAT9_28032_28061;Name=CRISPR2_REPEAT9_28032_28061;Parent=CRISPR2_27543_28366;Note=CGGTTTATCCCCGCTGGCGCGGGGAACAC;Dbxref=SO:0001459;Ontology_term=CRISPR
NZ_APGY01000014.1	CRISPRDetect	binding_site	28061	28092	32	-	.	ID=CRISPR1_SPACER9_28061_28093;Name=CRISPR2_SPACER9_28061_28093;Parent=CRISPR2_27543_28366;Note=AAACGCGGCTCCCCGTCTTTAGGCTCCGGCCA;Dbxref=SO:0001459;Ontology_term=CRISPR
NZ_APGY01000014.1	CRISPRDetect	direct_repeat	28093	28121	29	-	.	ID=CRISPR1_REPEAT10_28093_28122;Name=CRISPR2_REPEAT10_28093_28122;Parent=CRISPR2_27543_28366;Note=CGGTTTATCCCCGCTGGCGCGGGGAACAC;Dbxref=SO:0001459;Ontology_term=CRISPR
NZ_APGY01000014.1	CRISPRDetect	binding_site	28122	28153	32	-	.	ID=CRISPR1_SPACER10_28122_28154;Name=CRISPR2_SPACER10_28122_28154;Parent=CRISPR2_27543_28366;Note=CAGCTCAATACGGACGTAGTTCAGCAAATTAT;Dbxref=SO:0001459;Ontology_term=CRISPR
NZ_APGY01000014.1	CRISPRDetect	direct_repeat	28154	28182	29	-	.	ID=CRISPR1_REPEAT11_28154_28183;Name=CRISPR2_REPEAT11_28154_28183;Parent=CRISPR2_27543_28366;Note=CGGTTTATCCCCGCTGGCGCGGGGAACAC;Dbxref=SO:0001459;Ontology_term=CRISPR
NZ_APGY01000014.1	CRISPRDetect	binding_site	28183	28214	32	-	.	ID=CRISPR1_SPACER11_28183_28215;Name=CRISPR2_SPACER11_28183_28215;Parent=CRISPR2_27543_28366;Note=GGATGGCGCGCCAATAATTTTATTGACGATTT;Dbxref=SO:0001459;Ontology_term=CRISPR
NZ_APGY01000014.1	CRISPRDetect	direct_repeat	28215	28243	29	-	.	ID=CRISPR1_REPEAT12_28215_28244;Name=CRISPR2_REPEAT12_28215_28244;Parent=CRISPR2_27543_28366;Note=CGGTTTATCCCCGCTGGCGCGGGGAACAC;Dbxref=SO:0001459;Ontology_term=CRISPR
NZ_APGY01000014.1	CRISPRDetect	binding_site	28244	28275	32	-	.	ID=CRISPR1_SPACER12_28244_28276;Name=CRISPR2_SPACER12_28244_28276;Parent=CRISPR2_27543_28366;Note=ATTTGAACGCACATCAACATGCGTAAAAGATG;Dbxref=SO:0001459;Ontology_term=CRISPR
NZ_APGY01000014.1	CRISPRDetect	direct_repeat	28276	28304	29	-	.	ID=CRISPR1_REPEAT13_28276_28305;Name=CRISPR2_REPEAT13_28276_28305;Parent=CRISPR2_27543_28366;Note=CGGTTTATCCCCGCTGGCGCGGGGAACAC;Dbxref=SO:0001459;Ontology_term=CRISPR
NZ_APGY01000014.1	CRISPRDetect	binding_site	28305	28336	32	-	.	ID=CRISPR1_SPACER13_28305_28337;Name=CRISPR2_SPACER13_28305_28337;Parent=CRISPR2_27543_28366;Note=AGGCTACCCAACGCCCCCACGCTACAGGCTGG;Dbxref=SO:0001459;Ontology_term=CRISPR
NZ_APGY01000014.1	CRISPRDetect	direct_repeat	28337	28365	29	-	.	ID=CRISPR1_REPEAT14_28337_28366;Name=CRISPR2_REPEAT14_28337_28366;Parent=CRISPR2_27543_28366;Note=CGGTTTATCCCCGCTGGCGCGGGGAACAC;Dbxref=SO:0001459;Ontology_term=CRISPR
NZ_APHB01000001.1	CRISPRDetect	repeat_region	32	425	395	+	.	ID=CRISPR2_32_426;Note=GTGTTCCCCGCGCCAGCGGGGATAAACCG;Dbxref=SO:0001459;Ontology_term=CRISPR
NZ_APHB01000001.1	CRISPRDetect	direct_repeat	32	60	29	+	.	ID=CRISPR2_REPEAT1_32_61;Name=CRISPR1_REPEAT1_32_61;Parent=CRISPR1_32_426;Note=GTGTTCCCCGCGCCAGCGGGGATAAACCG;Dbxref=SO:0001459;Ontology_term=CRISPR
NZ_APHB01000001.1	CRISPRDetect	binding_site	61	92	32	+	.	ID=CRISPR2_SPACER1_61_93;Name=CRISPR1_SPACER1_61_93;Parent=CRISPR1_32_426;Note=GTTACTTTATTATCTCTCGCATAGACCCGGCA;Dbxref=SO:0001459;Ontology_term=CRISPR
NZ_APHB01000001.1	CRISPRDetect	direct_repeat	93	121	29	+	.	ID=CRISPR2_REPEAT2_93_122;Name=CRISPR1_REPEAT2_93_122;Parent=CRISPR1_32_426;Note=GTGTTCCCCGCGCCAGCGGGGATAAACCG;Dbxref=SO:0001459;Ontology_term=CRISPR
NZ_APHB01000001.1	CRISPRDetect	binding_site	122	153	32	+	.	ID=CRISPR2_SPACER2_122_154;Name=CRISPR1_SPACER2_122_154;Parent=CRISPR1_32_426;Note=GTTACTTTATTATCTCTCGCATAGACCCGGCA;Dbxref=SO:0001459;Ontology_term=CRISPR
NZ_APHB01000001.1	CRISPRDetect	direct_repeat	154	182	29	+	.	ID=CRISPR2_REPEAT3_154_183;Name=CRISPR1_REPEAT3_154_183;Parent=CRISPR1_32_426;Note=GTGTTCCCCGCGCCAGCGGGGATAAACCG;Dbxref=SO:0001459;Ontology_term=CRISPR
NZ_APHB01000001.1	CRISPRDetect	binding_site	183	214	32	+	.	ID=CRISPR2_SPACER3_183_215;Name=CRISPR1_SPACER3_183_215;Parent=CRISPR1_32_426;Note=CGGTCATTTTAAAGAATCCCGTTAAACAACAC;Dbxref=SO:0001459;Ontology_term=CRISPR
NZ_APHB01000001.1	CRISPRDetect	direct_repeat	215	243	29	+	.	ID=CRISPR2_REPEAT4_215_244;Name=CRISPR1_REPEAT4_215_244;Parent=CRISPR1_32_426;Note=GTGTTCCCCGCGCCAGCGGGGATAAACCG;Dbxref=SO:0001459;Ontology_term=CRISPR
NZ_APHB01000001.1	CRISPRDetect	binding_site	244	275	32	+	.	ID=CRISPR2_SPACER4_244_276;Name=CRISPR1_SPACER4_244_276;Parent=CRISPR1_32_426;Note=CAGGTTATGCGCAAAAATTAATTCATATTATA;Dbxref=SO:0001459;Ontology_term=CRISPR
NZ_APHB01000001.1	CRISPRDetect	direct_repeat	276	304	29	+	.	ID=CRISPR2_REPEAT5_276_305;Name=CRISPR1_REPEAT5_276_305;Parent=CRISPR1_32_426;Note=GTGTTCCCCGCGCCAGCAGGGATAAACCG;Dbxref=SO:0001459;Ontology_term=CRISPR
NZ_APHB01000001.1	CRISPRDetect	binding_site	305	336	32	+	.	ID=CRISPR2_SPACER5_305_337;Name=CRISPR1_SPACER5_305_337;Parent=CRISPR1_32_426;Note=GACGAGTTCTGGAAATGGTTAGCTGATAAAGA;Dbxref=SO:0001459;Ontology_term=CRISPR
NZ_APHB01000001.1	CRISPRDetect	direct_repeat	337	365	29	+	.	ID=CRISPR2_REPEAT6_337_366;Name=CRISPR1_REPEAT6_337_366;Parent=CRISPR1_32_426;Note=GTGTTCCCCGCGCCAGCGGGGATAAACCG;Dbxref=SO:0001459;Ontology_term=CRISPR
NZ_APHB01000001.1	CRISPRDetect	binding_site	366	397	32	+	.	ID=CRISPR2_SPACER6_366_398;Name=CRISPR1_SPACER6_366_398;Parent=CRISPR1_32_426;Note=CGTTCATCGGCAGCGTCACGCAATATGAAGAT;Dbxref=SO:0001459;Ontology_term=CRISPR
NZ_APHB01000001.1	CRISPRDetect	direct_repeat	398	425	28	+	.	ID=CRISPR2_REPEAT7_398_426;Name=CRISPR1_REPEAT7_398_426;Parent=CRISPR1_32_426;Note=GTGTTCCCCGCGCCAACAAGGATAGCCG;Dbxref=SO:0001459;Ontology_term=CRISPR
NZ_APHB01000001.1	CRISPRDetect	repeat_region	16673	17494	823	+	.	ID=CRISPR1_16673_17495;Note=GTGTTCCCCGCGCCAGCGGGGATAAACCG;Dbxref=SO:0001459;Ontology_term=CRISPR
NZ_APHB01000001.1	CRISPRDetect	direct_repeat	16673	16701	29	+	.	ID=CRISPR1_REPEAT1_16673_16702;Name=CRISPR2_REPEAT1_16673_16702;Parent=CRISPR2_16673_17495;Note=GTGTTCCCCGCGCCAGCGGGGATAAACCG;Dbxref=SO:0001459;Ontology_term=CRISPR
NZ_APHB01000001.1	CRISPRDetect	binding_site	16702	16733	32	+	.	ID=CRISPR1_SPACER1_16702_16734;Name=CRISPR2_SPACER1_16702_16734;Parent=CRISPR2_16673_17495;Note=CCAGCCTGTAGCGTGGGGGCGTTGGGTAGCCT;Dbxref=SO:0001459;Ontology_term=CRISPR
NZ_APHB01000001.1	CRISPRDetect	direct_repeat	16734	16762	29	+	.	ID=CRISPR1_REPEAT2_16734_16763;Name=CRISPR2_REPEAT2_16734_16763;Parent=CRISPR2_16673_17495;Note=GTGTTCCCCGCGCCAGCGGGGATAAACCG;Dbxref=SO:0001459;Ontology_term=CRISPR
NZ_APHB01000001.1	CRISPRDetect	binding_site	16763	16794	32	+	.	ID=CRISPR1_SPACER2_16763_16795;Name=CRISPR2_SPACER2_16763_16795;Parent=CRISPR2_16673_17495;Note=CATCTTTTACGCATGTTGATGTGCGTTCAAAT;Dbxref=SO:0001459;Ontology_term=CRISPR
NZ_APHB01000001.1	CRISPRDetect	direct_repeat	16795	16823	29	+	.	ID=CRISPR1_REPEAT3_16795_16824;Name=CRISPR2_REPEAT3_16795_16824;Parent=CRISPR2_16673_17495;Note=GTGTTCCCCGCGCCAGCGGGGATAAACCG;Dbxref=SO:0001459;Ontology_term=CRISPR
NZ_APHB01000001.1	CRISPRDetect	binding_site	16824	16855	32	+	.	ID=CRISPR1_SPACER3_16824_16856;Name=CRISPR2_SPACER3_16824_16856;Parent=CRISPR2_16673_17495;Note=AAATCGTCAATAAAATTATTGGCGCGCCATCC;Dbxref=SO:0001459;Ontology_term=CRISPR
NZ_APHB01000001.1	CRISPRDetect	direct_repeat	16856	16884	29	+	.	ID=CRISPR1_REPEAT4_16856_16885;Name=CRISPR2_REPEAT4_16856_16885;Parent=CRISPR2_16673_17495;Note=GTGTTCCCCGCGCCAGCGGGGATAAACCG;Dbxref=SO:0001459;Ontology_term=CRISPR
NZ_APHB01000001.1	CRISPRDetect	binding_site	16885	16916	32	+	.	ID=CRISPR1_SPACER4_16885_16917;Name=CRISPR2_SPACER4_16885_16917;Parent=CRISPR2_16673_17495;Note=ATAATTTGCTGAACTACGTCCGTATTGAGCTG;Dbxref=SO:0001459;Ontology_term=CRISPR
NZ_APHB01000001.1	CRISPRDetect	direct_repeat	16917	16945	29	+	.	ID=CRISPR1_REPEAT5_16917_16946;Name=CRISPR2_REPEAT5_16917_16946;Parent=CRISPR2_16673_17495;Note=GTGTTCCCCGCGCCAGCGGGGATAAACCG;Dbxref=SO:0001459;Ontology_term=CRISPR
NZ_APHB01000001.1	CRISPRDetect	binding_site	16946	16977	32	+	.	ID=CRISPR1_SPACER5_16946_16978;Name=CRISPR2_SPACER5_16946_16978;Parent=CRISPR2_16673_17495;Note=TGGCCGGAGCCTAAAGACGGGGAGCCGCGTTT;Dbxref=SO:0001459;Ontology_term=CRISPR
NZ_APHB01000001.1	CRISPRDetect	direct_repeat	16978	17006	29	+	.	ID=CRISPR1_REPEAT6_16978_17007;Name=CRISPR2_REPEAT6_16978_17007;Parent=CRISPR2_16673_17495;Note=GTGTTCCCCGCGCCAGCGGGGATAAACCG;Dbxref=SO:0001459;Ontology_term=CRISPR
NZ_APHB01000001.1	CRISPRDetect	binding_site	17007	17038	32	+	.	ID=CRISPR1_SPACER6_17007_17039;Name=CRISPR2_SPACER6_17007_17039;Parent=CRISPR2_16673_17495;Note=GGGGGTGATAACCGCCTCGCTGAACGCTACGC;Dbxref=SO:0001459;Ontology_term=CRISPR
NZ_APHB01000001.1	CRISPRDetect	direct_repeat	17039	17067	29	+	.	ID=CRISPR1_REPEAT7_17039_17068;Name=CRISPR2_REPEAT7_17039_17068;Parent=CRISPR2_16673_17495;Note=GTGTTCCCCGCGCCAGCGGGGATAAACCG;Dbxref=SO:0001459;Ontology_term=CRISPR
NZ_APHB01000001.1	CRISPRDetect	binding_site	17068	17099	32	+	.	ID=CRISPR1_SPACER7_17068_17100;Name=CRISPR2_SPACER7_17068_17100;Parent=CRISPR2_16673_17495;Note=AGTGAAAAATTGCGGTTCGTCCTCCTCATCGT;Dbxref=SO:0001459;Ontology_term=CRISPR
NZ_APHB01000001.1	CRISPRDetect	direct_repeat	17100	17128	29	+	.	ID=CRISPR1_REPEAT8_17100_17129;Name=CRISPR2_REPEAT8_17100_17129;Parent=CRISPR2_16673_17495;Note=GTGTTCCCCGCGCCAGCGGGGATAAACCG;Dbxref=SO:0001459;Ontology_term=CRISPR
NZ_APHB01000001.1	CRISPRDetect	binding_site	17129	17160	32	+	.	ID=CRISPR1_SPACER8_17129_17161;Name=CRISPR2_SPACER8_17129_17161;Parent=CRISPR2_16673_17495;Note=ACTAACGAAAGATTAAACCAGCGCATTGAGTT;Dbxref=SO:0001459;Ontology_term=CRISPR
NZ_APHB01000001.1	CRISPRDetect	direct_repeat	17161	17189	29	+	.	ID=CRISPR1_REPEAT9_17161_17190;Name=CRISPR2_REPEAT9_17161_17190;Parent=CRISPR2_16673_17495;Note=GTGTTCCCCGCGCCAGCGGGGATAAACCG;Dbxref=SO:0001459;Ontology_term=CRISPR
NZ_APHB01000001.1	CRISPRDetect	binding_site	17190	17221	32	+	.	ID=CRISPR1_SPACER9_17190_17222;Name=CRISPR2_SPACER9_17190_17222;Parent=CRISPR2_16673_17495;Note=CATTCGCTCAATAGCGGCCCGCGTGGCGGTGA;Dbxref=SO:0001459;Ontology_term=CRISPR
NZ_APHB01000001.1	CRISPRDetect	direct_repeat	17222	17250	29	+	.	ID=CRISPR1_REPEAT10_17222_17251;Name=CRISPR2_REPEAT10_17222_17251;Parent=CRISPR2_16673_17495;Note=GTGTTCCCCGCGCCAGCGGGGATAAACCG;Dbxref=SO:0001459;Ontology_term=CRISPR
NZ_APHB01000001.1	CRISPRDetect	binding_site	17251	17282	32	+	.	ID=CRISPR1_SPACER10_17251_17283;Name=CRISPR2_SPACER10_17251_17283;Parent=CRISPR2_16673_17495;Note=GGGATTATGTCCTCTAAAGACTGGCTAATCAC;Dbxref=SO:0001459;Ontology_term=CRISPR
NZ_APHB01000001.1	CRISPRDetect	direct_repeat	17283	17311	29	+	.	ID=CRISPR1_REPEAT11_17283_17312;Name=CRISPR2_REPEAT11_17283_17312;Parent=CRISPR2_16673_17495;Note=GTGTTCCCCGCGCCAGCGGGGATAAACCG;Dbxref=SO:0001459;Ontology_term=CRISPR
NZ_APHB01000001.1	CRISPRDetect	binding_site	17312	17343	32	+	.	ID=CRISPR1_SPACER11_17312_17344;Name=CRISPR2_SPACER11_17312_17344;Parent=CRISPR2_16673_17495;Note=CGCGCCCTGCGTGATTTTGAAAATCTGGTGGA;Dbxref=SO:0001459;Ontology_term=CRISPR
NZ_APHB01000001.1	CRISPRDetect	direct_repeat	17344	17372	29	+	.	ID=CRISPR1_REPEAT12_17344_17373;Name=CRISPR2_REPEAT12_17344_17373;Parent=CRISPR2_16673_17495;Note=GTGTTCCCCGCGCCAGCGGGGATAAGCCG;Dbxref=SO:0001459;Ontology_term=CRISPR
NZ_APHB01000001.1	CRISPRDetect	binding_site	17373	17404	32	+	.	ID=CRISPR1_SPACER12_17373_17405;Name=CRISPR2_SPACER12_17373_17405;Parent=CRISPR2_16673_17495;Note=TTGAATACGTCGCGATACCAGTCACTCCGGAA;Dbxref=SO:0001459;Ontology_term=CRISPR
NZ_APHB01000001.1	CRISPRDetect	direct_repeat	17405	17433	29	+	.	ID=CRISPR1_REPEAT13_17405_17434;Name=CRISPR2_REPEAT13_17405_17434;Parent=CRISPR2_16673_17495;Note=GTCTTCCCCGCGCTAGCGGGGATAAACCG;Dbxref=SO:0001459;Ontology_term=CRISPR
NZ_APHB01000001.1	CRISPRDetect	binding_site	17434	17465	32	+	.	ID=CRISPR1_SPACER13_17434_17466;Name=CRISPR2_SPACER13_17434_17466;Parent=CRISPR2_16673_17495;Note=AGGGGCGTTCCGCAGTCGGCAAGGGCTGAAAA;Dbxref=SO:0001459;Ontology_term=CRISPR
NZ_APHB01000001.1	CRISPRDetect	direct_repeat	17466	17496	30	+	.	ID=CRISPR1_REPEAT14_17466_17497;Name=CRISPR2_REPEAT14_17466_17497;Parent=CRISPR2_16673_17495;Note=ATGTTCCCCGCGTCAGCGGGGATAAACACG;Dbxref=SO:0001459;Ontology_term=CRISPR
NZ_APHC01000067.1	CRISPRDetect	repeat_region	74569	75390	823	+	.	ID=CRISPR1_74569_75391;Note=GTGTTCCCCGCGCCAGCGGGGATAAACCG;Dbxref=SO:0001459;Ontology_term=CRISPR
NZ_APHC01000067.1	CRISPRDetect	direct_repeat	74569	74597	29	+	.	ID=CRISPR1_REPEAT1_74569_74598;Name=CRISPR1_REPEAT1_74569_74598;Parent=CRISPR1_74569_75391;Note=GTGTTCCCCGCGCCAGCGGGGATAAACCG;Dbxref=SO:0001459;Ontology_term=CRISPR
NZ_APHC01000067.1	CRISPRDetect	binding_site	74598	74629	32	+	.	ID=CRISPR1_SPACER1_74598_74630;Name=CRISPR1_SPACER1_74598_74630;Parent=CRISPR1_74569_75391;Note=CCAGCCTGTAGCGTGGGGGCGTTGGGTAGCCT;Dbxref=SO:0001459;Ontology_term=CRISPR
NZ_APHC01000067.1	CRISPRDetect	direct_repeat	74630	74658	29	+	.	ID=CRISPR1_REPEAT2_74630_74659;Name=CRISPR1_REPEAT2_74630_74659;Parent=CRISPR1_74569_75391;Note=GTGTTCCCCGCGCCAGCGGGGATAAACCG;Dbxref=SO:0001459;Ontology_term=CRISPR
NZ_APHC01000067.1	CRISPRDetect	binding_site	74659	74690	32	+	.	ID=CRISPR1_SPACER2_74659_74691;Name=CRISPR1_SPACER2_74659_74691;Parent=CRISPR1_74569_75391;Note=CATCTTTTACGCATGTTGATGTGCGTTCAAAT;Dbxref=SO:0001459;Ontology_term=CRISPR
NZ_APHC01000067.1	CRISPRDetect	direct_repeat	74691	74719	29	+	.	ID=CRISPR1_REPEAT3_74691_74720;Name=CRISPR1_REPEAT3_74691_74720;Parent=CRISPR1_74569_75391;Note=GTGTTCCCCGCGCCAGCGGGGATAAACCG;Dbxref=SO:0001459;Ontology_term=CRISPR
NZ_APHC01000067.1	CRISPRDetect	binding_site	74720	74751	32	+	.	ID=CRISPR1_SPACER3_74720_74752;Name=CRISPR1_SPACER3_74720_74752;Parent=CRISPR1_74569_75391;Note=AAATCGTCAATAAAATTATTGGCGCGCCATCC;Dbxref=SO:0001459;Ontology_term=CRISPR
NZ_APHC01000067.1	CRISPRDetect	direct_repeat	74752	74780	29	+	.	ID=CRISPR1_REPEAT4_74752_74781;Name=CRISPR1_REPEAT4_74752_74781;Parent=CRISPR1_74569_75391;Note=GTGTTCCCCGCGCCAGCGGGGATAAACCG;Dbxref=SO:0001459;Ontology_term=CRISPR
NZ_APHC01000067.1	CRISPRDetect	binding_site	74781	74812	32	+	.	ID=CRISPR1_SPACER4_74781_74813;Name=CRISPR1_SPACER4_74781_74813;Parent=CRISPR1_74569_75391;Note=ATAATTTGCTGAACTACGTCCGTATTGAGCTG;Dbxref=SO:0001459;Ontology_term=CRISPR
NZ_APHC01000067.1	CRISPRDetect	direct_repeat	74813	74841	29	+	.	ID=CRISPR1_REPEAT5_74813_74842;Name=CRISPR1_REPEAT5_74813_74842;Parent=CRISPR1_74569_75391;Note=GTGTTCCCCGCGCCAGCGGGGATAAACCG;Dbxref=SO:0001459;Ontology_term=CRISPR
NZ_APHC01000067.1	CRISPRDetect	binding_site	74842	74873	32	+	.	ID=CRISPR1_SPACER5_74842_74874;Name=CRISPR1_SPACER5_74842_74874;Parent=CRISPR1_74569_75391;Note=TGGCCGGAGCCTAAAGACGGGGAGCCGCGTTT;Dbxref=SO:0001459;Ontology_term=CRISPR
NZ_APHC01000067.1	CRISPRDetect	direct_repeat	74874	74902	29	+	.	ID=CRISPR1_REPEAT6_74874_74903;Name=CRISPR1_REPEAT6_74874_74903;Parent=CRISPR1_74569_75391;Note=GTGTTCCCCGCGCCAGCGGGGATAAACCG;Dbxref=SO:0001459;Ontology_term=CRISPR
NZ_APHC01000067.1	CRISPRDetect	binding_site	74903	74934	32	+	.	ID=CRISPR1_SPACER6_74903_74935;Name=CRISPR1_SPACER6_74903_74935;Parent=CRISPR1_74569_75391;Note=GGGGGTGATAACCGCCTCGCTGAACGCTACGC;Dbxref=SO:0001459;Ontology_term=CRISPR
NZ_APHC01000067.1	CRISPRDetect	direct_repeat	74935	74963	29	+	.	ID=CRISPR1_REPEAT7_74935_74964;Name=CRISPR1_REPEAT7_74935_74964;Parent=CRISPR1_74569_75391;Note=GTGTTCCCCGCGCCAGCGGGGATAAACCG;Dbxref=SO:0001459;Ontology_term=CRISPR
NZ_APHC01000067.1	CRISPRDetect	binding_site	74964	74995	32	+	.	ID=CRISPR1_SPACER7_74964_74996;Name=CRISPR1_SPACER7_74964_74996;Parent=CRISPR1_74569_75391;Note=AGTGAAAAATTGCGGTTCGTCCTCCTCATCGT;Dbxref=SO:0001459;Ontology_term=CRISPR
NZ_APHC01000067.1	CRISPRDetect	direct_repeat	74996	75024	29	+	.	ID=CRISPR1_REPEAT8_74996_75025;Name=CRISPR1_REPEAT8_74996_75025;Parent=CRISPR1_74569_75391;Note=GTGTTCCCCGCGCCAGCGGGGATAAACCG;Dbxref=SO:0001459;Ontology_term=CRISPR
NZ_APHC01000067.1	CRISPRDetect	binding_site	75025	75056	32	+	.	ID=CRISPR1_SPACER8_75025_75057;Name=CRISPR1_SPACER8_75025_75057;Parent=CRISPR1_74569_75391;Note=ACTAACGAAAGATTAAACCAGCGCATTGAGTT;Dbxref=SO:0001459;Ontology_term=CRISPR
NZ_APHC01000067.1	CRISPRDetect	direct_repeat	75057	75085	29	+	.	ID=CRISPR1_REPEAT9_75057_75086;Name=CRISPR1_REPEAT9_75057_75086;Parent=CRISPR1_74569_75391;Note=GTGTTCCCCGCGCCAGCGGGGATAAACCG;Dbxref=SO:0001459;Ontology_term=CRISPR
NZ_APHC01000067.1	CRISPRDetect	binding_site	75086	75117	32	+	.	ID=CRISPR1_SPACER9_75086_75118;Name=CRISPR1_SPACER9_75086_75118;Parent=CRISPR1_74569_75391;Note=CATTCGCTCAATAGCGGCCCGCGTGGCGGTGA;Dbxref=SO:0001459;Ontology_term=CRISPR
NZ_APHC01000067.1	CRISPRDetect	direct_repeat	75118	75146	29	+	.	ID=CRISPR1_REPEAT10_75118_75147;Name=CRISPR1_REPEAT10_75118_75147;Parent=CRISPR1_74569_75391;Note=GTGTTCCCCGCGCCAGCGGGGATAAACCG;Dbxref=SO:0001459;Ontology_term=CRISPR
NZ_APHC01000067.1	CRISPRDetect	binding_site	75147	75178	32	+	.	ID=CRISPR1_SPACER10_75147_75179;Name=CRISPR1_SPACER10_75147_75179;Parent=CRISPR1_74569_75391;Note=GGGATTATGTCCTCTAAAGACTGGCTAATCAC;Dbxref=SO:0001459;Ontology_term=CRISPR
NZ_APHC01000067.1	CRISPRDetect	direct_repeat	75179	75207	29	+	.	ID=CRISPR1_REPEAT11_75179_75208;Name=CRISPR1_REPEAT11_75179_75208;Parent=CRISPR1_74569_75391;Note=GTGTTCCCCGCGCCAGCGGGGATAAACCG;Dbxref=SO:0001459;Ontology_term=CRISPR
NZ_APHC01000067.1	CRISPRDetect	binding_site	75208	75239	32	+	.	ID=CRISPR1_SPACER11_75208_75240;Name=CRISPR1_SPACER11_75208_75240;Parent=CRISPR1_74569_75391;Note=CGCGCCCTGCGTGATTTTGAAAATCTGGTGGA;Dbxref=SO:0001459;Ontology_term=CRISPR
NZ_APHC01000067.1	CRISPRDetect	direct_repeat	75240	75268	29	+	.	ID=CRISPR1_REPEAT12_75240_75269;Name=CRISPR1_REPEAT12_75240_75269;Parent=CRISPR1_74569_75391;Note=GTGTTCCCCGCGCCAGCGGGGATAAGCCG;Dbxref=SO:0001459;Ontology_term=CRISPR
NZ_APHC01000067.1	CRISPRDetect	binding_site	75269	75300	32	+	.	ID=CRISPR1_SPACER12_75269_75301;Name=CRISPR1_SPACER12_75269_75301;Parent=CRISPR1_74569_75391;Note=TTGAATACGTCGCGATACCAGTCACTCCGGAA;Dbxref=SO:0001459;Ontology_term=CRISPR
NZ_APHC01000067.1	CRISPRDetect	direct_repeat	75301	75329	29	+	.	ID=CRISPR1_REPEAT13_75301_75330;Name=CRISPR1_REPEAT13_75301_75330;Parent=CRISPR1_74569_75391;Note=GTCTTCCCCGCGCTAGCGGGGATAAACCG;Dbxref=SO:0001459;Ontology_term=CRISPR
NZ_APHC01000067.1	CRISPRDetect	binding_site	75330	75361	32	+	.	ID=CRISPR1_SPACER13_75330_75362;Name=CRISPR1_SPACER13_75330_75362;Parent=CRISPR1_74569_75391;Note=AGGGGCGTTCCGCAGTCGGCAAGGGCTGAAAA;Dbxref=SO:0001459;Ontology_term=CRISPR
NZ_APHC01000067.1	CRISPRDetect	direct_repeat	75362	75392	30	+	.	ID=CRISPR1_REPEAT14_75362_75393;Name=CRISPR1_REPEAT14_75362_75393;Parent=CRISPR1_74569_75391;Note=ATGTTCCCCGCGTCAGCGGGGATAAACACG;Dbxref=SO:0001459;Ontology_term=CRISPR
NZ_APHC01000067.1	CRISPRDetect	repeat_region	57104	58321	1219	+	.	ID=CRISPR2_57104_58322;Note=GTGTTCCCCGCGCCAGCGGGGATAAACCG;Dbxref=SO:0001459;Ontology_term=CRISPR
NZ_APHC01000067.1	CRISPRDetect	direct_repeat	57104	57132	29	+	.	ID=CRISPR2_REPEAT1_57104_57133;Name=CRISPR2_REPEAT1_57104_57133;Parent=CRISPR2_57104_58322;Note=GTGTTCCCCGCGCCAGCGGGGATAAACCG;Dbxref=SO:0001459;Ontology_term=CRISPR
NZ_APHC01000067.1	CRISPRDetect	binding_site	57133	57164	32	+	.	ID=CRISPR2_SPACER1_57133_57165;Name=CRISPR2_SPACER1_57133_57165;Parent=CRISPR2_57104_58322;Note=TTGCGTATTTCGATTGTCTGGACATTTCGTAC;Dbxref=SO:0001459;Ontology_term=CRISPR
NZ_APHC01000067.1	CRISPRDetect	direct_repeat	57165	57193	29	+	.	ID=CRISPR2_REPEAT2_57165_57194;Name=CRISPR2_REPEAT2_57165_57194;Parent=CRISPR2_57104_58322;Note=GTGTTCCCCGCGCCAGCGGGGATAAACCG;Dbxref=SO:0001459;Ontology_term=CRISPR
NZ_APHC01000067.1	CRISPRDetect	binding_site	57194	57225	32	+	.	ID=CRISPR2_SPACER2_57194_57226;Name=CRISPR2_SPACER2_57194_57226;Parent=CRISPR2_57104_58322;Note=GCAGAATATGATTTATATAGAACCAATGAACT;Dbxref=SO:0001459;Ontology_term=CRISPR
NZ_APHC01000067.1	CRISPRDetect	direct_repeat	57226	57254	29	+	.	ID=CRISPR2_REPEAT3_57226_57255;Name=CRISPR2_REPEAT3_57226_57255;Parent=CRISPR2_57104_58322;Note=GTGTTCCCCGCGCCAGCGGGGATAAACCG;Dbxref=SO:0001459;Ontology_term=CRISPR
NZ_APHC01000067.1	CRISPRDetect	binding_site	57255	57286	32	+	.	ID=CRISPR2_SPACER3_57255_57287;Name=CRISPR2_SPACER3_57255_57287;Parent=CRISPR2_57104_58322;Note=CCGGCGTGTGTTGTTGAGGATCAGTCTGGAGA;Dbxref=SO:0001459;Ontology_term=CRISPR
NZ_APHC01000067.1	CRISPRDetect	direct_repeat	57287	57315	29	+	.	ID=CRISPR2_REPEAT4_57287_57316;Name=CRISPR2_REPEAT4_57287_57316;Parent=CRISPR2_57104_58322;Note=GTGTTCCCCGCGCCAGCGGGGATAAACCG;Dbxref=SO:0001459;Ontology_term=CRISPR
NZ_APHC01000067.1	CRISPRDetect	binding_site	57316	57347	32	+	.	ID=CRISPR2_SPACER4_57316_57348;Name=CRISPR2_SPACER4_57316_57348;Parent=CRISPR2_57104_58322;Note=CGGGCCATGTTCTTTTCCCTCTAAAAAATCCG;Dbxref=SO:0001459;Ontology_term=CRISPR
NZ_APHC01000067.1	CRISPRDetect	direct_repeat	57348	57376	29	+	.	ID=CRISPR2_REPEAT5_57348_57377;Name=CRISPR2_REPEAT5_57348_57377;Parent=CRISPR2_57104_58322;Note=GTGTTCCCCGCGCCAGCGGGGATAAACCC;Dbxref=SO:0001459;Ontology_term=CRISPR
NZ_APHC01000067.1	CRISPRDetect	binding_site	57377	57408	32	+	.	ID=CRISPR2_SPACER5_57377_57409;Name=CRISPR2_SPACER5_57377_57409;Parent=CRISPR2_57104_58322;Note=GTTGCTCAAAAAACTGAACGAGGGTAACTACC;Dbxref=SO:0001459;Ontology_term=CRISPR
NZ_APHC01000067.1	CRISPRDetect	direct_repeat	57409	57437	29	+	.	ID=CRISPR2_REPEAT6_57409_57438;Name=CRISPR2_REPEAT6_57409_57438;Parent=CRISPR2_57104_58322;Note=GTGTTCCCCGCGCCAGCGGGGATAAACCG;Dbxref=SO:0001459;Ontology_term=CRISPR
NZ_APHC01000067.1	CRISPRDetect	binding_site	57438	57469	32	+	.	ID=CRISPR2_SPACER6_57438_57470;Name=CRISPR2_SPACER6_57438_57470;Parent=CRISPR2_57104_58322;Note=ATTGTGTTGTCGCCGCTAGTGGCTTGGGTTAA;Dbxref=SO:0001459;Ontology_term=CRISPR
NZ_APHC01000067.1	CRISPRDetect	direct_repeat	57470	57498	29	+	.	ID=CRISPR2_REPEAT7_57470_57499;Name=CRISPR2_REPEAT7_57470_57499;Parent=CRISPR2_57104_58322;Note=GTGTTCCCCGCGCCAGCGGGGATAAACCG;Dbxref=SO:0001459;Ontology_term=CRISPR
NZ_APHC01000067.1	CRISPRDetect	binding_site	57499	57530	32	+	.	ID=CRISPR2_SPACER7_57499_57531;Name=CRISPR2_SPACER7_57499_57531;Parent=CRISPR2_57104_58322;Note=AATATCCACTTAAACACAACCATTATTCGCTA;Dbxref=SO:0001459;Ontology_term=CRISPR
NZ_APHC01000067.1	CRISPRDetect	direct_repeat	57531	57559	29	+	.	ID=CRISPR2_REPEAT8_57531_57560;Name=CRISPR2_REPEAT8_57531_57560;Parent=CRISPR2_57104_58322;Note=GTGTTCCCCGCGCCAGCGGGGATAAACCG;Dbxref=SO:0001459;Ontology_term=CRISPR
NZ_APHC01000067.1	CRISPRDetect	direct_repeat	57561	57589	29	+	.	ID=CRISPR2_REPEAT9_57561_57590;Name=CRISPR2_REPEAT9_57561_57590;Parent=CRISPR2_57104_58322;Note=TTTCTCACCGCGCCAGCGGGGATAAACCG;Dbxref=SO:0001459;Ontology_term=CRISPR
NZ_APHC01000067.1	CRISPRDetect	binding_site	57590	57621	32	+	.	ID=CRISPR2_SPACER9_57590_57622;Name=CRISPR2_SPACER9_57590_57622;Parent=CRISPR2_57104_58322;Note=CCGGCATCAGCGCCGATCCGTTCATAGTGCCC;Dbxref=SO:0001459;Ontology_term=CRISPR
NZ_APHC01000067.1	CRISPRDetect	direct_repeat	57622	57650	29	+	.	ID=CRISPR2_REPEAT10_57622_57651;Name=CRISPR2_REPEAT10_57622_57651;Parent=CRISPR2_57104_58322;Note=GTGTTCCCCGCGCCAGCGGGGATAAACCG;Dbxref=SO:0001459;Ontology_term=CRISPR
NZ_APHC01000067.1	CRISPRDetect	binding_site	57651	57682	32	+	.	ID=CRISPR2_SPACER10_57651_57683;Name=CRISPR2_SPACER10_57651_57683;Parent=CRISPR2_57104_58322;Note=GTCCGTCAGGTTGGATCGGATGGCATTCCGGT;Dbxref=SO:0001459;Ontology_term=CRISPR
NZ_APHC01000067.1	CRISPRDetect	direct_repeat	57683	57711	29	+	.	ID=CRISPR2_REPEAT11_57683_57712;Name=CRISPR2_REPEAT11_57683_57712;Parent=CRISPR2_57104_58322;Note=GTGTTCCCCGCGCCAGCGGGGATAAACCG;Dbxref=SO:0001459;Ontology_term=CRISPR
NZ_APHC01000067.1	CRISPRDetect	binding_site	57712	57743	32	+	.	ID=CRISPR2_SPACER11_57712_57744;Name=CRISPR2_SPACER11_57712_57744;Parent=CRISPR2_57104_58322;Note=CTTTCATTGCGCAGGGTATGCAGTCGGTTTCC;Dbxref=SO:0001459;Ontology_term=CRISPR
NZ_APHC01000067.1	CRISPRDetect	direct_repeat	57744	57772	29	+	.	ID=CRISPR2_REPEAT12_57744_57773;Name=CRISPR2_REPEAT12_57744_57773;Parent=CRISPR2_57104_58322;Note=GTGTTCCCCGCGCCAGCGGGGATAAACCG;Dbxref=SO:0001459;Ontology_term=CRISPR
NZ_APHC01000067.1	CRISPRDetect	binding_site	57773	57804	32	+	.	ID=CRISPR2_SPACER12_57773_57805;Name=CRISPR2_SPACER12_57773_57805;Parent=CRISPR2_57104_58322;Note=CGTCAGCGCGGTATTGAGGCCGGGGACCGCCC;Dbxref=SO:0001459;Ontology_term=CRISPR
NZ_APHC01000067.1	CRISPRDetect	direct_repeat	57805	57835	30	+	.	ID=CRISPR2_REPEAT13_57805_57836;Name=CRISPR2_REPEAT13_57805_57836;Parent=CRISPR2_57104_58322;Note=GTGTTCCCCGCGGCCAGCGGGGATAAACCG;Dbxref=SO:0001459;Ontology_term=CRISPR
NZ_APHC01000067.1	CRISPRDetect	binding_site	57836	57867	32	+	.	ID=CRISPR2_SPACER13_57836_57868;Name=CRISPR2_SPACER13_57836_57868;Parent=CRISPR2_57104_58322;Note=AACAGGAACAGGAAAAAAAAGATTTGTCCGGT;Dbxref=SO:0001459;Ontology_term=CRISPR
NZ_APHC01000067.1	CRISPRDetect	direct_repeat	57867	57895	29	+	.	ID=CRISPR2_REPEAT14_57867_57896;Name=CRISPR2_REPEAT14_57867_57896;Parent=CRISPR2_57104_58322;Note=GTGTTCCCCGCGCCAGCGGGGATAAACCG;Dbxref=SO:0001459;Ontology_term=CRISPR
NZ_APHC01000067.1	CRISPRDetect	binding_site	57896	57927	32	+	.	ID=CRISPR2_SPACER14_57896_57928;Name=CRISPR2_SPACER14_57896_57928;Parent=CRISPR2_57104_58322;Note=ACGTTTTAACAGGGTAATATTTACTTAATTAT;Dbxref=SO:0001459;Ontology_term=CRISPR
NZ_APHC01000067.1	CRISPRDetect	direct_repeat	57928	57956	29	+	.	ID=CRISPR2_REPEAT15_57928_57957;Name=CRISPR2_REPEAT15_57928_57957;Parent=CRISPR2_57104_58322;Note=GTGTTCCCCGCGCCAGCGGGGATAAACCG;Dbxref=SO:0001459;Ontology_term=CRISPR
NZ_APHC01000067.1	CRISPRDetect	binding_site	57957	57988	32	+	.	ID=CRISPR2_SPACER15_57957_57989;Name=CRISPR2_SPACER15_57957_57989;Parent=CRISPR2_57104_58322;Note=GTTACTTTATTATCTCTCGCATAGACCCGGCA;Dbxref=SO:0001459;Ontology_term=CRISPR
NZ_APHC01000067.1	CRISPRDetect	direct_repeat	57989	58017	29	+	.	ID=CRISPR2_REPEAT16_57989_58018;Name=CRISPR2_REPEAT16_57989_58018;Parent=CRISPR2_57104_58322;Note=GTGTTCCCCGCGCCAGCGGGGATAAACCG;Dbxref=SO:0001459;Ontology_term=CRISPR
NZ_APHC01000067.1	CRISPRDetect	binding_site	58018	58049	32	+	.	ID=CRISPR2_SPACER16_58018_58050;Name=CRISPR2_SPACER16_58018_58050;Parent=CRISPR2_57104_58322;Note=GTTACTTTATTATCTCTCGCATAGACCCGGCA;Dbxref=SO:0001459;Ontology_term=CRISPR
NZ_APHC01000067.1	CRISPRDetect	direct_repeat	58050	58078	29	+	.	ID=CRISPR2_REPEAT17_58050_58079;Name=CRISPR2_REPEAT17_58050_58079;Parent=CRISPR2_57104_58322;Note=GTGTTCCCCGCGCCAGCGGGGATAAACCG;Dbxref=SO:0001459;Ontology_term=CRISPR
NZ_APHC01000067.1	CRISPRDetect	binding_site	58079	58110	32	+	.	ID=CRISPR2_SPACER17_58079_58111;Name=CRISPR2_SPACER17_58079_58111;Parent=CRISPR2_57104_58322;Note=CGGTCATTTTAAAGAATCCCGTTAAACAACAC;Dbxref=SO:0001459;Ontology_term=CRISPR
NZ_APHC01000067.1	CRISPRDetect	direct_repeat	58111	58139	29	+	.	ID=CRISPR2_REPEAT18_58111_58140;Name=CRISPR2_REPEAT18_58111_58140;Parent=CRISPR2_57104_58322;Note=GTGTTCCCCGCGCCAGCGGGGATAAACCG;Dbxref=SO:0001459;Ontology_term=CRISPR
NZ_APHC01000067.1	CRISPRDetect	binding_site	58140	58171	32	+	.	ID=CRISPR2_SPACER18_58140_58172;Name=CRISPR2_SPACER18_58140_58172;Parent=CRISPR2_57104_58322;Note=CAGGTTATGCGCAAAAATTAATTCATATTATA;Dbxref=SO:0001459;Ontology_term=CRISPR
NZ_APHC01000067.1	CRISPRDetect	direct_repeat	58172	58200	29	+	.	ID=CRISPR2_REPEAT19_58172_58201;Name=CRISPR2_REPEAT19_58172_58201;Parent=CRISPR2_57104_58322;Note=GTGTTCCCCGCGCCAGCAGGGATAAACCG;Dbxref=SO:0001459;Ontology_term=CRISPR
NZ_APHC01000067.1	CRISPRDetect	binding_site	58201	58232	32	+	.	ID=CRISPR2_SPACER19_58201_58233;Name=CRISPR2_SPACER19_58201_58233;Parent=CRISPR2_57104_58322;Note=GACGAGTTCTGGAAATGGTTAGCTGATAAAGA;Dbxref=SO:0001459;Ontology_term=CRISPR
NZ_APHC01000067.1	CRISPRDetect	direct_repeat	58233	58261	29	+	.	ID=CRISPR2_REPEAT20_58233_58262;Name=CRISPR2_REPEAT20_58233_58262;Parent=CRISPR2_57104_58322;Note=GTGTTCCCCGCGCCAGCGGGGATAAACCG;Dbxref=SO:0001459;Ontology_term=CRISPR
NZ_APHC01000067.1	CRISPRDetect	binding_site	58262	58293	32	+	.	ID=CRISPR2_SPACER20_58262_58294;Name=CRISPR2_SPACER20_58262_58294;Parent=CRISPR2_57104_58322;Note=CGTTCATCGGCAGCGTCACGCAATATGAAGAT;Dbxref=SO:0001459;Ontology_term=CRISPR
NZ_APHC01000067.1	CRISPRDetect	direct_repeat	58294	58321	28	+	.	ID=CRISPR2_REPEAT21_58294_58322;Name=CRISPR2_REPEAT21_58294_58322;Parent=CRISPR2_57104_58322;Note=GTGTTCCCCGCGCCAACAAGGATAGCCG;Dbxref=SO:0001459;Ontology_term=CRISPR
NZ_AJMO01000017.1	CRISPRDetect	repeat_region	32	425	395	+	.	ID=CRISPR2_32_426;Note=GTGTTCCCCGCGCCAGCGGGGATAAACCG;Dbxref=SO:0001459;Ontology_term=CRISPR
NZ_AJMO01000017.1	CRISPRDetect	direct_repeat	32	60	29	+	.	ID=CRISPR2_REPEAT1_32_61;Name=CRISPR1_REPEAT1_32_61;Parent=CRISPR1_32_426;Note=GTGTTCCCCGCGCCAGCGGGGATAAACCG;Dbxref=SO:0001459;Ontology_term=CRISPR
NZ_AJMO01000017.1	CRISPRDetect	binding_site	61	92	32	+	.	ID=CRISPR2_SPACER1_61_93;Name=CRISPR1_SPACER1_61_93;Parent=CRISPR1_32_426;Note=AACAGGAACAGGAAAAAAAAGATTTGTCCGGT;Dbxref=SO:0001459;Ontology_term=CRISPR
NZ_AJMO01000017.1	CRISPRDetect	direct_repeat	93	121	29	+	.	ID=CRISPR2_REPEAT2_93_122;Name=CRISPR1_REPEAT2_93_122;Parent=CRISPR1_32_426;Note=GTGTTCCCCGCGCCAGCGGGGATAAACCG;Dbxref=SO:0001459;Ontology_term=CRISPR
NZ_AJMO01000017.1	CRISPRDetect	binding_site	122	153	32	+	.	ID=CRISPR2_SPACER2_122_154;Name=CRISPR1_SPACER2_122_154;Parent=CRISPR1_32_426;Note=GTTACTTTATTATCTCTCGCATAGACCCGGCA;Dbxref=SO:0001459;Ontology_term=CRISPR
NZ_AJMO01000017.1	CRISPRDetect	direct_repeat	154	182	29	+	.	ID=CRISPR2_REPEAT3_154_183;Name=CRISPR1_REPEAT3_154_183;Parent=CRISPR1_32_426;Note=GTGTTCCCCGCGCCAGCGGGGATAAACCG;Dbxref=SO:0001459;Ontology_term=CRISPR
NZ_AJMO01000017.1	CRISPRDetect	binding_site	183	214	32	+	.	ID=CRISPR2_SPACER3_183_215;Name=CRISPR1_SPACER3_183_215;Parent=CRISPR1_32_426;Note=CGGTCATTTTAAAGAATCCCGTTAAACAACAC;Dbxref=SO:0001459;Ontology_term=CRISPR
NZ_AJMO01000017.1	CRISPRDetect	direct_repeat	215	243	29	+	.	ID=CRISPR2_REPEAT4_215_244;Name=CRISPR1_REPEAT4_215_244;Parent=CRISPR1_32_426;Note=GTGTTCCCCGCGCCAGCGGGGATAAACCG;Dbxref=SO:0001459;Ontology_term=CRISPR
NZ_AJMO01000017.1	CRISPRDetect	binding_site	244	275	32	+	.	ID=CRISPR2_SPACER4_244_276;Name=CRISPR1_SPACER4_244_276;Parent=CRISPR1_32_426;Note=CAGGTTATGCGCAAAAATTAATTCATATTATA;Dbxref=SO:0001459;Ontology_term=CRISPR
NZ_AJMO01000017.1	CRISPRDetect	direct_repeat	276	304	29	+	.	ID=CRISPR2_REPEAT5_276_305;Name=CRISPR1_REPEAT5_276_305;Parent=CRISPR1_32_426;Note=GTGTTCCCCGCGCCAGCAGGGATAAACCG;Dbxref=SO:0001459;Ontology_term=CRISPR
NZ_AJMO01000017.1	CRISPRDetect	binding_site	305	336	32	+	.	ID=CRISPR2_SPACER5_305_337;Name=CRISPR1_SPACER5_305_337;Parent=CRISPR1_32_426;Note=GACGAGTTCTGGAAATGGTTAGCTGATAAAGA;Dbxref=SO:0001459;Ontology_term=CRISPR
NZ_AJMO01000017.1	CRISPRDetect	direct_repeat	337	365	29	+	.	ID=CRISPR2_REPEAT6_337_366;Name=CRISPR1_REPEAT6_337_366;Parent=CRISPR1_32_426;Note=GTGTTCCCCGCGCCAGCGGGGATAAACCG;Dbxref=SO:0001459;Ontology_term=CRISPR
NZ_AJMO01000017.1	CRISPRDetect	binding_site	366	397	32	+	.	ID=CRISPR2_SPACER6_366_398;Name=CRISPR1_SPACER6_366_398;Parent=CRISPR1_32_426;Note=CGTTCATCGGCAGCGTCACGCAATATGAAGAT;Dbxref=SO:0001459;Ontology_term=CRISPR
NZ_AJMO01000017.1	CRISPRDetect	direct_repeat	398	425	28	+	.	ID=CRISPR2_REPEAT7_398_426;Name=CRISPR1_REPEAT7_398_426;Parent=CRISPR1_32_426;Note=GTGTTCCCCGCGCCAACAAGGATAGCCG;Dbxref=SO:0001459;Ontology_term=CRISPR
NZ_AJMO01000017.1	CRISPRDetect	repeat_region	16673	17006	335	+	.	ID=CRISPR1_16673_17007;Note=GTGTTCCCCGCGCCAGCGGGGATAAACCG;Dbxref=SO:0001459;Ontology_term=CRISPR
NZ_AJMO01000017.1	CRISPRDetect	direct_repeat	16673	16701	29	+	.	ID=CRISPR1_REPEAT1_16673_16702;Name=CRISPR2_REPEAT1_16673_16702;Parent=CRISPR2_16673_17007;Note=GTGTTCCCCGCGCCAGCGGGGATAAACCG;Dbxref=SO:0001459;Ontology_term=CRISPR
NZ_AJMO01000017.1	CRISPRDetect	binding_site	16702	16733	32	+	.	ID=CRISPR1_SPACER1_16702_16734;Name=CRISPR2_SPACER1_16702_16734;Parent=CRISPR2_16673_17007;Note=CCAGCCTGTAGCGTGGGGGCGTTGGGTAGCCT;Dbxref=SO:0001459;Ontology_term=CRISPR
NZ_AJMO01000017.1	CRISPRDetect	direct_repeat	16734	16762	29	+	.	ID=CRISPR1_REPEAT2_16734_16763;Name=CRISPR2_REPEAT2_16734_16763;Parent=CRISPR2_16673_17007;Note=GTGTTCCCCGCGCCAGCGGGGATAAACCG;Dbxref=SO:0001459;Ontology_term=CRISPR
NZ_AJMO01000017.1	CRISPRDetect	binding_site	16763	16794	32	+	.	ID=CRISPR1_SPACER2_16763_16795;Name=CRISPR2_SPACER2_16763_16795;Parent=CRISPR2_16673_17007;Note=GGGATTATGTCCTCTAAAGACTGGCTAATCAC;Dbxref=SO:0001459;Ontology_term=CRISPR
NZ_AJMO01000017.1	CRISPRDetect	direct_repeat	16795	16823	29	+	.	ID=CRISPR1_REPEAT3_16795_16824;Name=CRISPR2_REPEAT3_16795_16824;Parent=CRISPR2_16673_17007;Note=GTGTTCCCCGCGCCAGCGGGGATAAACCG;Dbxref=SO:0001459;Ontology_term=CRISPR
NZ_AJMO01000017.1	CRISPRDetect	binding_site	16824	16855	32	+	.	ID=CRISPR1_SPACER3_16824_16856;Name=CRISPR2_SPACER3_16824_16856;Parent=CRISPR2_16673_17007;Note=CGCGCCCTGCGTGATTTTGAAAATCTGGTGGA;Dbxref=SO:0001459;Ontology_term=CRISPR
NZ_AJMO01000017.1	CRISPRDetect	direct_repeat	16856	16884	29	+	.	ID=CRISPR1_REPEAT4_16856_16885;Name=CRISPR2_REPEAT4_16856_16885;Parent=CRISPR2_16673_17007;Note=GTGTTCCCCGCGCCAGCGGGGATAAGCCG;Dbxref=SO:0001459;Ontology_term=CRISPR
NZ_AJMO01000017.1	CRISPRDetect	binding_site	16885	16916	32	+	.	ID=CRISPR1_SPACER4_16885_16917;Name=CRISPR2_SPACER4_16885_16917;Parent=CRISPR2_16673_17007;Note=TTGAATACGTCGCGATACCAGTCACTCCGGAA;Dbxref=SO:0001459;Ontology_term=CRISPR
NZ_AJMO01000017.1	CRISPRDetect	direct_repeat	16917	16945	29	+	.	ID=CRISPR1_REPEAT5_16917_16946;Name=CRISPR2_REPEAT5_16917_16946;Parent=CRISPR2_16673_17007;Note=GTCTTCCCCGCGCTAGCGGGGATAAACCG;Dbxref=SO:0001459;Ontology_term=CRISPR
NZ_AJMO01000017.1	CRISPRDetect	binding_site	16946	16977	32	+	.	ID=CRISPR1_SPACER5_16946_16978;Name=CRISPR2_SPACER5_16946_16978;Parent=CRISPR2_16673_17007;Note=AGGGGCGTTCCGCAGTCGGCAAGGGCTGAAAA;Dbxref=SO:0001459;Ontology_term=CRISPR
NZ_AJMO01000017.1	CRISPRDetect	direct_repeat	16978	17008	30	+	.	ID=CRISPR1_REPEAT6_16978_17009;Name=CRISPR2_REPEAT6_16978_17009;Parent=CRISPR2_16673_17007;Note=ATGTTCCCCGCGTCAGCGGGGATAAACACG;Dbxref=SO:0001459;Ontology_term=CRISPR
NZ_APHF01000048.1	CRISPRDetect	repeat_region	162072	162405	335	+	.	ID=CRISPR1_162072_162406;Note=GTGTTCCCCGCGCCAGCGGGGATAAACCG;Dbxref=SO:0001459;Ontology_term=CRISPR
NZ_APHF01000048.1	CRISPRDetect	direct_repeat	162072	162100	29	+	.	ID=CRISPR1_REPEAT1_162072_162101;Name=CRISPR1_REPEAT1_162072_162101;Parent=CRISPR1_162072_162406;Note=GTGTTCCCCGCGCCAGCGGGGATAAACCG;Dbxref=SO:0001459;Ontology_term=CRISPR
NZ_APHF01000048.1	CRISPRDetect	binding_site	162101	162132	32	+	.	ID=CRISPR1_SPACER1_162101_162133;Name=CRISPR1_SPACER1_162101_162133;Parent=CRISPR1_162072_162406;Note=CCAGCCTGTAGCGTGGGGGCGTTGGGTAGCCT;Dbxref=SO:0001459;Ontology_term=CRISPR
NZ_APHF01000048.1	CRISPRDetect	direct_repeat	162133	162161	29	+	.	ID=CRISPR1_REPEAT2_162133_162162;Name=CRISPR1_REPEAT2_162133_162162;Parent=CRISPR1_162072_162406;Note=GTGTTCCCCGCGCCAGCGGGGATAAACCG;Dbxref=SO:0001459;Ontology_term=CRISPR
NZ_APHF01000048.1	CRISPRDetect	binding_site	162162	162193	32	+	.	ID=CRISPR1_SPACER2_162162_162194;Name=CRISPR1_SPACER2_162162_162194;Parent=CRISPR1_162072_162406;Note=GGGATTATGTCCTCTAAAGACTGGCTAATCAC;Dbxref=SO:0001459;Ontology_term=CRISPR
NZ_APHF01000048.1	CRISPRDetect	direct_repeat	162194	162222	29	+	.	ID=CRISPR1_REPEAT3_162194_162223;Name=CRISPR1_REPEAT3_162194_162223;Parent=CRISPR1_162072_162406;Note=GTGTTCCCCGCGCCAGCGGGGATAAACCG;Dbxref=SO:0001459;Ontology_term=CRISPR
NZ_APHF01000048.1	CRISPRDetect	binding_site	162223	162254	32	+	.	ID=CRISPR1_SPACER3_162223_162255;Name=CRISPR1_SPACER3_162223_162255;Parent=CRISPR1_162072_162406;Note=CGCGCCCTGCGTGATTTTGAAAATCTGGTGGA;Dbxref=SO:0001459;Ontology_term=CRISPR
NZ_APHF01000048.1	CRISPRDetect	direct_repeat	162255	162283	29	+	.	ID=CRISPR1_REPEAT4_162255_162284;Name=CRISPR1_REPEAT4_162255_162284;Parent=CRISPR1_162072_162406;Note=GTGTTCCCCGCGCCAGCGGGGATAAGCCG;Dbxref=SO:0001459;Ontology_term=CRISPR
NZ_APHF01000048.1	CRISPRDetect	binding_site	162284	162315	32	+	.	ID=CRISPR1_SPACER4_162284_162316;Name=CRISPR1_SPACER4_162284_162316;Parent=CRISPR1_162072_162406;Note=TTGAATACGTCGCGATACCAGTCACTCCGGAA;Dbxref=SO:0001459;Ontology_term=CRISPR
NZ_APHF01000048.1	CRISPRDetect	direct_repeat	162316	162344	29	+	.	ID=CRISPR1_REPEAT5_162316_162345;Name=CRISPR1_REPEAT5_162316_162345;Parent=CRISPR1_162072_162406;Note=GTCTTCCCCGCGCTAGCGGGGATAAACCG;Dbxref=SO:0001459;Ontology_term=CRISPR
NZ_APHF01000048.1	CRISPRDetect	binding_site	162345	162376	32	+	.	ID=CRISPR1_SPACER5_162345_162377;Name=CRISPR1_SPACER5_162345_162377;Parent=CRISPR1_162072_162406;Note=AGGGGCGTTCCGCAGTCGGCAAGGGCTGAAAA;Dbxref=SO:0001459;Ontology_term=CRISPR
NZ_APHF01000048.1	CRISPRDetect	direct_repeat	162377	162407	30	+	.	ID=CRISPR1_REPEAT6_162377_162408;Name=CRISPR1_REPEAT6_162377_162408;Parent=CRISPR1_162072_162406;Note=ATGTTCCCCGCGTCAGCGGGGATAAACACG;Dbxref=SO:0001459;Ontology_term=CRISPR
NZ_APHF01000048.1	CRISPRDetect	repeat_region	144820	145825	1007	+	.	ID=CRISPR2_144820_145826;Note=GTGTTCCCCGCGCCAGCGGGGATAAACCG;Dbxref=SO:0001459;Ontology_term=CRISPR
NZ_APHF01000048.1	CRISPRDetect	direct_repeat	144820	144848	29	+	.	ID=CRISPR2_REPEAT1_144820_144849;Name=CRISPR2_REPEAT1_144820_144849;Parent=CRISPR2_144820_145826;Note=GTGTTCCCCGCGCCAGCGGGGATAAACCG;Dbxref=SO:0001459;Ontology_term=CRISPR
NZ_APHF01000048.1	CRISPRDetect	binding_site	144849	144880	32	+	.	ID=CRISPR2_SPACER1_144849_144881;Name=CRISPR2_SPACER1_144849_144881;Parent=CRISPR2_144820_145826;Note=TTGCGTATTTCGATTGTCTGGACATTTCGTAC;Dbxref=SO:0001459;Ontology_term=CRISPR
NZ_APHF01000048.1	CRISPRDetect	direct_repeat	144881	144909	29	+	.	ID=CRISPR2_REPEAT2_144881_144910;Name=CRISPR2_REPEAT2_144881_144910;Parent=CRISPR2_144820_145826;Note=GTGTTCCCCGCGCCAGCGGGGATAAACCG;Dbxref=SO:0001459;Ontology_term=CRISPR
NZ_APHF01000048.1	CRISPRDetect	binding_site	144910	144941	32	+	.	ID=CRISPR2_SPACER2_144910_144942;Name=CRISPR2_SPACER2_144910_144942;Parent=CRISPR2_144820_145826;Note=TGCTTCCTGCTGATTTTCTGCGTCTACTGGAT;Dbxref=SO:0001459;Ontology_term=CRISPR
NZ_APHF01000048.1	CRISPRDetect	direct_repeat	144942	144970	29	+	.	ID=CRISPR2_REPEAT3_144942_144971;Name=CRISPR2_REPEAT3_144942_144971;Parent=CRISPR2_144820_145826;Note=GTGTTCCCCGCGCCAGCGGGGATAAACCG;Dbxref=SO:0001459;Ontology_term=CRISPR
NZ_APHF01000048.1	CRISPRDetect	binding_site	144971	145002	32	+	.	ID=CRISPR2_SPACER3_144971_145003;Name=CRISPR2_SPACER3_144971_145003;Parent=CRISPR2_144820_145826;Note=GCAGAATATGATTTATATAGAACCAATGAACT;Dbxref=SO:0001459;Ontology_term=CRISPR
NZ_APHF01000048.1	CRISPRDetect	direct_repeat	145003	145031	29	+	.	ID=CRISPR2_REPEAT4_145003_145032;Name=CRISPR2_REPEAT4_145003_145032;Parent=CRISPR2_144820_145826;Note=GTGTTCCCCGCGCCAGCGGGGATAAACCG;Dbxref=SO:0001459;Ontology_term=CRISPR
NZ_APHF01000048.1	CRISPRDetect	binding_site	145032	145063	32	+	.	ID=CRISPR2_SPACER4_145032_145064;Name=CRISPR2_SPACER4_145032_145064;Parent=CRISPR2_144820_145826;Note=CCGGCGTGTGTTGTTGAGGATCAGTCTGGAGA;Dbxref=SO:0001459;Ontology_term=CRISPR
NZ_APHF01000048.1	CRISPRDetect	direct_repeat	145064	145092	29	+	.	ID=CRISPR2_REPEAT5_145064_145093;Name=CRISPR2_REPEAT5_145064_145093;Parent=CRISPR2_144820_145826;Note=GTGTTCCCCGCGCCAGCGGGGATAAACCG;Dbxref=SO:0001459;Ontology_term=CRISPR
NZ_APHF01000048.1	CRISPRDetect	binding_site	145093	145125	33	+	.	ID=CRISPR2_SPACER5_145093_145126;Name=CRISPR2_SPACER5_145093_145126;Parent=CRISPR2_144820_145826;Note=CGGGCCATGTTCTTTTCCCTCTAAAAAAATCCG;Dbxref=SO:0001459;Ontology_term=CRISPR
NZ_APHF01000048.1	CRISPRDetect	direct_repeat	145126	145154	29	+	.	ID=CRISPR2_REPEAT6_145126_145155;Name=CRISPR2_REPEAT6_145126_145155;Parent=CRISPR2_144820_145826;Note=GTGTTCCCCGCGCCAGCGGGGATAAACCC;Dbxref=SO:0001459;Ontology_term=CRISPR
NZ_APHF01000048.1	CRISPRDetect	binding_site	145155	145186	32	+	.	ID=CRISPR2_SPACER6_145155_145187;Name=CRISPR2_SPACER6_145155_145187;Parent=CRISPR2_144820_145826;Note=GTTGCTCAAAAAACTGAACGAGGGTAACTACC;Dbxref=SO:0001459;Ontology_term=CRISPR
NZ_APHF01000048.1	CRISPRDetect	direct_repeat	145187	145215	29	+	.	ID=CRISPR2_REPEAT7_145187_145216;Name=CRISPR2_REPEAT7_145187_145216;Parent=CRISPR2_144820_145826;Note=GTGTTCCCCGCGCCAGCGGGGATAAACCG;Dbxref=SO:0001459;Ontology_term=CRISPR
NZ_APHF01000048.1	CRISPRDetect	binding_site	145216	145247	32	+	.	ID=CRISPR2_SPACER7_145216_145248;Name=CRISPR2_SPACER7_145216_145248;Parent=CRISPR2_144820_145826;Note=AAAAAACAGAAGAACGGCAAGCGGCACCTCAA;Dbxref=SO:0001459;Ontology_term=CRISPR
NZ_APHF01000048.1	CRISPRDetect	direct_repeat	145248	145276	29	+	.	ID=CRISPR2_REPEAT8_145248_145277;Name=CRISPR2_REPEAT8_145248_145277;Parent=CRISPR2_144820_145826;Note=GTGTTCCCCGCGCCAGCGGGGATAAACCG;Dbxref=SO:0001459;Ontology_term=CRISPR
NZ_APHF01000048.1	CRISPRDetect	binding_site	145277	145308	32	+	.	ID=CRISPR2_SPACER8_145277_145309;Name=CRISPR2_SPACER8_145277_145309;Parent=CRISPR2_144820_145826;Note=GTCCGTCAGGTTGGATCGGATGGCATTCCGGT;Dbxref=SO:0001459;Ontology_term=CRISPR
NZ_APHF01000048.1	CRISPRDetect	direct_repeat	145309	145337	29	+	.	ID=CRISPR2_REPEAT9_145309_145338;Name=CRISPR2_REPEAT9_145309_145338;Parent=CRISPR2_144820_145826;Note=GTGTTCCCCGCGCCAGCGGGGATAAACCG;Dbxref=SO:0001459;Ontology_term=CRISPR
NZ_APHF01000048.1	CRISPRDetect	binding_site	145338	145369	32	+	.	ID=CRISPR2_SPACER9_145338_145370;Name=CRISPR2_SPACER9_145338_145370;Parent=CRISPR2_144820_145826;Note=CTTTCATTGCGCAGGGTATGCAGTCGGTTTCC;Dbxref=SO:0001459;Ontology_term=CRISPR
NZ_APHF01000048.1	CRISPRDetect	direct_repeat	145370	145398	29	+	.	ID=CRISPR2_REPEAT10_145370_145399;Name=CRISPR2_REPEAT10_145370_145399;Parent=CRISPR2_144820_145826;Note=GTGTTCCCCGCGCCAGCGGGGATAAACCG;Dbxref=SO:0001459;Ontology_term=CRISPR
NZ_APHF01000048.1	CRISPRDetect	binding_site	145399	145430	32	+	.	ID=CRISPR2_SPACER10_145399_145431;Name=CRISPR2_SPACER10_145399_145431;Parent=CRISPR2_144820_145826;Note=CGTCAGCGCGGTATTGAGGCCGGGGACCGCCC;Dbxref=SO:0001459;Ontology_term=CRISPR
NZ_APHF01000048.1	CRISPRDetect	direct_repeat	145431	145459	29	+	.	ID=CRISPR2_REPEAT11_145431_145460;Name=CRISPR2_REPEAT11_145431_145460;Parent=CRISPR2_144820_145826;Note=GTGTTCCCCGCGCCAGCGGGGATAAACCG;Dbxref=SO:0001459;Ontology_term=CRISPR
NZ_APHF01000048.1	CRISPRDetect	binding_site	145460	145492	33	+	.	ID=CRISPR2_SPACER11_145460_145493;Name=CRISPR2_SPACER11_145460_145493;Parent=CRISPR2_144820_145826;Note=AACAGGAACAGGAAAAAAAAAGATTTGTCCGGT;Dbxref=SO:0001459;Ontology_term=CRISPR
NZ_APHF01000048.1	CRISPRDetect	direct_repeat	145493	145521	29	+	.	ID=CRISPR2_REPEAT12_145493_145522;Name=CRISPR2_REPEAT12_145493_145522;Parent=CRISPR2_144820_145826;Note=GTGTTCCCCGCGCCAGCGGGGATAAACCG;Dbxref=SO:0001459;Ontology_term=CRISPR
NZ_APHF01000048.1	CRISPRDetect	binding_site	145522	145553	32	+	.	ID=CRISPR2_SPACER12_145522_145554;Name=CRISPR2_SPACER12_145522_145554;Parent=CRISPR2_144820_145826;Note=GTTACTTTATTATCTCTCGCATAGACCCGGCA;Dbxref=SO:0001459;Ontology_term=CRISPR
NZ_APHF01000048.1	CRISPRDetect	direct_repeat	145554	145582	29	+	.	ID=CRISPR2_REPEAT13_145554_145583;Name=CRISPR2_REPEAT13_145554_145583;Parent=CRISPR2_144820_145826;Note=GTGTTCCCCGCGCCAGCGGGGATAAACCG;Dbxref=SO:0001459;Ontology_term=CRISPR
NZ_APHF01000048.1	CRISPRDetect	binding_site	145583	145614	32	+	.	ID=CRISPR2_SPACER13_145583_145615;Name=CRISPR2_SPACER13_145583_145615;Parent=CRISPR2_144820_145826;Note=CGGTCATTTTAAAGAATCCCGTTAAACAACAC;Dbxref=SO:0001459;Ontology_term=CRISPR
NZ_APHF01000048.1	CRISPRDetect	direct_repeat	145615	145643	29	+	.	ID=CRISPR2_REPEAT14_145615_145644;Name=CRISPR2_REPEAT14_145615_145644;Parent=CRISPR2_144820_145826;Note=GTGTTCCCCGCGCCAGCGGGGATAAACCG;Dbxref=SO:0001459;Ontology_term=CRISPR
NZ_APHF01000048.1	CRISPRDetect	binding_site	145644	145675	32	+	.	ID=CRISPR2_SPACER14_145644_145676;Name=CRISPR2_SPACER14_145644_145676;Parent=CRISPR2_144820_145826;Note=CAGGTTATGCGCAAAAATTAATTCATATTATA;Dbxref=SO:0001459;Ontology_term=CRISPR
NZ_APHF01000048.1	CRISPRDetect	direct_repeat	145676	145704	29	+	.	ID=CRISPR2_REPEAT15_145676_145705;Name=CRISPR2_REPEAT15_145676_145705;Parent=CRISPR2_144820_145826;Note=GTGTTCCCCGCGCCAGCAGGGATAAACCG;Dbxref=SO:0001459;Ontology_term=CRISPR
NZ_APHF01000048.1	CRISPRDetect	binding_site	145705	145736	32	+	.	ID=CRISPR2_SPACER15_145705_145737;Name=CRISPR2_SPACER15_145705_145737;Parent=CRISPR2_144820_145826;Note=GACGAGTTCTGGAAATGGTTAGCTGATAAAGA;Dbxref=SO:0001459;Ontology_term=CRISPR
NZ_APHF01000048.1	CRISPRDetect	direct_repeat	145737	145765	29	+	.	ID=CRISPR2_REPEAT16_145737_145766;Name=CRISPR2_REPEAT16_145737_145766;Parent=CRISPR2_144820_145826;Note=GTGTTCCCCGCGCCAGCGGGGATAAACCG;Dbxref=SO:0001459;Ontology_term=CRISPR
NZ_APHF01000048.1	CRISPRDetect	binding_site	145766	145797	32	+	.	ID=CRISPR2_SPACER16_145766_145798;Name=CRISPR2_SPACER16_145766_145798;Parent=CRISPR2_144820_145826;Note=CGTTCATCGGCAGCGTCACGCAATATGAAGAT;Dbxref=SO:0001459;Ontology_term=CRISPR
NZ_APHF01000048.1	CRISPRDetect	direct_repeat	145798	145825	28	+	.	ID=CRISPR2_REPEAT17_145798_145826;Name=CRISPR2_REPEAT17_145798_145826;Parent=CRISPR2_144820_145826;Note=GTGTTCCCCGCGCCAACAAGGATAGCCG;Dbxref=SO:0001459;Ontology_term=CRISPR
NZ_APHE01000064.1	CRISPRDetect	repeat_region	44615	45831	1218	-	.	ID=CRISPR2_44615_45832;Note=GTGTTCCCCGCGCCAGCGGGGATAAACCG;Dbxref=SO:0001459;Ontology_term=CRISPR
NZ_APHE01000064.1	CRISPRDetect	direct_repeat	44615	44642	28	-	.	ID=CRISPR2_REPEAT1_44615_44643;Name=CRISPR1_REPEAT1_44615_44643;Parent=CRISPR1_44615_45832;Note=CGGCTATCCTTGTTGGCGCGGGGAACAC;Dbxref=SO:0001459;Ontology_term=CRISPR
NZ_APHE01000064.1	CRISPRDetect	binding_site	44643	44674	32	-	.	ID=CRISPR2_SPACER1_44643_44675;Name=CRISPR1_SPACER1_44643_44675;Parent=CRISPR1_44615_45832;Note=ATCTTCATATTGCGTGACGCTGCCGATGAACG;Dbxref=SO:0001459;Ontology_term=CRISPR
NZ_APHE01000064.1	CRISPRDetect	direct_repeat	44675	44703	29	-	.	ID=CRISPR2_REPEAT2_44675_44704;Name=CRISPR1_REPEAT2_44675_44704;Parent=CRISPR1_44615_45832;Note=CGGTTTATCCCCGCTGGCGCGGGGAACAC;Dbxref=SO:0001459;Ontology_term=CRISPR
NZ_APHE01000064.1	CRISPRDetect	binding_site	44704	44735	32	-	.	ID=CRISPR2_SPACER2_44704_44736;Name=CRISPR1_SPACER2_44704_44736;Parent=CRISPR1_44615_45832;Note=TCTTTATCAGCTAACCATTTCCAGAACTCGTC;Dbxref=SO:0001459;Ontology_term=CRISPR
NZ_APHE01000064.1	CRISPRDetect	direct_repeat	44736	44764	29	-	.	ID=CRISPR2_REPEAT3_44736_44765;Name=CRISPR1_REPEAT3_44736_44765;Parent=CRISPR1_44615_45832;Note=CGGTTTATCCCTGCTGGCGCGGGGAACAC;Dbxref=SO:0001459;Ontology_term=CRISPR
NZ_APHE01000064.1	CRISPRDetect	binding_site	44765	44796	32	-	.	ID=CRISPR2_SPACER3_44765_44797;Name=CRISPR1_SPACER3_44765_44797;Parent=CRISPR1_44615_45832;Note=TATAATATGAATTAATTTTTGCGCATAACCTG;Dbxref=SO:0001459;Ontology_term=CRISPR
NZ_APHE01000064.1	CRISPRDetect	direct_repeat	44797	44825	29	-	.	ID=CRISPR2_REPEAT4_44797_44826;Name=CRISPR1_REPEAT4_44797_44826;Parent=CRISPR1_44615_45832;Note=CGGTTTATCCCCGCTGGCGCGGGGAACAC;Dbxref=SO:0001459;Ontology_term=CRISPR
NZ_APHE01000064.1	CRISPRDetect	binding_site	44826	44857	32	-	.	ID=CRISPR2_SPACER4_44826_44858;Name=CRISPR1_SPACER4_44826_44858;Parent=CRISPR1_44615_45832;Note=GTGTTGTTTAACGGGATTCTTTAAAATGACCG;Dbxref=SO:0001459;Ontology_term=CRISPR
NZ_APHE01000064.1	CRISPRDetect	direct_repeat	44858	44886	29	-	.	ID=CRISPR2_REPEAT5_44858_44887;Name=CRISPR1_REPEAT5_44858_44887;Parent=CRISPR1_44615_45832;Note=CGGTTTATCCCCGCTGGCGCGGGGAACAC;Dbxref=SO:0001459;Ontology_term=CRISPR
NZ_APHE01000064.1	CRISPRDetect	binding_site	44887	44918	32	-	.	ID=CRISPR2_SPACER5_44887_44919;Name=CRISPR1_SPACER5_44887_44919;Parent=CRISPR1_44615_45832;Note=TGCCGGGTCTATGCGAGAGATAATAAAGTAAC;Dbxref=SO:0001459;Ontology_term=CRISPR
NZ_APHE01000064.1	CRISPRDetect	direct_repeat	44919	44947	29	-	.	ID=CRISPR2_REPEAT6_44919_44948;Name=CRISPR1_REPEAT6_44919_44948;Parent=CRISPR1_44615_45832;Note=CGGTTTATCCCCGCTGGCGCGGGGAACAC;Dbxref=SO:0001459;Ontology_term=CRISPR
NZ_APHE01000064.1	CRISPRDetect	binding_site	44948	44979	32	-	.	ID=CRISPR2_SPACER6_44948_44980;Name=CRISPR1_SPACER6_44948_44980;Parent=CRISPR1_44615_45832;Note=TGCCGGGTCTATGCGAGAGATAATAAAGTAAC;Dbxref=SO:0001459;Ontology_term=CRISPR
NZ_APHE01000064.1	CRISPRDetect	direct_repeat	44980	45008	29	-	.	ID=CRISPR2_REPEAT7_44980_45009;Name=CRISPR1_REPEAT7_44980_45009;Parent=CRISPR1_44615_45832;Note=CGGTTTATCCCCGCTGGCGCGGGGAACAC;Dbxref=SO:0001459;Ontology_term=CRISPR
NZ_APHE01000064.1	CRISPRDetect	binding_site	45009	45040	32	-	.	ID=CRISPR2_SPACER7_45009_45041;Name=CRISPR1_SPACER7_45009_45041;Parent=CRISPR1_44615_45832;Note=ATAATTAAGTAAATATTACCCTGTTAAAACGT;Dbxref=SO:0001459;Ontology_term=CRISPR
NZ_APHE01000064.1	CRISPRDetect	direct_repeat	45041	45069	29	-	.	ID=CRISPR2_REPEAT8_45041_45070;Name=CRISPR1_REPEAT8_45041_45070;Parent=CRISPR1_44615_45832;Note=CGGTTTATCCCCGCTGGCGCGGGGAACAC;Dbxref=SO:0001459;Ontology_term=CRISPR
NZ_APHE01000064.1	CRISPRDetect	binding_site	45070	45101	32	-	.	ID=CRISPR2_SPACER8_45070_45102;Name=CRISPR1_SPACER8_45070_45102;Parent=CRISPR1_44615_45832;Note=ACCGGACAAATCTTTTTTTTCCTGTTCCTGTT;Dbxref=SO:0001459;Ontology_term=CRISPR
NZ_APHE01000064.1	CRISPRDetect	direct_repeat	45102	45130	29	-	.	ID=CRISPR2_REPEAT9_45102_45131;Name=CRISPR1_REPEAT9_45102_45131;Parent=CRISPR1_44615_45832;Note=CGGTTTATCCCCGCTGGCGCGGGGAACAC;Dbxref=SO:0001459;Ontology_term=CRISPR
NZ_APHE01000064.1	CRISPRDetect	binding_site	45131	45162	32	-	.	ID=CRISPR2_SPACER9_45131_45163;Name=CRISPR1_SPACER9_45131_45163;Parent=CRISPR1_44615_45832;Note=GGGCGGTCCCCGGCCTCAATACCGCGCTGACG;Dbxref=SO:0001459;Ontology_term=CRISPR
NZ_APHE01000064.1	CRISPRDetect	direct_repeat	45163	45191	29	-	.	ID=CRISPR2_REPEAT10_45163_45192;Name=CRISPR1_REPEAT10_45163_45192;Parent=CRISPR1_44615_45832;Note=CGGTTTATCCCCGCTGGCGCGGGGAACAC;Dbxref=SO:0001459;Ontology_term=CRISPR
NZ_APHE01000064.1	CRISPRDetect	binding_site	45192	45223	32	-	.	ID=CRISPR2_SPACER10_45192_45224;Name=CRISPR1_SPACER10_45192_45224;Parent=CRISPR1_44615_45832;Note=GGAAACCGACTGCATACCCTGCGCAATGAAAG;Dbxref=SO:0001459;Ontology_term=CRISPR
NZ_APHE01000064.1	CRISPRDetect	direct_repeat	45224	45252	29	-	.	ID=CRISPR2_REPEAT11_45224_45253;Name=CRISPR1_REPEAT11_45224_45253;Parent=CRISPR1_44615_45832;Note=CGGTTTATCCCCGCTGGCGCGGGGAACAC;Dbxref=SO:0001459;Ontology_term=CRISPR
NZ_APHE01000064.1	CRISPRDetect	binding_site	45253	45284	32	-	.	ID=CRISPR2_SPACER11_45253_45285;Name=CRISPR1_SPACER11_45253_45285;Parent=CRISPR1_44615_45832;Note=ACCGGAATGCCATCCGATCCAACCTGACGGAC;Dbxref=SO:0001459;Ontology_term=CRISPR
NZ_APHE01000064.1	CRISPRDetect	direct_repeat	45285	45313	29	-	.	ID=CRISPR2_REPEAT12_45285_45314;Name=CRISPR1_REPEAT12_45285_45314;Parent=CRISPR1_44615_45832;Note=CGGTTTATCCCCGCTGGCGCGGGGAACAC;Dbxref=SO:0001459;Ontology_term=CRISPR
NZ_APHE01000064.1	CRISPRDetect	binding_site	45314	45345	32	-	.	ID=CRISPR2_SPACER12_45314_45346;Name=CRISPR1_SPACER12_45314_45346;Parent=CRISPR1_44615_45832;Note=GGGCACTATGAACGGATCGGCGCTGATGCCGG;Dbxref=SO:0001459;Ontology_term=CRISPR
NZ_APHE01000064.1	CRISPRDetect	direct_repeat	45346	45377	30	-	.	ID=CRISPR2_REPEAT13_45346_45378;Name=CRISPR1_REPEAT13_45346_45378;Parent=CRISPR1_44615_45832;Note=CGGTTTATCCCCGCTGGCGCGGTGAGAAAC;Dbxref=SO:0001459;Ontology_term=CRISPR
NZ_APHE01000064.1	CRISPRDetect	direct_repeat	45376	45404	29	-	.	ID=CRISPR2_REPEAT14_45376_45405;Name=CRISPR1_REPEAT14_45376_45405;Parent=CRISPR1_44615_45832;Note=CGGTTTATCCCCGCTGGCGCGGGGAACAC;Dbxref=SO:0001459;Ontology_term=CRISPR
NZ_APHE01000064.1	CRISPRDetect	binding_site	45405	45436	32	-	.	ID=CRISPR2_SPACER14_45405_45437;Name=CRISPR1_SPACER14_45405_45437;Parent=CRISPR1_44615_45832;Note=TAGCGAATAATGGTTGTGTTTAAGTGGATATT;Dbxref=SO:0001459;Ontology_term=CRISPR
NZ_APHE01000064.1	CRISPRDetect	direct_repeat	45437	45465	29	-	.	ID=CRISPR2_REPEAT15_45437_45466;Name=CRISPR1_REPEAT15_45437_45466;Parent=CRISPR1_44615_45832;Note=CGGTTTATCCCCGCTGGCGCGGGGAACAC;Dbxref=SO:0001459;Ontology_term=CRISPR
NZ_APHE01000064.1	CRISPRDetect	binding_site	45466	45497	32	-	.	ID=CRISPR2_SPACER15_45466_45498;Name=CRISPR1_SPACER15_45466_45498;Parent=CRISPR1_44615_45832;Note=TTAACCCAAGCCACTAGCGGCGACAACACAAT;Dbxref=SO:0001459;Ontology_term=CRISPR
NZ_APHE01000064.1	CRISPRDetect	direct_repeat	45498	45526	29	-	.	ID=CRISPR2_REPEAT16_45498_45527;Name=CRISPR1_REPEAT16_45498_45527;Parent=CRISPR1_44615_45832;Note=CGGTTTATCCCCGCTGGCGCGGGGAACAC;Dbxref=SO:0001459;Ontology_term=CRISPR
NZ_APHE01000064.1	CRISPRDetect	binding_site	45527	45558	32	-	.	ID=CRISPR2_SPACER16_45527_45559;Name=CRISPR1_SPACER16_45527_45559;Parent=CRISPR1_44615_45832;Note=GGTAGTTACCCTCGTTCAGTTTTTTGAGCAAC;Dbxref=SO:0001459;Ontology_term=CRISPR
NZ_APHE01000064.1	CRISPRDetect	direct_repeat	45559	45587	29	-	.	ID=CRISPR2_REPEAT17_45559_45588;Name=CRISPR1_REPEAT17_45559_45588;Parent=CRISPR1_44615_45832;Note=GGGTTTATCCCCGCTGGCGCGGGGAACAC;Dbxref=SO:0001459;Ontology_term=CRISPR
NZ_APHE01000064.1	CRISPRDetect	binding_site	45588	45619	32	-	.	ID=CRISPR2_SPACER17_45588_45620;Name=CRISPR1_SPACER17_45588_45620;Parent=CRISPR1_44615_45832;Note=CGGATTTTTTAGAGGGAAAAGAACATGGCCCG;Dbxref=SO:0001459;Ontology_term=CRISPR
NZ_APHE01000064.1	CRISPRDetect	direct_repeat	45620	45648	29	-	.	ID=CRISPR2_REPEAT18_45620_45649;Name=CRISPR1_REPEAT18_45620_45649;Parent=CRISPR1_44615_45832;Note=CGGTTTATCCCCGCTGGCGCGGGGAACAC;Dbxref=SO:0001459;Ontology_term=CRISPR
NZ_APHE01000064.1	CRISPRDetect	binding_site	45649	45680	32	-	.	ID=CRISPR2_SPACER18_45649_45681;Name=CRISPR1_SPACER18_45649_45681;Parent=CRISPR1_44615_45832;Note=TCTCCAGACTGATCCTCAACAACACACGCCGG;Dbxref=SO:0001459;Ontology_term=CRISPR
NZ_APHE01000064.1	CRISPRDetect	direct_repeat	45681	45709	29	-	.	ID=CRISPR2_REPEAT19_45681_45710;Name=CRISPR1_REPEAT19_45681_45710;Parent=CRISPR1_44615_45832;Note=CGGTTTATCCCCGCTGGCGCGGGGAACAC;Dbxref=SO:0001459;Ontology_term=CRISPR
NZ_APHE01000064.1	CRISPRDetect	binding_site	45710	45741	32	-	.	ID=CRISPR2_SPACER19_45710_45742;Name=CRISPR1_SPACER19_45710_45742;Parent=CRISPR1_44615_45832;Note=AGTTCATTGGTTCTATATAAATCATATTCTGC;Dbxref=SO:0001459;Ontology_term=CRISPR
NZ_APHE01000064.1	CRISPRDetect	direct_repeat	45742	45770	29	-	.	ID=CRISPR2_REPEAT20_45742_45771;Name=CRISPR1_REPEAT20_45742_45771;Parent=CRISPR1_44615_45832;Note=CGGTTTATCCCCGCTGGCGCGGGGAACAC;Dbxref=SO:0001459;Ontology_term=CRISPR
NZ_APHE01000064.1	CRISPRDetect	binding_site	45771	45802	32	-	.	ID=CRISPR2_SPACER20_45771_45803;Name=CRISPR1_SPACER20_45771_45803;Parent=CRISPR1_44615_45832;Note=GTACGAAATGTCCAGACAATCGAAATACGCAA;Dbxref=SO:0001459;Ontology_term=CRISPR
NZ_APHE01000064.1	CRISPRDetect	direct_repeat	45803	45831	29	-	.	ID=CRISPR2_REPEAT21_45803_45832;Name=CRISPR1_REPEAT21_45803_45832;Parent=CRISPR1_44615_45832;Note=CGGTTTATCCCCGCTGGCGCGGGGAACAC;Dbxref=SO:0001459;Ontology_term=CRISPR
NZ_APHE01000064.1	CRISPRDetect	repeat_region	27545	28367	824	-	.	ID=CRISPR1_27545_28368;Note=GTGTTCCCCGCGCCAGCGGGGATAAACCG;Dbxref=SO:0001459;Ontology_term=CRISPR
NZ_APHE01000064.1	CRISPRDetect	direct_repeat	27545	27575	30	-	.	ID=CRISPR1_REPEAT1_27545_27576;Name=CRISPR2_REPEAT1_27545_27576;Parent=CRISPR2_27545_28368;Note=CGTGTTTATCCCCGCTGACGCGGGGAACAT;Dbxref=SO:0001459;Ontology_term=CRISPR
NZ_APHE01000064.1	CRISPRDetect	binding_site	27576	27607	32	-	.	ID=CRISPR1_SPACER1_27576_27608;Name=CRISPR2_SPACER1_27576_27608;Parent=CRISPR2_27545_28368;Note=TTTTCAGCCCTTGCCGACTGCGGAACGCCCCT;Dbxref=SO:0001459;Ontology_term=CRISPR
NZ_APHE01000064.1	CRISPRDetect	direct_repeat	27607	27635	29	-	.	ID=CRISPR1_REPEAT2_27607_27636;Name=CRISPR2_REPEAT2_27607_27636;Parent=CRISPR2_27545_28368;Note=CGGTTTATCCCCGCTAGCGCGGGGAAGAC;Dbxref=SO:0001459;Ontology_term=CRISPR
NZ_APHE01000064.1	CRISPRDetect	binding_site	27636	27667	32	-	.	ID=CRISPR1_SPACER2_27636_27668;Name=CRISPR2_SPACER2_27636_27668;Parent=CRISPR2_27545_28368;Note=TTCCGGAGTGACTGGTATCGCGACGTATTCAA;Dbxref=SO:0001459;Ontology_term=CRISPR
NZ_APHE01000064.1	CRISPRDetect	direct_repeat	27668	27696	29	-	.	ID=CRISPR1_REPEAT3_27668_27697;Name=CRISPR2_REPEAT3_27668_27697;Parent=CRISPR2_27545_28368;Note=CGGCTTATCCCCGCTGGCGCGGGGAACAC;Dbxref=SO:0001459;Ontology_term=CRISPR
NZ_APHE01000064.1	CRISPRDetect	binding_site	27697	27728	32	-	.	ID=CRISPR1_SPACER3_27697_27729;Name=CRISPR2_SPACER3_27697_27729;Parent=CRISPR2_27545_28368;Note=TCCACCAGATTTTCAAAATCACGCAGGGCGCG;Dbxref=SO:0001459;Ontology_term=CRISPR
NZ_APHE01000064.1	CRISPRDetect	direct_repeat	27729	27757	29	-	.	ID=CRISPR1_REPEAT4_27729_27758;Name=CRISPR2_REPEAT4_27729_27758;Parent=CRISPR2_27545_28368;Note=CGGTTTATCCCCGCTGGCGCGGGGAACAC;Dbxref=SO:0001459;Ontology_term=CRISPR
NZ_APHE01000064.1	CRISPRDetect	binding_site	27758	27789	32	-	.	ID=CRISPR1_SPACER4_27758_27790;Name=CRISPR2_SPACER4_27758_27790;Parent=CRISPR2_27545_28368;Note=GTGATTAGCCAGTCTTTAGAGGACATAATCCC;Dbxref=SO:0001459;Ontology_term=CRISPR
NZ_APHE01000064.1	CRISPRDetect	direct_repeat	27790	27818	29	-	.	ID=CRISPR1_REPEAT5_27790_27819;Name=CRISPR2_REPEAT5_27790_27819;Parent=CRISPR2_27545_28368;Note=CGGTTTATCCCCGCTGGCGCGGGGAACAC;Dbxref=SO:0001459;Ontology_term=CRISPR
NZ_APHE01000064.1	CRISPRDetect	binding_site	27819	27850	32	-	.	ID=CRISPR1_SPACER5_27819_27851;Name=CRISPR2_SPACER5_27819_27851;Parent=CRISPR2_27545_28368;Note=TCACCGCCACGCGGGCCGCTATTGAGCGAATG;Dbxref=SO:0001459;Ontology_term=CRISPR
NZ_APHE01000064.1	CRISPRDetect	direct_repeat	27851	27879	29	-	.	ID=CRISPR1_REPEAT6_27851_27880;Name=CRISPR2_REPEAT6_27851_27880;Parent=CRISPR2_27545_28368;Note=CGGTTTATCCCCGCTGGCGCGGGGAACAC;Dbxref=SO:0001459;Ontology_term=CRISPR
NZ_APHE01000064.1	CRISPRDetect	binding_site	27880	27911	32	-	.	ID=CRISPR1_SPACER6_27880_27912;Name=CRISPR2_SPACER6_27880_27912;Parent=CRISPR2_27545_28368;Note=AACTCAATGCGCTGGTTTAATCTTTCGTTAGT;Dbxref=SO:0001459;Ontology_term=CRISPR
NZ_APHE01000064.1	CRISPRDetect	direct_repeat	27912	27940	29	-	.	ID=CRISPR1_REPEAT7_27912_27941;Name=CRISPR2_REPEAT7_27912_27941;Parent=CRISPR2_27545_28368;Note=CGGTTTATCCCCGCTGGCGCGGGGAACAC;Dbxref=SO:0001459;Ontology_term=CRISPR
NZ_APHE01000064.1	CRISPRDetect	binding_site	27941	27972	32	-	.	ID=CRISPR1_SPACER7_27941_27973;Name=CRISPR2_SPACER7_27941_27973;Parent=CRISPR2_27545_28368;Note=ACGATGAGGAGGACGAACCGCAATTTTTCACT;Dbxref=SO:0001459;Ontology_term=CRISPR
NZ_APHE01000064.1	CRISPRDetect	direct_repeat	27973	28001	29	-	.	ID=CRISPR1_REPEAT8_27973_28002;Name=CRISPR2_REPEAT8_27973_28002;Parent=CRISPR2_27545_28368;Note=CGGTTTATCCCCGCTGGCGCGGGGAACAC;Dbxref=SO:0001459;Ontology_term=CRISPR
NZ_APHE01000064.1	CRISPRDetect	binding_site	28002	28033	32	-	.	ID=CRISPR1_SPACER8_28002_28034;Name=CRISPR2_SPACER8_28002_28034;Parent=CRISPR2_27545_28368;Note=GCGTAGCGTTCAGCGAGGCGGTTATCACCCCC;Dbxref=SO:0001459;Ontology_term=CRISPR
NZ_APHE01000064.1	CRISPRDetect	direct_repeat	28034	28062	29	-	.	ID=CRISPR1_REPEAT9_28034_28063;Name=CRISPR2_REPEAT9_28034_28063;Parent=CRISPR2_27545_28368;Note=CGGTTTATCCCCGCTGGCGCGGGGAACAC;Dbxref=SO:0001459;Ontology_term=CRISPR
NZ_APHE01000064.1	CRISPRDetect	binding_site	28063	28094	32	-	.	ID=CRISPR1_SPACER9_28063_28095;Name=CRISPR2_SPACER9_28063_28095;Parent=CRISPR2_27545_28368;Note=AAACGCGGCTCCCCGTCTTTAGGCTCCGGCCA;Dbxref=SO:0001459;Ontology_term=CRISPR
NZ_APHE01000064.1	CRISPRDetect	direct_repeat	28095	28123	29	-	.	ID=CRISPR1_REPEAT10_28095_28124;Name=CRISPR2_REPEAT10_28095_28124;Parent=CRISPR2_27545_28368;Note=CGGTTTATCCCCGCTGGCGCGGGGAACAC;Dbxref=SO:0001459;Ontology_term=CRISPR
NZ_APHE01000064.1	CRISPRDetect	binding_site	28124	28155	32	-	.	ID=CRISPR1_SPACER10_28124_28156;Name=CRISPR2_SPACER10_28124_28156;Parent=CRISPR2_27545_28368;Note=CAGCTCAATACGGACGTAGTTCAGCAAATTAT;Dbxref=SO:0001459;Ontology_term=CRISPR
NZ_APHE01000064.1	CRISPRDetect	direct_repeat	28156	28184	29	-	.	ID=CRISPR1_REPEAT11_28156_28185;Name=CRISPR2_REPEAT11_28156_28185;Parent=CRISPR2_27545_28368;Note=CGGTTTATCCCCGCTGGCGCGGGGAACAC;Dbxref=SO:0001459;Ontology_term=CRISPR
NZ_APHE01000064.1	CRISPRDetect	binding_site	28185	28216	32	-	.	ID=CRISPR1_SPACER11_28185_28217;Name=CRISPR2_SPACER11_28185_28217;Parent=CRISPR2_27545_28368;Note=GGATGGCGCGCCAATAATTTTATTGACGATTT;Dbxref=SO:0001459;Ontology_term=CRISPR
NZ_APHE01000064.1	CRISPRDetect	direct_repeat	28217	28245	29	-	.	ID=CRISPR1_REPEAT12_28217_28246;Name=CRISPR2_REPEAT12_28217_28246;Parent=CRISPR2_27545_28368;Note=CGGTTTATCCCCGCTGGCGCGGGGAACAC;Dbxref=SO:0001459;Ontology_term=CRISPR
NZ_APHE01000064.1	CRISPRDetect	binding_site	28246	28277	32	-	.	ID=CRISPR1_SPACER12_28246_28278;Name=CRISPR2_SPACER12_28246_28278;Parent=CRISPR2_27545_28368;Note=ATTTGAACGCACATCAACATGCGTAAAAGATG;Dbxref=SO:0001459;Ontology_term=CRISPR
NZ_APHE01000064.1	CRISPRDetect	direct_repeat	28278	28306	29	-	.	ID=CRISPR1_REPEAT13_28278_28307;Name=CRISPR2_REPEAT13_28278_28307;Parent=CRISPR2_27545_28368;Note=CGGTTTATCCCCGCTGGCGCGGGGAACAC;Dbxref=SO:0001459;Ontology_term=CRISPR
NZ_APHE01000064.1	CRISPRDetect	binding_site	28307	28338	32	-	.	ID=CRISPR1_SPACER13_28307_28339;Name=CRISPR2_SPACER13_28307_28339;Parent=CRISPR2_27545_28368;Note=AGGCTACCCAACGCCCCCACGCTACAGGCTGG;Dbxref=SO:0001459;Ontology_term=CRISPR
NZ_APHE01000064.1	CRISPRDetect	direct_repeat	28339	28367	29	-	.	ID=CRISPR1_REPEAT14_28339_28368;Name=CRISPR2_REPEAT14_28339_28368;Parent=CRISPR2_27545_28368;Note=CGGTTTATCCCCGCTGGCGCGGGGAACAC;Dbxref=SO:0001459;Ontology_term=CRISPR
NZ_ALEI01000052.1	CRISPRDetect	repeat_region	106300	106878	580	-	.	ID=CRISPR1_106300_106879;Note=GTGTTCCCCGCGCCAGCGGGGATAAACCG;Dbxref=SO:0001459;Ontology_term=CRISPR
NZ_ALEI01000052.1	CRISPRDetect	direct_repeat	106300	106330	30	-	.	ID=CRISPR1_REPEAT1_106300_106331;Name=CRISPR1_REPEAT1_106300_106331;Parent=CRISPR1_106300_106879;Note=CGTGTTTATCCCCGCTGACGCGGGGAACAC;Dbxref=SO:0001459;Ontology_term=CRISPR
NZ_ALEI01000052.1	CRISPRDetect	binding_site	106331	106362	32	-	.	ID=CRISPR1_SPACER1_106331_106363;Name=CRISPR1_SPACER1_106331_106363;Parent=CRISPR1_106300_106879;Note=TATTTATAAGCGTGTCATCTATGCAACCCAAC;Dbxref=SO:0001459;Ontology_term=CRISPR
NZ_ALEI01000052.1	CRISPRDetect	direct_repeat	106362	106390	29	-	.	ID=CRISPR1_REPEAT2_106362_106391;Name=CRISPR1_REPEAT2_106362_106391;Parent=CRISPR1_106300_106879;Note=CGGTTTATCCCCGCTGGCGCGGGGAACAC;Dbxref=SO:0001459;Ontology_term=CRISPR
NZ_ALEI01000052.1	CRISPRDetect	binding_site	106391	106422	32	-	.	ID=CRISPR1_SPACER2_106391_106423;Name=CRISPR1_SPACER2_106391_106423;Parent=CRISPR1_106300_106879;Note=ACCTGCCCGACCCAATAAGGAGGCCCTCGTGA;Dbxref=SO:0001459;Ontology_term=CRISPR
NZ_ALEI01000052.1	CRISPRDetect	direct_repeat	106423	106451	29	-	.	ID=CRISPR1_REPEAT3_106423_106452;Name=CRISPR1_REPEAT3_106423_106452;Parent=CRISPR1_106300_106879;Note=CGGTTTATCCCCGCTGGCGCGGGGAACAC;Dbxref=SO:0001459;Ontology_term=CRISPR
NZ_ALEI01000052.1	CRISPRDetect	binding_site	106452	106483	32	-	.	ID=CRISPR1_SPACER3_106452_106484;Name=CRISPR1_SPACER3_106452_106484;Parent=CRISPR1_106300_106879;Note=GGCCGCTGGTCAAATTCCCAATCTGAGCAATC;Dbxref=SO:0001459;Ontology_term=CRISPR
NZ_ALEI01000052.1	CRISPRDetect	direct_repeat	106484	106512	29	-	.	ID=CRISPR1_REPEAT4_106484_106513;Name=CRISPR1_REPEAT4_106484_106513;Parent=CRISPR1_106300_106879;Note=CGGTTTATCCCCGCTGGCGCGGGGAACAC;Dbxref=SO:0001459;Ontology_term=CRISPR
NZ_ALEI01000052.1	CRISPRDetect	binding_site	106513	106544	32	-	.	ID=CRISPR1_SPACER4_106513_106545;Name=CRISPR1_SPACER4_106513_106545;Parent=CRISPR1_106300_106879;Note=ATAGCCCCGGCAGCGATAGCTAAACCAGTTCC;Dbxref=SO:0001459;Ontology_term=CRISPR
NZ_ALEI01000052.1	CRISPRDetect	direct_repeat	106545	106573	29	-	.	ID=CRISPR1_REPEAT5_106545_106574;Name=CRISPR1_REPEAT5_106545_106574;Parent=CRISPR1_106300_106879;Note=CGGTTTATCCCCGCTGGCGCGGGGAACAC;Dbxref=SO:0001459;Ontology_term=CRISPR
NZ_ALEI01000052.1	CRISPRDetect	binding_site	106574	106605	32	-	.	ID=CRISPR1_SPACER5_106574_106606;Name=CRISPR1_SPACER5_106574_106606;Parent=CRISPR1_106300_106879;Note=GCCTCAAAATCTCTCGGTGAGATGTAAGCGTC;Dbxref=SO:0001459;Ontology_term=CRISPR
NZ_ALEI01000052.1	CRISPRDetect	direct_repeat	106606	106634	29	-	.	ID=CRISPR1_REPEAT6_106606_106635;Name=CRISPR1_REPEAT6_106606_106635;Parent=CRISPR1_106300_106879;Note=CGGTTTATCCCCGCTGGCGCGGGGAACAC;Dbxref=SO:0001459;Ontology_term=CRISPR
NZ_ALEI01000052.1	CRISPRDetect	binding_site	106635	106666	32	-	.	ID=CRISPR1_SPACER6_106635_106667;Name=CRISPR1_SPACER6_106635_106667;Parent=CRISPR1_106300_106879;Note=ACCAGTGGTCAGCGGCGGATGAATTTGCCCTG;Dbxref=SO:0001459;Ontology_term=CRISPR
NZ_ALEI01000052.1	CRISPRDetect	direct_repeat	106667	106695	29	-	.	ID=CRISPR1_REPEAT7_106667_106696;Name=CRISPR1_REPEAT7_106667_106696;Parent=CRISPR1_106300_106879;Note=CGGTTTATCCCCGCTGGCGCGGGGAACAC;Dbxref=SO:0001459;Ontology_term=CRISPR
NZ_ALEI01000052.1	CRISPRDetect	binding_site	106696	106727	32	-	.	ID=CRISPR1_SPACER7_106696_106728;Name=CRISPR1_SPACER7_106696_106728;Parent=CRISPR1_106300_106879;Note=GAGAATGCTCATGCGCGTGAGCGCCATATATT;Dbxref=SO:0001459;Ontology_term=CRISPR
NZ_ALEI01000052.1	CRISPRDetect	direct_repeat	106728	106756	29	-	.	ID=CRISPR1_REPEAT8_106728_106757;Name=CRISPR1_REPEAT8_106728_106757;Parent=CRISPR1_106300_106879;Note=CGGTTTATCCCCGCTGGCGCGGGGAACAC;Dbxref=SO:0001459;Ontology_term=CRISPR
NZ_ALEI01000052.1	CRISPRDetect	binding_site	106757	106788	32	-	.	ID=CRISPR1_SPACER8_106757_106789;Name=CRISPR1_SPACER8_106757_106789;Parent=CRISPR1_106300_106879;Note=CATGGCAATTTTACGGCGGACGTGCTCGCTCT;Dbxref=SO:0001459;Ontology_term=CRISPR
NZ_ALEI01000052.1	CRISPRDetect	direct_repeat	106789	106817	29	-	.	ID=CRISPR1_REPEAT9_106789_106818;Name=CRISPR1_REPEAT9_106789_106818;Parent=CRISPR1_106300_106879;Note=CGGTTTATCCCCGCTGGCGCGGGGAACAC;Dbxref=SO:0001459;Ontology_term=CRISPR
NZ_ALEI01000052.1	CRISPRDetect	binding_site	106818	106849	32	-	.	ID=CRISPR1_SPACER9_106818_106850;Name=CRISPR1_SPACER9_106818_106850;Parent=CRISPR1_106300_106879;Note=AGGCGGACCGAAAAACCGTTTTCAGCCAACGT;Dbxref=SO:0001459;Ontology_term=CRISPR
NZ_ALEI01000052.1	CRISPRDetect	direct_repeat	106850	106878	29	-	.	ID=CRISPR1_REPEAT10_106850_106879;Name=CRISPR1_REPEAT10_106850_106879;Parent=CRISPR1_106300_106879;Note=CGGTTTATCCCCGCTGGCGCGGGGAACAC;Dbxref=SO:0001459;Ontology_term=CRISPR
NZ_ALEI01000052.1	CRISPRDetect	repeat_region	123030	123546	518	-	.	ID=CRISPR2_123030_123547;Note=GTGTTCCCCGCGCCAGCGGGGATAAACCG;Dbxref=SO:0001459;Ontology_term=CRISPR
NZ_ALEI01000052.1	CRISPRDetect	direct_repeat	123030	123057	28	-	.	ID=CRISPR2_REPEAT1_123030_123058;Name=CRISPR2_REPEAT1_123030_123058;Parent=CRISPR2_123030_123547;Note=CGGCTATCCTTGTTGGCGCGGGGAACAC;Dbxref=SO:0001459;Ontology_term=CRISPR
NZ_ALEI01000052.1	CRISPRDetect	binding_site	123058	123089	32	-	.	ID=CRISPR2_SPACER1_123058_123090;Name=CRISPR2_SPACER1_123058_123090;Parent=CRISPR2_123030_123547;Note=GGCTACACGCAAAAATTCCAGTCGTTGGCGCA;Dbxref=SO:0001459;Ontology_term=CRISPR
NZ_ALEI01000052.1	CRISPRDetect	direct_repeat	123090	123118	29	-	.	ID=CRISPR2_REPEAT2_123090_123119;Name=CRISPR2_REPEAT2_123090_123119;Parent=CRISPR2_123030_123547;Note=CGGTTTATCCCCGCTGGCGCGGGGAACAC;Dbxref=SO:0001459;Ontology_term=CRISPR
NZ_ALEI01000052.1	CRISPRDetect	binding_site	123119	123150	32	-	.	ID=CRISPR2_SPACER2_123119_123151;Name=CRISPR2_SPACER2_123119_123151;Parent=CRISPR2_123030_123547;Note=CCGATTAAGATCCGCAGTCTGCATCAGTAACT;Dbxref=SO:0001459;Ontology_term=CRISPR
NZ_ALEI01000052.1	CRISPRDetect	direct_repeat	123151	123179	29	-	.	ID=CRISPR2_REPEAT3_123151_123180;Name=CRISPR2_REPEAT3_123151_123180;Parent=CRISPR2_123030_123547;Note=CGGTTTATCCCCGCTGGCGAGGGGAACAC;Dbxref=SO:0001459;Ontology_term=CRISPR
NZ_ALEI01000052.1	CRISPRDetect	binding_site	123180	123211	32	-	.	ID=CRISPR2_SPACER3_123180_123212;Name=CRISPR2_SPACER3_123180_123212;Parent=CRISPR2_123030_123547;Note=CGATTCTACGGCAACAGGCCAGGCTGCGACCG;Dbxref=SO:0001459;Ontology_term=CRISPR
NZ_ALEI01000052.1	CRISPRDetect	direct_repeat	123212	123240	29	-	.	ID=CRISPR2_REPEAT4_123212_123241;Name=CRISPR2_REPEAT4_123212_123241;Parent=CRISPR2_123030_123547;Note=CGGTTTATCCCCGCTGGCGCGGGGAACAC;Dbxref=SO:0001459;Ontology_term=CRISPR
NZ_ALEI01000052.1	CRISPRDetect	binding_site	123241	123272	32	-	.	ID=CRISPR2_SPACER4_123241_123273;Name=CRISPR2_SPACER4_123241_123273;Parent=CRISPR2_123030_123547;Note=ATCAAACATGGAAACCCCTTTAATGAGAGCAA;Dbxref=SO:0001459;Ontology_term=CRISPR
NZ_ALEI01000052.1	CRISPRDetect	direct_repeat	123273	123301	29	-	.	ID=CRISPR2_REPEAT5_123273_123302;Name=CRISPR2_REPEAT5_123273_123302;Parent=CRISPR2_123030_123547;Note=CGGTTTATCCCCGCTGGCGCGGGGAACAC;Dbxref=SO:0001459;Ontology_term=CRISPR
NZ_ALEI01000052.1	CRISPRDetect	binding_site	123302	123334	33	-	.	ID=CRISPR2_SPACER5_123302_123335;Name=CRISPR2_SPACER5_123302_123335;Parent=CRISPR2_123030_123547;Note=TCAGGAACGCGCGGCGGAAGAGCTTGGTGTTTG;Dbxref=SO:0001459;Ontology_term=CRISPR
NZ_ALEI01000052.1	CRISPRDetect	direct_repeat	123335	123363	29	-	.	ID=CRISPR2_REPEAT6_123335_123364;Name=CRISPR2_REPEAT6_123335_123364;Parent=CRISPR2_123030_123547;Note=CGGTTTATCCCCGCTGGCGCGGGGAACAC;Dbxref=SO:0001459;Ontology_term=CRISPR
NZ_ALEI01000052.1	CRISPRDetect	binding_site	123364	123395	32	-	.	ID=CRISPR2_SPACER6_123364_123396;Name=CRISPR2_SPACER6_123364_123396;Parent=CRISPR2_123030_123547;Note=GCTGCCTTTCCCGGAGTTCCGGCCCCTAAATT;Dbxref=SO:0001459;Ontology_term=CRISPR
NZ_ALEI01000052.1	CRISPRDetect	direct_repeat	123396	123424	29	-	.	ID=CRISPR2_REPEAT7_123396_123425;Name=CRISPR2_REPEAT7_123396_123425;Parent=CRISPR2_123030_123547;Note=GGGTTTATCCCCGCTGGCGCGGGGAACAC;Dbxref=SO:0001459;Ontology_term=CRISPR
NZ_ALEI01000052.1	CRISPRDetect	binding_site	123425	123456	32	-	.	ID=CRISPR2_SPACER7_123425_123457;Name=CRISPR2_SPACER7_123425_123457;Parent=CRISPR2_123030_123547;Note=TCATGCGCTATAAAAATCAGACTGTCACATGC;Dbxref=SO:0001459;Ontology_term=CRISPR
NZ_ALEI01000052.1	CRISPRDetect	direct_repeat	123457	123485	29	-	.	ID=CRISPR2_REPEAT8_123457_123486;Name=CRISPR2_REPEAT8_123457_123486;Parent=CRISPR2_123030_123547;Note=CGGTTTATCCCCGCTGGCGCGGGGAACAC;Dbxref=SO:0001459;Ontology_term=CRISPR
NZ_ALEI01000052.1	CRISPRDetect	binding_site	123486	123517	32	-	.	ID=CRISPR2_SPACER8_123486_123518;Name=CRISPR2_SPACER8_123486_123518;Parent=CRISPR2_123030_123547;Note=GAATCTGGAGGCCAACAGCGCGGCGAAATCCT;Dbxref=SO:0001459;Ontology_term=CRISPR
NZ_ALEI01000052.1	CRISPRDetect	direct_repeat	123518	123546	29	-	.	ID=CRISPR2_REPEAT9_123518_123547;Name=CRISPR2_REPEAT9_123518_123547;Parent=CRISPR2_123030_123547;Note=CAGTTTATCCCCGCTGGCGCGGGGAACAC;Dbxref=SO:0001459;Ontology_term=CRISPR
NZ_ALEJ01000029.1	CRISPRDetect	repeat_region	106566	107144	580	-	.	ID=CRISPR1_106566_107145;Note=GTGTTCCCCGCGCCAGCGGGGATAAACCG;Dbxref=SO:0001459;Ontology_term=CRISPR
NZ_ALEJ01000029.1	CRISPRDetect	direct_repeat	106566	106596	30	-	.	ID=CRISPR1_REPEAT1_106566_106597;Name=CRISPR1_REPEAT1_106566_106597;Parent=CRISPR1_106566_107145;Note=CGTGTTTATCCCCGCTGACGCGGGGAACAC;Dbxref=SO:0001459;Ontology_term=CRISPR
NZ_ALEJ01000029.1	CRISPRDetect	binding_site	106597	106628	32	-	.	ID=CRISPR1_SPACER1_106597_106629;Name=CRISPR1_SPACER1_106597_106629;Parent=CRISPR1_106566_107145;Note=TATTTATAAGCGTGTCATCTATGCAACCCAAC;Dbxref=SO:0001459;Ontology_term=CRISPR
NZ_ALEJ01000029.1	CRISPRDetect	direct_repeat	106628	106656	29	-	.	ID=CRISPR1_REPEAT2_106628_106657;Name=CRISPR1_REPEAT2_106628_106657;Parent=CRISPR1_106566_107145;Note=CGGTTTATCCCCGCTGGCGCGGGGAACAC;Dbxref=SO:0001459;Ontology_term=CRISPR
NZ_ALEJ01000029.1	CRISPRDetect	binding_site	106657	106688	32	-	.	ID=CRISPR1_SPACER2_106657_106689;Name=CRISPR1_SPACER2_106657_106689;Parent=CRISPR1_106566_107145;Note=ACCTGCCCGACCCAATAAGGAGGCCCTCGTGA;Dbxref=SO:0001459;Ontology_term=CRISPR
NZ_ALEJ01000029.1	CRISPRDetect	direct_repeat	106689	106717	29	-	.	ID=CRISPR1_REPEAT3_106689_106718;Name=CRISPR1_REPEAT3_106689_106718;Parent=CRISPR1_106566_107145;Note=CGGTTTATCCCCGCTGGCGCGGGGAACAC;Dbxref=SO:0001459;Ontology_term=CRISPR
NZ_ALEJ01000029.1	CRISPRDetect	binding_site	106718	106749	32	-	.	ID=CRISPR1_SPACER3_106718_106750;Name=CRISPR1_SPACER3_106718_106750;Parent=CRISPR1_106566_107145;Note=GGCCGCTGGTCAAATTCCCAATCTGAGCAATC;Dbxref=SO:0001459;Ontology_term=CRISPR
NZ_ALEJ01000029.1	CRISPRDetect	direct_repeat	106750	106778	29	-	.	ID=CRISPR1_REPEAT4_106750_106779;Name=CRISPR1_REPEAT4_106750_106779;Parent=CRISPR1_106566_107145;Note=CGGTTTATCCCCGCTGGCGCGGGGAACAC;Dbxref=SO:0001459;Ontology_term=CRISPR
NZ_ALEJ01000029.1	CRISPRDetect	binding_site	106779	106810	32	-	.	ID=CRISPR1_SPACER4_106779_106811;Name=CRISPR1_SPACER4_106779_106811;Parent=CRISPR1_106566_107145;Note=ATAGCCCCGGCAGCGATAGCTAAACCAGTTCC;Dbxref=SO:0001459;Ontology_term=CRISPR
NZ_ALEJ01000029.1	CRISPRDetect	direct_repeat	106811	106839	29	-	.	ID=CRISPR1_REPEAT5_106811_106840;Name=CRISPR1_REPEAT5_106811_106840;Parent=CRISPR1_106566_107145;Note=CGGTTTATCCCCGCTGGCGCGGGGAACAC;Dbxref=SO:0001459;Ontology_term=CRISPR
NZ_ALEJ01000029.1	CRISPRDetect	binding_site	106840	106871	32	-	.	ID=CRISPR1_SPACER5_106840_106872;Name=CRISPR1_SPACER5_106840_106872;Parent=CRISPR1_106566_107145;Note=GCCTCAAAATCTCTCGGTGAGATGTAAGCGTC;Dbxref=SO:0001459;Ontology_term=CRISPR
NZ_ALEJ01000029.1	CRISPRDetect	direct_repeat	106872	106900	29	-	.	ID=CRISPR1_REPEAT6_106872_106901;Name=CRISPR1_REPEAT6_106872_106901;Parent=CRISPR1_106566_107145;Note=CGGTTTATCCCCGCTGGCGCGGGGAACAC;Dbxref=SO:0001459;Ontology_term=CRISPR
NZ_ALEJ01000029.1	CRISPRDetect	binding_site	106901	106932	32	-	.	ID=CRISPR1_SPACER6_106901_106933;Name=CRISPR1_SPACER6_106901_106933;Parent=CRISPR1_106566_107145;Note=ACCAGTGGTCAGCGGCGGATGAATTTGCCCTG;Dbxref=SO:0001459;Ontology_term=CRISPR
NZ_ALEJ01000029.1	CRISPRDetect	direct_repeat	106933	106961	29	-	.	ID=CRISPR1_REPEAT7_106933_106962;Name=CRISPR1_REPEAT7_106933_106962;Parent=CRISPR1_106566_107145;Note=CGGTTTATCCCCGCTGGCGCGGGGAACAC;Dbxref=SO:0001459;Ontology_term=CRISPR
NZ_ALEJ01000029.1	CRISPRDetect	binding_site	106962	106993	32	-	.	ID=CRISPR1_SPACER7_106962_106994;Name=CRISPR1_SPACER7_106962_106994;Parent=CRISPR1_106566_107145;Note=GAGAATGCTCATGCGCGTGAGCGCCATATATT;Dbxref=SO:0001459;Ontology_term=CRISPR
NZ_ALEJ01000029.1	CRISPRDetect	direct_repeat	106994	107022	29	-	.	ID=CRISPR1_REPEAT8_106994_107023;Name=CRISPR1_REPEAT8_106994_107023;Parent=CRISPR1_106566_107145;Note=CGGTTTATCCCCGCTGGCGCGGGGAACAC;Dbxref=SO:0001459;Ontology_term=CRISPR
NZ_ALEJ01000029.1	CRISPRDetect	binding_site	107023	107054	32	-	.	ID=CRISPR1_SPACER8_107023_107055;Name=CRISPR1_SPACER8_107023_107055;Parent=CRISPR1_106566_107145;Note=CATGGCAATTTTACGGCGGACGTGCTCGCTCT;Dbxref=SO:0001459;Ontology_term=CRISPR
NZ_ALEJ01000029.1	CRISPRDetect	direct_repeat	107055	107083	29	-	.	ID=CRISPR1_REPEAT9_107055_107084;Name=CRISPR1_REPEAT9_107055_107084;Parent=CRISPR1_106566_107145;Note=CGGTTTATCCCCGCTGGCGCGGGGAACAC;Dbxref=SO:0001459;Ontology_term=CRISPR
NZ_ALEJ01000029.1	CRISPRDetect	binding_site	107084	107115	32	-	.	ID=CRISPR1_SPACER9_107084_107116;Name=CRISPR1_SPACER9_107084_107116;Parent=CRISPR1_106566_107145;Note=AGGCGGACCGAAAAACCGTTTTCAGCCAACGT;Dbxref=SO:0001459;Ontology_term=CRISPR
NZ_ALEJ01000029.1	CRISPRDetect	direct_repeat	107116	107144	29	-	.	ID=CRISPR1_REPEAT10_107116_107145;Name=CRISPR1_REPEAT10_107116_107145;Parent=CRISPR1_106566_107145;Note=CGGTTTATCCCCGCTGGCGCGGGGAACAC;Dbxref=SO:0001459;Ontology_term=CRISPR
NZ_ALEJ01000029.1	CRISPRDetect	repeat_region	123297	123813	518	-	.	ID=CRISPR2_123297_123814;Note=GTGTTCCCCGCGCCAGCGGGGATAAACCG;Dbxref=SO:0001459;Ontology_term=CRISPR
NZ_ALEJ01000029.1	CRISPRDetect	direct_repeat	123297	123324	28	-	.	ID=CRISPR2_REPEAT1_123297_123325;Name=CRISPR2_REPEAT1_123297_123325;Parent=CRISPR2_123297_123814;Note=CGGCTATCCTTGTTGGCGCGGGGAACAC;Dbxref=SO:0001459;Ontology_term=CRISPR
NZ_ALEJ01000029.1	CRISPRDetect	binding_site	123325	123356	32	-	.	ID=CRISPR2_SPACER1_123325_123357;Name=CRISPR2_SPACER1_123325_123357;Parent=CRISPR2_123297_123814;Note=GGCTACACGCAAAAATTCCAGTCGTTGGCGCA;Dbxref=SO:0001459;Ontology_term=CRISPR
NZ_ALEJ01000029.1	CRISPRDetect	direct_repeat	123357	123385	29	-	.	ID=CRISPR2_REPEAT2_123357_123386;Name=CRISPR2_REPEAT2_123357_123386;Parent=CRISPR2_123297_123814;Note=CGGTTTATCCCCGCTGGCGCGGGGAACAC;Dbxref=SO:0001459;Ontology_term=CRISPR
NZ_ALEJ01000029.1	CRISPRDetect	binding_site	123386	123417	32	-	.	ID=CRISPR2_SPACER2_123386_123418;Name=CRISPR2_SPACER2_123386_123418;Parent=CRISPR2_123297_123814;Note=CCGATTAAGATCCGCAGTCTGCATCAGTAACT;Dbxref=SO:0001459;Ontology_term=CRISPR
NZ_ALEJ01000029.1	CRISPRDetect	direct_repeat	123418	123446	29	-	.	ID=CRISPR2_REPEAT3_123418_123447;Name=CRISPR2_REPEAT3_123418_123447;Parent=CRISPR2_123297_123814;Note=CGGTTTATCCCCGCTGGCGAGGGGAACAC;Dbxref=SO:0001459;Ontology_term=CRISPR
NZ_ALEJ01000029.1	CRISPRDetect	binding_site	123447	123478	32	-	.	ID=CRISPR2_SPACER3_123447_123479;Name=CRISPR2_SPACER3_123447_123479;Parent=CRISPR2_123297_123814;Note=CGATTCTACGGCAACAGGCCAGGCTGCGACCG;Dbxref=SO:0001459;Ontology_term=CRISPR
NZ_ALEJ01000029.1	CRISPRDetect	direct_repeat	123479	123507	29	-	.	ID=CRISPR2_REPEAT4_123479_123508;Name=CRISPR2_REPEAT4_123479_123508;Parent=CRISPR2_123297_123814;Note=CGGTTTATCCCCGCTGGCGCGGGGAACAC;Dbxref=SO:0001459;Ontology_term=CRISPR
NZ_ALEJ01000029.1	CRISPRDetect	binding_site	123508	123539	32	-	.	ID=CRISPR2_SPACER4_123508_123540;Name=CRISPR2_SPACER4_123508_123540;Parent=CRISPR2_123297_123814;Note=ATCAAACATGGAAACCCCTTTAATGAGAGCAA;Dbxref=SO:0001459;Ontology_term=CRISPR
NZ_ALEJ01000029.1	CRISPRDetect	direct_repeat	123540	123568	29	-	.	ID=CRISPR2_REPEAT5_123540_123569;Name=CRISPR2_REPEAT5_123540_123569;Parent=CRISPR2_123297_123814;Note=CGGTTTATCCCCGCTGGCGCGGGGAACAC;Dbxref=SO:0001459;Ontology_term=CRISPR
NZ_ALEJ01000029.1	CRISPRDetect	binding_site	123569	123601	33	-	.	ID=CRISPR2_SPACER5_123569_123602;Name=CRISPR2_SPACER5_123569_123602;Parent=CRISPR2_123297_123814;Note=TCAGGAACGCGCGGCGGAAGAGCTTGGTGTTTG;Dbxref=SO:0001459;Ontology_term=CRISPR
NZ_ALEJ01000029.1	CRISPRDetect	direct_repeat	123602	123630	29	-	.	ID=CRISPR2_REPEAT6_123602_123631;Name=CRISPR2_REPEAT6_123602_123631;Parent=CRISPR2_123297_123814;Note=CGGTTTATCCCCGCTGGCGCGGGGAACAC;Dbxref=SO:0001459;Ontology_term=CRISPR
NZ_ALEJ01000029.1	CRISPRDetect	binding_site	123631	123662	32	-	.	ID=CRISPR2_SPACER6_123631_123663;Name=CRISPR2_SPACER6_123631_123663;Parent=CRISPR2_123297_123814;Note=GCTGCCTTTCCCGGAGTTCCGGCCCCTAAATT;Dbxref=SO:0001459;Ontology_term=CRISPR
NZ_ALEJ01000029.1	CRISPRDetect	direct_repeat	123663	123691	29	-	.	ID=CRISPR2_REPEAT7_123663_123692;Name=CRISPR2_REPEAT7_123663_123692;Parent=CRISPR2_123297_123814;Note=GGGTTTATCCCCGCTGGCGCGGGGAACAC;Dbxref=SO:0001459;Ontology_term=CRISPR
NZ_ALEJ01000029.1	CRISPRDetect	binding_site	123692	123723	32	-	.	ID=CRISPR2_SPACER7_123692_123724;Name=CRISPR2_SPACER7_123692_123724;Parent=CRISPR2_123297_123814;Note=TCATGCGCTATAAAAATCAGACTGTCACATGC;Dbxref=SO:0001459;Ontology_term=CRISPR
NZ_ALEJ01000029.1	CRISPRDetect	direct_repeat	123724	123752	29	-	.	ID=CRISPR2_REPEAT8_123724_123753;Name=CRISPR2_REPEAT8_123724_123753;Parent=CRISPR2_123297_123814;Note=CGGTTTATCCCCGCTGGCGCGGGGAACAC;Dbxref=SO:0001459;Ontology_term=CRISPR
NZ_ALEJ01000029.1	CRISPRDetect	binding_site	123753	123784	32	-	.	ID=CRISPR2_SPACER8_123753_123785;Name=CRISPR2_SPACER8_123753_123785;Parent=CRISPR2_123297_123814;Note=GAATCTGGAGGCCAACAGCGCGGCGAAATCCT;Dbxref=SO:0001459;Ontology_term=CRISPR
NZ_ALEJ01000029.1	CRISPRDetect	direct_repeat	123785	123813	29	-	.	ID=CRISPR2_REPEAT9_123785_123814;Name=CRISPR2_REPEAT9_123785_123814;Parent=CRISPR2_123297_123814;Note=CAGTTTATCCCCGCTGGCGCGGGGAACAC;Dbxref=SO:0001459;Ontology_term=CRISPR
NZ_ALEK01000043.1	CRISPRDetect	repeat_region	241414	241992	580	-	.	ID=CRISPR1_241414_241993;Note=GTGTTCCCCGCGCCAGCGGGGATAAACCG;Dbxref=SO:0001459;Ontology_term=CRISPR
NZ_ALEK01000043.1	CRISPRDetect	direct_repeat	241414	241444	30	-	.	ID=CRISPR1_REPEAT1_241414_241445;Name=CRISPR1_REPEAT1_241414_241445;Parent=CRISPR1_241414_241993;Note=CGTGTTTATCCCCGCTGACGCGGGGAACAC;Dbxref=SO:0001459;Ontology_term=CRISPR
NZ_ALEK01000043.1	CRISPRDetect	binding_site	241445	241476	32	-	.	ID=CRISPR1_SPACER1_241445_241477;Name=CRISPR1_SPACER1_241445_241477;Parent=CRISPR1_241414_241993;Note=TATTTATAAGCGTGTCATCTATGCAACCCAAC;Dbxref=SO:0001459;Ontology_term=CRISPR
NZ_ALEK01000043.1	CRISPRDetect	direct_repeat	241476	241504	29	-	.	ID=CRISPR1_REPEAT2_241476_241505;Name=CRISPR1_REPEAT2_241476_241505;Parent=CRISPR1_241414_241993;Note=CGGTTTATCCCCGCTGGCGCGGGGAACAC;Dbxref=SO:0001459;Ontology_term=CRISPR
NZ_ALEK01000043.1	CRISPRDetect	binding_site	241505	241536	32	-	.	ID=CRISPR1_SPACER2_241505_241537;Name=CRISPR1_SPACER2_241505_241537;Parent=CRISPR1_241414_241993;Note=ACCTGCCCGACCCAATAAGGAGGCCCTCGTGA;Dbxref=SO:0001459;Ontology_term=CRISPR
NZ_ALEK01000043.1	CRISPRDetect	direct_repeat	241537	241565	29	-	.	ID=CRISPR1_REPEAT3_241537_241566;Name=CRISPR1_REPEAT3_241537_241566;Parent=CRISPR1_241414_241993;Note=CGGTTTATCCCCGCTGGCGCGGGGAACAC;Dbxref=SO:0001459;Ontology_term=CRISPR
NZ_ALEK01000043.1	CRISPRDetect	binding_site	241566	241597	32	-	.	ID=CRISPR1_SPACER3_241566_241598;Name=CRISPR1_SPACER3_241566_241598;Parent=CRISPR1_241414_241993;Note=GGCCGCTGGTCAAATTCCCAATCTGAGCAATC;Dbxref=SO:0001459;Ontology_term=CRISPR
NZ_ALEK01000043.1	CRISPRDetect	direct_repeat	241598	241626	29	-	.	ID=CRISPR1_REPEAT4_241598_241627;Name=CRISPR1_REPEAT4_241598_241627;Parent=CRISPR1_241414_241993;Note=CGGTTTATCCCCGCTGGCGCGGGGAACAC;Dbxref=SO:0001459;Ontology_term=CRISPR
NZ_ALEK01000043.1	CRISPRDetect	binding_site	241627	241658	32	-	.	ID=CRISPR1_SPACER4_241627_241659;Name=CRISPR1_SPACER4_241627_241659;Parent=CRISPR1_241414_241993;Note=ATAGCCCCGGCAGCGATAGCTAAACCAGTTCC;Dbxref=SO:0001459;Ontology_term=CRISPR
NZ_ALEK01000043.1	CRISPRDetect	direct_repeat	241659	241687	29	-	.	ID=CRISPR1_REPEAT5_241659_241688;Name=CRISPR1_REPEAT5_241659_241688;Parent=CRISPR1_241414_241993;Note=CGGTTTATCCCCGCTGGCGCGGGGAACAC;Dbxref=SO:0001459;Ontology_term=CRISPR
NZ_ALEK01000043.1	CRISPRDetect	binding_site	241688	241719	32	-	.	ID=CRISPR1_SPACER5_241688_241720;Name=CRISPR1_SPACER5_241688_241720;Parent=CRISPR1_241414_241993;Note=GCCTCAAAATCTCTCGGTGAGATGTAAGCGTC;Dbxref=SO:0001459;Ontology_term=CRISPR
NZ_ALEK01000043.1	CRISPRDetect	direct_repeat	241720	241748	29	-	.	ID=CRISPR1_REPEAT6_241720_241749;Name=CRISPR1_REPEAT6_241720_241749;Parent=CRISPR1_241414_241993;Note=CGGTTTATCCCCGCTGGCGCGGGGAACAC;Dbxref=SO:0001459;Ontology_term=CRISPR
NZ_ALEK01000043.1	CRISPRDetect	binding_site	241749	241780	32	-	.	ID=CRISPR1_SPACER6_241749_241781;Name=CRISPR1_SPACER6_241749_241781;Parent=CRISPR1_241414_241993;Note=ACCAGTGGTCAGCGGCGGATGAATTTGCCCTG;Dbxref=SO:0001459;Ontology_term=CRISPR
NZ_ALEK01000043.1	CRISPRDetect	direct_repeat	241781	241809	29	-	.	ID=CRISPR1_REPEAT7_241781_241810;Name=CRISPR1_REPEAT7_241781_241810;Parent=CRISPR1_241414_241993;Note=CGGTTTATCCCCGCTGGCGCGGGGAACAC;Dbxref=SO:0001459;Ontology_term=CRISPR
NZ_ALEK01000043.1	CRISPRDetect	binding_site	241810	241841	32	-	.	ID=CRISPR1_SPACER7_241810_241842;Name=CRISPR1_SPACER7_241810_241842;Parent=CRISPR1_241414_241993;Note=GAGAATGCTCATGCGCGTGAGCGCCATATATT;Dbxref=SO:0001459;Ontology_term=CRISPR
NZ_ALEK01000043.1	CRISPRDetect	direct_repeat	241842	241870	29	-	.	ID=CRISPR1_REPEAT8_241842_241871;Name=CRISPR1_REPEAT8_241842_241871;Parent=CRISPR1_241414_241993;Note=CGGTTTATCCCCGCTGGCGCGGGGAACAC;Dbxref=SO:0001459;Ontology_term=CRISPR
NZ_ALEK01000043.1	CRISPRDetect	binding_site	241871	241902	32	-	.	ID=CRISPR1_SPACER8_241871_241903;Name=CRISPR1_SPACER8_241871_241903;Parent=CRISPR1_241414_241993;Note=CATGGCAATTTTACGGCGGACGTGCTCGCTCT;Dbxref=SO:0001459;Ontology_term=CRISPR
NZ_ALEK01000043.1	CRISPRDetect	direct_repeat	241903	241931	29	-	.	ID=CRISPR1_REPEAT9_241903_241932;Name=CRISPR1_REPEAT9_241903_241932;Parent=CRISPR1_241414_241993;Note=CGGTTTATCCCCGCTGGCGCGGGGAACAC;Dbxref=SO:0001459;Ontology_term=CRISPR
NZ_ALEK01000043.1	CRISPRDetect	binding_site	241932	241963	32	-	.	ID=CRISPR1_SPACER9_241932_241964;Name=CRISPR1_SPACER9_241932_241964;Parent=CRISPR1_241414_241993;Note=AGGCGGACCGAAAAACCGTTTTCAGCCAACGT;Dbxref=SO:0001459;Ontology_term=CRISPR
NZ_ALEK01000043.1	CRISPRDetect	direct_repeat	241964	241992	29	-	.	ID=CRISPR1_REPEAT10_241964_241993;Name=CRISPR1_REPEAT10_241964_241993;Parent=CRISPR1_241414_241993;Note=CGGTTTATCCCCGCTGGCGCGGGGAACAC;Dbxref=SO:0001459;Ontology_term=CRISPR
NZ_ALEK01000043.1	CRISPRDetect	repeat_region	258144	258660	518	-	.	ID=CRISPR2_258144_258661;Note=GTGTTCCCCGCGCCAGCGGGGATAAACCG;Dbxref=SO:0001459;Ontology_term=CRISPR
NZ_ALEK01000043.1	CRISPRDetect	direct_repeat	258144	258171	28	-	.	ID=CRISPR2_REPEAT1_258144_258172;Name=CRISPR2_REPEAT1_258144_258172;Parent=CRISPR2_258144_258661;Note=CGGCTATCCTTGTTGGCGCGGGGAACAC;Dbxref=SO:0001459;Ontology_term=CRISPR
NZ_ALEK01000043.1	CRISPRDetect	binding_site	258172	258203	32	-	.	ID=CRISPR2_SPACER1_258172_258204;Name=CRISPR2_SPACER1_258172_258204;Parent=CRISPR2_258144_258661;Note=GGCTACACGCAAAAATTCCAGTCGTTGGCGCA;Dbxref=SO:0001459;Ontology_term=CRISPR
NZ_ALEK01000043.1	CRISPRDetect	direct_repeat	258204	258232	29	-	.	ID=CRISPR2_REPEAT2_258204_258233;Name=CRISPR2_REPEAT2_258204_258233;Parent=CRISPR2_258144_258661;Note=CGGTTTATCCCCGCTGGCGCGGGGAACAC;Dbxref=SO:0001459;Ontology_term=CRISPR
NZ_ALEK01000043.1	CRISPRDetect	binding_site	258233	258264	32	-	.	ID=CRISPR2_SPACER2_258233_258265;Name=CRISPR2_SPACER2_258233_258265;Parent=CRISPR2_258144_258661;Note=CCGATTAAGATCCGCAGTCTGCATCAGTAACT;Dbxref=SO:0001459;Ontology_term=CRISPR
NZ_ALEK01000043.1	CRISPRDetect	direct_repeat	258265	258293	29	-	.	ID=CRISPR2_REPEAT3_258265_258294;Name=CRISPR2_REPEAT3_258265_258294;Parent=CRISPR2_258144_258661;Note=CGGTTTATCCCCGCTGGCGAGGGGAACAC;Dbxref=SO:0001459;Ontology_term=CRISPR
NZ_ALEK01000043.1	CRISPRDetect	binding_site	258294	258325	32	-	.	ID=CRISPR2_SPACER3_258294_258326;Name=CRISPR2_SPACER3_258294_258326;Parent=CRISPR2_258144_258661;Note=CGATTCTACGGCAACAGGCCAGGCTGCGACCG;Dbxref=SO:0001459;Ontology_term=CRISPR
NZ_ALEK01000043.1	CRISPRDetect	direct_repeat	258326	258354	29	-	.	ID=CRISPR2_REPEAT4_258326_258355;Name=CRISPR2_REPEAT4_258326_258355;Parent=CRISPR2_258144_258661;Note=CGGTTTATCCCCGCTGGCGCGGGGAACAC;Dbxref=SO:0001459;Ontology_term=CRISPR
NZ_ALEK01000043.1	CRISPRDetect	binding_site	258355	258386	32	-	.	ID=CRISPR2_SPACER4_258355_258387;Name=CRISPR2_SPACER4_258355_258387;Parent=CRISPR2_258144_258661;Note=ATCAAACATGGAAACCCCTTTAATGAGAGCAA;Dbxref=SO:0001459;Ontology_term=CRISPR
NZ_ALEK01000043.1	CRISPRDetect	direct_repeat	258387	258415	29	-	.	ID=CRISPR2_REPEAT5_258387_258416;Name=CRISPR2_REPEAT5_258387_258416;Parent=CRISPR2_258144_258661;Note=CGGTTTATCCCCGCTGGCGCGGGGAACAC;Dbxref=SO:0001459;Ontology_term=CRISPR
NZ_ALEK01000043.1	CRISPRDetect	binding_site	258416	258448	33	-	.	ID=CRISPR2_SPACER5_258416_258449;Name=CRISPR2_SPACER5_258416_258449;Parent=CRISPR2_258144_258661;Note=TCAGGAACGCGCGGCGGAAGAGCTTGGTGTTTG;Dbxref=SO:0001459;Ontology_term=CRISPR
NZ_ALEK01000043.1	CRISPRDetect	direct_repeat	258449	258477	29	-	.	ID=CRISPR2_REPEAT6_258449_258478;Name=CRISPR2_REPEAT6_258449_258478;Parent=CRISPR2_258144_258661;Note=CGGTTTATCCCCGCTGGCGCGGGGAACAC;Dbxref=SO:0001459;Ontology_term=CRISPR
NZ_ALEK01000043.1	CRISPRDetect	binding_site	258478	258509	32	-	.	ID=CRISPR2_SPACER6_258478_258510;Name=CRISPR2_SPACER6_258478_258510;Parent=CRISPR2_258144_258661;Note=GCTGCCTTTCCCGGAGTTCCGGCCCCTAAATT;Dbxref=SO:0001459;Ontology_term=CRISPR
NZ_ALEK01000043.1	CRISPRDetect	direct_repeat	258510	258538	29	-	.	ID=CRISPR2_REPEAT7_258510_258539;Name=CRISPR2_REPEAT7_258510_258539;Parent=CRISPR2_258144_258661;Note=GGGTTTATCCCCGCTGGCGCGGGGAACAC;Dbxref=SO:0001459;Ontology_term=CRISPR
NZ_ALEK01000043.1	CRISPRDetect	binding_site	258539	258570	32	-	.	ID=CRISPR2_SPACER7_258539_258571;Name=CRISPR2_SPACER7_258539_258571;Parent=CRISPR2_258144_258661;Note=TCATGCGCTATAAAAATCAGACTGTCACATGC;Dbxref=SO:0001459;Ontology_term=CRISPR
NZ_ALEK01000043.1	CRISPRDetect	direct_repeat	258571	258599	29	-	.	ID=CRISPR2_REPEAT8_258571_258600;Name=CRISPR2_REPEAT8_258571_258600;Parent=CRISPR2_258144_258661;Note=CGGTTTATCCCCGCTGGCGCGGGGAACAC;Dbxref=SO:0001459;Ontology_term=CRISPR
NZ_ALEK01000043.1	CRISPRDetect	binding_site	258600	258631	32	-	.	ID=CRISPR2_SPACER8_258600_258632;Name=CRISPR2_SPACER8_258600_258632;Parent=CRISPR2_258144_258661;Note=GAATCTGGAGGCCAACAGCGCGGCGAAATCCT;Dbxref=SO:0001459;Ontology_term=CRISPR
NZ_ALEK01000043.1	CRISPRDetect	direct_repeat	258632	258660	29	-	.	ID=CRISPR2_REPEAT9_258632_258661;Name=CRISPR2_REPEAT9_258632_258661;Parent=CRISPR2_258144_258661;Note=CAGTTTATCCCCGCTGGCGCGGGGAACAC;Dbxref=SO:0001459;Ontology_term=CRISPR
NZ_ALEL01000005.1	CRISPRDetect	repeat_region	106255	106833	580	-	.	ID=CRISPR1_106255_106834;Note=GTGTTCCCCGCGCCAGCGGGGATAAACCG;Dbxref=SO:0001459;Ontology_term=CRISPR
NZ_ALEL01000005.1	CRISPRDetect	direct_repeat	106255	106285	30	-	.	ID=CRISPR1_REPEAT1_106255_106286;Name=CRISPR1_REPEAT1_106255_106286;Parent=CRISPR1_106255_106834;Note=CGTGTTTATCCCCGCTGACGCGGGGAACAC;Dbxref=SO:0001459;Ontology_term=CRISPR
NZ_ALEL01000005.1	CRISPRDetect	binding_site	106286	106317	32	-	.	ID=CRISPR1_SPACER1_106286_106318;Name=CRISPR1_SPACER1_106286_106318;Parent=CRISPR1_106255_106834;Note=TATTTATAAGCGTGTCATCTATGCAACCCAAC;Dbxref=SO:0001459;Ontology_term=CRISPR
NZ_ALEL01000005.1	CRISPRDetect	direct_repeat	106317	106345	29	-	.	ID=CRISPR1_REPEAT2_106317_106346;Name=CRISPR1_REPEAT2_106317_106346;Parent=CRISPR1_106255_106834;Note=CGGTTTATCCCCGCTGGCGCGGGGAACAC;Dbxref=SO:0001459;Ontology_term=CRISPR
NZ_ALEL01000005.1	CRISPRDetect	binding_site	106346	106377	32	-	.	ID=CRISPR1_SPACER2_106346_106378;Name=CRISPR1_SPACER2_106346_106378;Parent=CRISPR1_106255_106834;Note=ACCTGCCCGACCCAATAAGGAGGCCCTCGTGA;Dbxref=SO:0001459;Ontology_term=CRISPR
NZ_ALEL01000005.1	CRISPRDetect	direct_repeat	106378	106406	29	-	.	ID=CRISPR1_REPEAT3_106378_106407;Name=CRISPR1_REPEAT3_106378_106407;Parent=CRISPR1_106255_106834;Note=CGGTTTATCCCCGCTGGCGCGGGGAACAC;Dbxref=SO:0001459;Ontology_term=CRISPR
NZ_ALEL01000005.1	CRISPRDetect	binding_site	106407	106438	32	-	.	ID=CRISPR1_SPACER3_106407_106439;Name=CRISPR1_SPACER3_106407_106439;Parent=CRISPR1_106255_106834;Note=GGCCGCTGGTCAAATTCCCAATCTGAGCAATC;Dbxref=SO:0001459;Ontology_term=CRISPR
NZ_ALEL01000005.1	CRISPRDetect	direct_repeat	106439	106467	29	-	.	ID=CRISPR1_REPEAT4_106439_106468;Name=CRISPR1_REPEAT4_106439_106468;Parent=CRISPR1_106255_106834;Note=CGGTTTATCCCCGCTGGCGCGGGGAACAC;Dbxref=SO:0001459;Ontology_term=CRISPR
NZ_ALEL01000005.1	CRISPRDetect	binding_site	106468	106499	32	-	.	ID=CRISPR1_SPACER4_106468_106500;Name=CRISPR1_SPACER4_106468_106500;Parent=CRISPR1_106255_106834;Note=ATAGCCCCGGCAGCGATAGCTAAACCAGTTCC;Dbxref=SO:0001459;Ontology_term=CRISPR
NZ_ALEL01000005.1	CRISPRDetect	direct_repeat	106500	106528	29	-	.	ID=CRISPR1_REPEAT5_106500_106529;Name=CRISPR1_REPEAT5_106500_106529;Parent=CRISPR1_106255_106834;Note=CGGTTTATCCCCGCTGGCGCGGGGAACAC;Dbxref=SO:0001459;Ontology_term=CRISPR
NZ_ALEL01000005.1	CRISPRDetect	binding_site	106529	106560	32	-	.	ID=CRISPR1_SPACER5_106529_106561;Name=CRISPR1_SPACER5_106529_106561;Parent=CRISPR1_106255_106834;Note=GCCTCAAAATCTCTCGGTGAGATGTAAGCGTC;Dbxref=SO:0001459;Ontology_term=CRISPR
NZ_ALEL01000005.1	CRISPRDetect	direct_repeat	106561	106589	29	-	.	ID=CRISPR1_REPEAT6_106561_106590;Name=CRISPR1_REPEAT6_106561_106590;Parent=CRISPR1_106255_106834;Note=CGGTTTATCCCCGCTGGCGCGGGGAACAC;Dbxref=SO:0001459;Ontology_term=CRISPR
NZ_ALEL01000005.1	CRISPRDetect	binding_site	106590	106621	32	-	.	ID=CRISPR1_SPACER6_106590_106622;Name=CRISPR1_SPACER6_106590_106622;Parent=CRISPR1_106255_106834;Note=ACCAGTGGTCAGCGGCGGATGAATTTGCCCTG;Dbxref=SO:0001459;Ontology_term=CRISPR
NZ_ALEL01000005.1	CRISPRDetect	direct_repeat	106622	106650	29	-	.	ID=CRISPR1_REPEAT7_106622_106651;Name=CRISPR1_REPEAT7_106622_106651;Parent=CRISPR1_106255_106834;Note=CGGTTTATCCCCGCTGGCGCGGGGAACAC;Dbxref=SO:0001459;Ontology_term=CRISPR
NZ_ALEL01000005.1	CRISPRDetect	binding_site	106651	106682	32	-	.	ID=CRISPR1_SPACER7_106651_106683;Name=CRISPR1_SPACER7_106651_106683;Parent=CRISPR1_106255_106834;Note=GAGAATGCTCATGCGCGTGAGCGCCATATATT;Dbxref=SO:0001459;Ontology_term=CRISPR
NZ_ALEL01000005.1	CRISPRDetect	direct_repeat	106683	106711	29	-	.	ID=CRISPR1_REPEAT8_106683_106712;Name=CRISPR1_REPEAT8_106683_106712;Parent=CRISPR1_106255_106834;Note=CGGTTTATCCCCGCTGGCGCGGGGAACAC;Dbxref=SO:0001459;Ontology_term=CRISPR
NZ_ALEL01000005.1	CRISPRDetect	binding_site	106712	106743	32	-	.	ID=CRISPR1_SPACER8_106712_106744;Name=CRISPR1_SPACER8_106712_106744;Parent=CRISPR1_106255_106834;Note=CATGGCAATTTTACGGCGGACGTGCTCGCTCT;Dbxref=SO:0001459;Ontology_term=CRISPR
NZ_ALEL01000005.1	CRISPRDetect	direct_repeat	106744	106772	29	-	.	ID=CRISPR1_REPEAT9_106744_106773;Name=CRISPR1_REPEAT9_106744_106773;Parent=CRISPR1_106255_106834;Note=CGGTTTATCCCCGCTGGCGCGGGGAACAC;Dbxref=SO:0001459;Ontology_term=CRISPR
NZ_ALEL01000005.1	CRISPRDetect	binding_site	106773	106804	32	-	.	ID=CRISPR1_SPACER9_106773_106805;Name=CRISPR1_SPACER9_106773_106805;Parent=CRISPR1_106255_106834;Note=AGGCGGACCGAAAAACCGTTTTCAGCCAACGT;Dbxref=SO:0001459;Ontology_term=CRISPR
NZ_ALEL01000005.1	CRISPRDetect	direct_repeat	106805	106833	29	-	.	ID=CRISPR1_REPEAT10_106805_106834;Name=CRISPR1_REPEAT10_106805_106834;Parent=CRISPR1_106255_106834;Note=CGGTTTATCCCCGCTGGCGCGGGGAACAC;Dbxref=SO:0001459;Ontology_term=CRISPR
NZ_ALEL01000005.1	CRISPRDetect	repeat_region	122986	123257	273	-	.	ID=CRISPR2_122986_123258;Note=GTGTTCCCCGCGCCAGCGGGGATAAACCG;Dbxref=SO:0001459;Ontology_term=CRISPR
NZ_ALEL01000005.1	CRISPRDetect	direct_repeat	122986	123013	28	-	.	ID=CRISPR2_REPEAT1_122986_123014;Name=CRISPR2_REPEAT1_122986_123014;Parent=CRISPR2_122986_123258;Note=CGGCTATCCTTGTTGGCGCGGGGAACAC;Dbxref=SO:0001459;Ontology_term=CRISPR
NZ_ALEL01000005.1	CRISPRDetect	binding_site	123014	123045	32	-	.	ID=CRISPR2_SPACER1_123014_123046;Name=CRISPR2_SPACER1_123014_123046;Parent=CRISPR2_122986_123258;Note=GGCTACACGCAAAAATTCCAGTCGTTGGCGCA;Dbxref=SO:0001459;Ontology_term=CRISPR
NZ_ALEL01000005.1	CRISPRDetect	direct_repeat	123046	123074	29	-	.	ID=CRISPR2_REPEAT2_123046_123075;Name=CRISPR2_REPEAT2_123046_123075;Parent=CRISPR2_122986_123258;Note=CGGTTTATCCCCGCTGGCGCGGGGAACAC;Dbxref=SO:0001459;Ontology_term=CRISPR
NZ_ALEL01000005.1	CRISPRDetect	binding_site	123075	123106	32	-	.	ID=CRISPR2_SPACER2_123075_123107;Name=CRISPR2_SPACER2_123075_123107;Parent=CRISPR2_122986_123258;Note=CCGATTAAGATCCGCAGTCTGCATCAGTAACT;Dbxref=SO:0001459;Ontology_term=CRISPR
NZ_ALEL01000005.1	CRISPRDetect	direct_repeat	123107	123135	29	-	.	ID=CRISPR2_REPEAT3_123107_123136;Name=CRISPR2_REPEAT3_123107_123136;Parent=CRISPR2_122986_123258;Note=CGGTTTATCCCCGCTGGCGAGGGGAACAC;Dbxref=SO:0001459;Ontology_term=CRISPR
NZ_ALEL01000005.1	CRISPRDetect	binding_site	123136	123167	32	-	.	ID=CRISPR2_SPACER3_123136_123168;Name=CRISPR2_SPACER3_123136_123168;Parent=CRISPR2_122986_123258;Note=CGATTCTACGGCAACAGGCCAGGCTGCGACCG;Dbxref=SO:0001459;Ontology_term=CRISPR
NZ_ALEL01000005.1	CRISPRDetect	direct_repeat	123168	123196	29	-	.	ID=CRISPR2_REPEAT4_123168_123197;Name=CRISPR2_REPEAT4_123168_123197;Parent=CRISPR2_122986_123258;Note=CGGTTTATCCCCGCTGGCGCGGGGAACAC;Dbxref=SO:0001459;Ontology_term=CRISPR
NZ_ALEL01000005.1	CRISPRDetect	binding_site	123197	123228	32	-	.	ID=CRISPR2_SPACER4_123197_123229;Name=CRISPR2_SPACER4_123197_123229;Parent=CRISPR2_122986_123258;Note=ATCAAACATGGAAACCCCTTTAATGAGAGCAA;Dbxref=SO:0001459;Ontology_term=CRISPR
NZ_ALEL01000005.1	CRISPRDetect	direct_repeat	123229	123257	29	-	.	ID=CRISPR2_REPEAT5_123229_123258;Name=CRISPR2_REPEAT5_123229_123258;Parent=CRISPR2_122986_123258;Note=CGGTTTATCCCCGCTGGCGCGGGGAACAC;Dbxref=SO:0001459;Ontology_term=CRISPR
NZ_AJHA01000120.1	CRISPRDetect	repeat_region	48172	49175	1005	-	.	ID=CRISPR2_48172_49176;Note=GTGTTCCCCGCGCCAGCGGGGATAAACCG;Dbxref=SO:0001459;Ontology_term=CRISPR
NZ_AJHA01000120.1	CRISPRDetect	direct_repeat	48172	48199	28	-	.	ID=CRISPR2_REPEAT1_48172_48200;Name=CRISPR1_REPEAT1_48172_48200;Parent=CRISPR1_48172_49176;Note=CGGCTATCCTTGTTGGCGCGGGGAACAC;Dbxref=SO:0001459;Ontology_term=CRISPR
NZ_AJHA01000120.1	CRISPRDetect	binding_site	48200	48231	32	-	.	ID=CRISPR2_SPACER1_48200_48232;Name=CRISPR1_SPACER1_48200_48232;Parent=CRISPR1_48172_49176;Note=ATCTTCATATTGCGTGACGCTGCCGATGAACG;Dbxref=SO:0001459;Ontology_term=CRISPR
NZ_AJHA01000120.1	CRISPRDetect	direct_repeat	48232	48260	29	-	.	ID=CRISPR2_REPEAT2_48232_48261;Name=CRISPR1_REPEAT2_48232_48261;Parent=CRISPR1_48172_49176;Note=CGGTTTATCCCCGCTGGCGCGGGGAACAC;Dbxref=SO:0001459;Ontology_term=CRISPR
NZ_AJHA01000120.1	CRISPRDetect	binding_site	48261	48292	32	-	.	ID=CRISPR2_SPACER2_48261_48293;Name=CRISPR1_SPACER2_48261_48293;Parent=CRISPR1_48172_49176;Note=TCTTTATCAGCTAACCATTTCCAGAACTCGTC;Dbxref=SO:0001459;Ontology_term=CRISPR
NZ_AJHA01000120.1	CRISPRDetect	direct_repeat	48293	48321	29	-	.	ID=CRISPR2_REPEAT3_48293_48322;Name=CRISPR1_REPEAT3_48293_48322;Parent=CRISPR1_48172_49176;Note=CGGTTTATCCCTGCTGGCGCGGGGAACAC;Dbxref=SO:0001459;Ontology_term=CRISPR
NZ_AJHA01000120.1	CRISPRDetect	binding_site	48322	48353	32	-	.	ID=CRISPR2_SPACER3_48322_48354;Name=CRISPR1_SPACER3_48322_48354;Parent=CRISPR1_48172_49176;Note=TATAATATGAATTAATTTTTGCGCATAACCTG;Dbxref=SO:0001459;Ontology_term=CRISPR
NZ_AJHA01000120.1	CRISPRDetect	direct_repeat	48354	48382	29	-	.	ID=CRISPR2_REPEAT4_48354_48383;Name=CRISPR1_REPEAT4_48354_48383;Parent=CRISPR1_48172_49176;Note=CGGTTTATCCCCGCTGGCGCGGGGAACAC;Dbxref=SO:0001459;Ontology_term=CRISPR
NZ_AJHA01000120.1	CRISPRDetect	binding_site	48383	48414	32	-	.	ID=CRISPR2_SPACER4_48383_48415;Name=CRISPR1_SPACER4_48383_48415;Parent=CRISPR1_48172_49176;Note=TGCCCGTTCTGCCTCTTCGCACTCTCGATCAA;Dbxref=SO:0001459;Ontology_term=CRISPR
NZ_AJHA01000120.1	CRISPRDetect	direct_repeat	48415	48443	29	-	.	ID=CRISPR2_REPEAT5_48415_48444;Name=CRISPR1_REPEAT5_48415_48444;Parent=CRISPR1_48172_49176;Note=CGGTTTATCCCCGCTGGCGCGGGGAACAC;Dbxref=SO:0001459;Ontology_term=CRISPR
NZ_AJHA01000120.1	CRISPRDetect	binding_site	48444	48475	32	-	.	ID=CRISPR2_SPACER5_48444_48476;Name=CRISPR1_SPACER5_48444_48476;Parent=CRISPR1_48172_49176;Note=GTCGCGTTCGTTGCCGGTATAGACCAGCGTCA;Dbxref=SO:0001459;Ontology_term=CRISPR
NZ_AJHA01000120.1	CRISPRDetect	direct_repeat	48476	48504	29	-	.	ID=CRISPR2_REPEAT6_48476_48505;Name=CRISPR1_REPEAT6_48476_48505;Parent=CRISPR1_48172_49176;Note=CGGTTTATCCCCGCTGGCGCGGGGAACAC;Dbxref=SO:0001459;Ontology_term=CRISPR
NZ_AJHA01000120.1	CRISPRDetect	binding_site	48505	48536	32	-	.	ID=CRISPR2_SPACER6_48505_48537;Name=CRISPR1_SPACER6_48505_48537;Parent=CRISPR1_48172_49176;Note=ATCGAATCGAAACCCCAGCCACAGAAATAATT;Dbxref=SO:0001459;Ontology_term=CRISPR
NZ_AJHA01000120.1	CRISPRDetect	direct_repeat	48537	48565	29	-	.	ID=CRISPR2_REPEAT7_48537_48566;Name=CRISPR1_REPEAT7_48537_48566;Parent=CRISPR1_48172_49176;Note=CGGTTTATCCCCGCTGGCGCGGGGAACAC;Dbxref=SO:0001459;Ontology_term=CRISPR
NZ_AJHA01000120.1	CRISPRDetect	binding_site	48566	48597	32	-	.	ID=CRISPR2_SPACER7_48566_48598;Name=CRISPR1_SPACER7_48566_48598;Parent=CRISPR1_48172_49176;Note=GCTCATGTCAAACGCCATCAGCGTTCCGGCAT;Dbxref=SO:0001459;Ontology_term=CRISPR
NZ_AJHA01000120.1	CRISPRDetect	direct_repeat	48598	48626	29	-	.	ID=CRISPR2_REPEAT8_48598_48627;Name=CRISPR1_REPEAT8_48598_48627;Parent=CRISPR1_48172_49176;Note=CGGTTTATCCCCGCTAGCGCGGGGAACAC;Dbxref=SO:0001459;Ontology_term=CRISPR
NZ_AJHA01000120.1	CRISPRDetect	binding_site	48627	48658	32	-	.	ID=CRISPR2_SPACER8_48627_48659;Name=CRISPR1_SPACER8_48627_48659;Parent=CRISPR1_48172_49176;Note=AATCGCCAGCCTCGGAAATATTCCATCCTCCG;Dbxref=SO:0001459;Ontology_term=CRISPR
NZ_AJHA01000120.1	CRISPRDetect	direct_repeat	48659	48687	29	-	.	ID=CRISPR2_REPEAT9_48659_48688;Name=CRISPR1_REPEAT9_48659_48688;Parent=CRISPR1_48172_49176;Note=CGGTTTATCCCCGCTGGCGCGGGGAACAC;Dbxref=SO:0001459;Ontology_term=CRISPR
NZ_AJHA01000120.1	CRISPRDetect	binding_site	48688	48719	32	-	.	ID=CRISPR2_SPACER9_48688_48720;Name=CRISPR1_SPACER9_48688_48720;Parent=CRISPR1_48172_49176;Note=AGGAACTAAACAGCCTGACCGTTGAGGATCTG;Dbxref=SO:0001459;Ontology_term=CRISPR
NZ_AJHA01000120.1	CRISPRDetect	direct_repeat	48720	48748	29	-	.	ID=CRISPR2_REPEAT10_48720_48749;Name=CRISPR1_REPEAT10_48720_48749;Parent=CRISPR1_48172_49176;Note=CGGTTTATCCCCGCTGGCGCGGGGAACAC;Dbxref=SO:0001459;Ontology_term=CRISPR
NZ_AJHA01000120.1	CRISPRDetect	binding_site	48749	48780	32	-	.	ID=CRISPR2_SPACER10_48749_48781;Name=CRISPR1_SPACER10_48749_48781;Parent=CRISPR1_48172_49176;Note=ACCGGACAAATCTTTTTTTTCCTGTTCCTGTT;Dbxref=SO:0001459;Ontology_term=CRISPR
NZ_AJHA01000120.1	CRISPRDetect	direct_repeat	48781	48809	29	-	.	ID=CRISPR2_REPEAT11_48781_48810;Name=CRISPR1_REPEAT11_48781_48810;Parent=CRISPR1_48172_49176;Note=CGGTTTATCCCCGCTGGCGCGGGGAACAC;Dbxref=SO:0001459;Ontology_term=CRISPR
NZ_AJHA01000120.1	CRISPRDetect	binding_site	48810	48841	32	-	.	ID=CRISPR2_SPACER11_48810_48842;Name=CRISPR1_SPACER11_48810_48842;Parent=CRISPR1_48172_49176;Note=GGGCGGTCCCCGGCCTCAATACCGCGCTGACG;Dbxref=SO:0001459;Ontology_term=CRISPR
NZ_AJHA01000120.1	CRISPRDetect	direct_repeat	48842	48870	29	-	.	ID=CRISPR2_REPEAT12_48842_48871;Name=CRISPR1_REPEAT12_48842_48871;Parent=CRISPR1_48172_49176;Note=CGGTTTATCCCCGCTGGCGCGGGGAACAC;Dbxref=SO:0001459;Ontology_term=CRISPR
NZ_AJHA01000120.1	CRISPRDetect	binding_site	48871	48902	32	-	.	ID=CRISPR2_SPACER12_48871_48903;Name=CRISPR1_SPACER12_48871_48903;Parent=CRISPR1_48172_49176;Note=GGTAAAGCCACACCATTTTTTATTGACCTCGC;Dbxref=SO:0001459;Ontology_term=CRISPR
NZ_AJHA01000120.1	CRISPRDetect	direct_repeat	48903	48931	29	-	.	ID=CRISPR2_REPEAT13_48903_48932;Name=CRISPR1_REPEAT13_48903_48932;Parent=CRISPR1_48172_49176;Note=CGGTTTATCCCCGCTGGCGCGGGGAACAC;Dbxref=SO:0001459;Ontology_term=CRISPR
NZ_AJHA01000120.1	CRISPRDetect	binding_site	48932	48963	32	-	.	ID=CRISPR2_SPACER13_48932_48964;Name=CRISPR1_SPACER13_48932_48964;Parent=CRISPR1_48172_49176;Note=CTAGGAGGCGTAATGAATACTACGTATCAAAA;Dbxref=SO:0001459;Ontology_term=CRISPR
NZ_AJHA01000120.1	CRISPRDetect	direct_repeat	48964	48992	29	-	.	ID=CRISPR2_REPEAT14_48964_48993;Name=CRISPR1_REPEAT14_48964_48993;Parent=CRISPR1_48172_49176;Note=CGGTTTATCCCCGCTGGCGCGGGGAACAC;Dbxref=SO:0001459;Ontology_term=CRISPR
NZ_AJHA01000120.1	CRISPRDetect	binding_site	48993	49024	32	-	.	ID=CRISPR2_SPACER14_48993_49025;Name=CRISPR1_SPACER14_48993_49025;Parent=CRISPR1_48172_49176;Note=GTGGTGGCCTCAAATAAATTCGAGCGCTGGAG;Dbxref=SO:0001459;Ontology_term=CRISPR
NZ_AJHA01000120.1	CRISPRDetect	direct_repeat	49025	49053	29	-	.	ID=CRISPR2_REPEAT15_49025_49054;Name=CRISPR1_REPEAT15_49025_49054;Parent=CRISPR1_48172_49176;Note=CGGTTTATCCCCGCTGGCGCGGGGAACAC;Dbxref=SO:0001459;Ontology_term=CRISPR
NZ_AJHA01000120.1	CRISPRDetect	binding_site	49054	49085	32	-	.	ID=CRISPR2_SPACER15_49054_49086;Name=CRISPR1_SPACER15_49054_49086;Parent=CRISPR1_48172_49176;Note=TCGACGTGGACGAGGAGTTACTCAACCGCTGC;Dbxref=SO:0001459;Ontology_term=CRISPR
NZ_AJHA01000120.1	CRISPRDetect	direct_repeat	49086	49114	29	-	.	ID=CRISPR2_REPEAT16_49086_49115;Name=CRISPR1_REPEAT16_49086_49115;Parent=CRISPR1_48172_49176;Note=CGGTTTATCCCCGCTGGCGCGGGGAACAC;Dbxref=SO:0001459;Ontology_term=CRISPR
NZ_AJHA01000120.1	CRISPRDetect	binding_site	49115	49146	32	-	.	ID=CRISPR2_SPACER16_49115_49147;Name=CRISPR1_SPACER16_49115_49147;Parent=CRISPR1_48172_49176;Note=TAATGGCCACAGTAAGTCAAACGGTTCTGGAA;Dbxref=SO:0001459;Ontology_term=CRISPR
NZ_AJHA01000120.1	CRISPRDetect	direct_repeat	49147	49175	29	-	.	ID=CRISPR2_REPEAT17_49147_49176;Name=CRISPR1_REPEAT17_49147_49176;Parent=CRISPR1_48172_49176;Note=CGGTTTATCCCCGCTGGCGCGGGGAACAC;Dbxref=SO:0001459;Ontology_term=CRISPR
NZ_AJHA01000120.1	CRISPRDetect	repeat_region	30252	31915	1665	-	.	ID=CRISPR1_30252_31916;Note=GTGTTCCCCGCGCCAGCGGGGATAAACCG;Dbxref=SO:0001459;Ontology_term=CRISPR
NZ_AJHA01000120.1	CRISPRDetect	direct_repeat	30252	30282	30	-	.	ID=CRISPR1_REPEAT1_30252_30283;Name=CRISPR2_REPEAT1_30252_30283;Parent=CRISPR2_30252_31916;Note=CGTGTTTATCCCCGCTGGCGCGGGGAACAT;Dbxref=SO:0001459;Ontology_term=CRISPR
NZ_AJHA01000120.1	CRISPRDetect	binding_site	30283	30314	32	-	.	ID=CRISPR1_SPACER1_30283_30315;Name=CRISPR2_SPACER1_30283_30315;Parent=CRISPR2_30252_31916;Note=TTTTCAGCCCTTGTCGACTGCGGAACGCCCCT;Dbxref=SO:0001459;Ontology_term=CRISPR
NZ_AJHA01000120.1	CRISPRDetect	direct_repeat	30314	30342	29	-	.	ID=CRISPR1_REPEAT2_30314_30343;Name=CRISPR2_REPEAT2_30314_30343;Parent=CRISPR2_30252_31916;Note=CGGTTTATCCCCGCTGGCGCGGGGAACAC;Dbxref=SO:0001459;Ontology_term=CRISPR
NZ_AJHA01000120.1	CRISPRDetect	binding_site	30343	30374	32	-	.	ID=CRISPR1_SPACER2_30343_30375;Name=CRISPR2_SPACER2_30343_30375;Parent=CRISPR2_30252_31916;Note=GCGAAATAGTGGGGAAAAACCCCTGGTTAACC;Dbxref=SO:0001459;Ontology_term=CRISPR
NZ_AJHA01000120.1	CRISPRDetect	direct_repeat	30375	30403	29	-	.	ID=CRISPR1_REPEAT3_30375_30404;Name=CRISPR2_REPEAT3_30375_30404;Parent=CRISPR2_30252_31916;Note=CGGTTTATCCCCGCTGGCGCGGGAAACAC;Dbxref=SO:0001459;Ontology_term=CRISPR
NZ_AJHA01000120.1	CRISPRDetect	binding_site	30404	30435	32	-	.	ID=CRISPR1_SPACER3_30404_30436;Name=CRISPR2_SPACER3_30404_30436;Parent=CRISPR2_30252_31916;Note=TAGGCCTTGATACCATCGCTCGCACCTCGTCA;Dbxref=SO:0001459;Ontology_term=CRISPR
NZ_AJHA01000120.1	CRISPRDetect	direct_repeat	30436	30464	29	-	.	ID=CRISPR1_REPEAT4_30436_30465;Name=CRISPR2_REPEAT4_30436_30465;Parent=CRISPR2_30252_31916;Note=CGGTTTATCCCCGCTGGCGCGGGGAACAC;Dbxref=SO:0001459;Ontology_term=CRISPR
NZ_AJHA01000120.1	CRISPRDetect	binding_site	30465	30496	32	-	.	ID=CRISPR1_SPACER4_30465_30497;Name=CRISPR2_SPACER4_30465_30497;Parent=CRISPR2_30252_31916;Note=GTTTATTACTGCTTAGTTAATTAATGGGTTGC;Dbxref=SO:0001459;Ontology_term=CRISPR
NZ_AJHA01000120.1	CRISPRDetect	direct_repeat	30497	30525	29	-	.	ID=CRISPR1_REPEAT5_30497_30526;Name=CRISPR2_REPEAT5_30497_30526;Parent=CRISPR2_30252_31916;Note=CGGTTTATCCCCGCTGGCGCGGGGAACAC;Dbxref=SO:0001459;Ontology_term=CRISPR
NZ_AJHA01000120.1	CRISPRDetect	binding_site	30526	30557	32	-	.	ID=CRISPR1_SPACER5_30526_30558;Name=CRISPR2_SPACER5_30526_30558;Parent=CRISPR2_30252_31916;Note=TCTTTTGATTTTGCTGCGATGTTATAACCAGA;Dbxref=SO:0001459;Ontology_term=CRISPR
NZ_AJHA01000120.1	CRISPRDetect	direct_repeat	30558	30586	29	-	.	ID=CRISPR1_REPEAT6_30558_30587;Name=CRISPR2_REPEAT6_30558_30587;Parent=CRISPR2_30252_31916;Note=CGGTTTATCCCCGCTGGCGCGGGGAACAC;Dbxref=SO:0001459;Ontology_term=CRISPR
NZ_AJHA01000120.1	CRISPRDetect	binding_site	30587	30618	32	-	.	ID=CRISPR1_SPACER6_30587_30619;Name=CRISPR2_SPACER6_30587_30619;Parent=CRISPR2_30252_31916;Note=TATCCACATATACCCGCAATCATATTCAAGAA;Dbxref=SO:0001459;Ontology_term=CRISPR
NZ_AJHA01000120.1	CRISPRDetect	direct_repeat	30619	30647	29	-	.	ID=CRISPR1_REPEAT7_30619_30648;Name=CRISPR2_REPEAT7_30619_30648;Parent=CRISPR2_30252_31916;Note=CGGTTTATCCCCGCTGGCGCGGGGAACAC;Dbxref=SO:0001459;Ontology_term=CRISPR
NZ_AJHA01000120.1	CRISPRDetect	binding_site	30648	30679	32	-	.	ID=CRISPR1_SPACER7_30648_30680;Name=CRISPR2_SPACER7_30648_30680;Parent=CRISPR2_30252_31916;Note=AATCACTGCGGGGGTATTTAGCGGAAACGGCT;Dbxref=SO:0001459;Ontology_term=CRISPR
NZ_AJHA01000120.1	CRISPRDetect	direct_repeat	30680	30708	29	-	.	ID=CRISPR1_REPEAT8_30680_30709;Name=CRISPR2_REPEAT8_30680_30709;Parent=CRISPR2_30252_31916;Note=CGGTTTATCCCCGCTGGCGCGGGGAACAC;Dbxref=SO:0001459;Ontology_term=CRISPR
NZ_AJHA01000120.1	CRISPRDetect	binding_site	30709	30782	32	-	.	ID=CRISPR1_SPACER8_30709_30783;Name=CRISPR2_SPACER8_30709_30783;Parent=CRISPR2_30252_31916;Note=GATCGAGTAACGTGCGCTGGAACGCGTCGGCG;Dbxref=SO:0001459;Ontology_term=CRISPR
NZ_AJHA01000120.1	CRISPRDetect	direct_repeat	30783	30811	29	-	.	ID=CRISPR1_REPEAT9_30783_30812;Name=CRISPR2_REPEAT9_30783_30812;Parent=CRISPR2_30252_31916;Note=CGGTTTATCCCCGCTGGCGCGGGGAACAC;Dbxref=SO:0001459;Ontology_term=CRISPR
NZ_AJHA01000120.1	CRISPRDetect	binding_site	30812	30843	32	-	.	ID=CRISPR1_SPACER9_30812_30844;Name=CRISPR2_SPACER9_30812_30844;Parent=CRISPR2_30252_31916;Note=GTTACGTTCGGTAAATGGAAAGCGGCGAATAT;Dbxref=SO:0001459;Ontology_term=CRISPR
NZ_AJHA01000120.1	CRISPRDetect	direct_repeat	30844	30872	29	-	.	ID=CRISPR1_REPEAT10_30844_30873;Name=CRISPR2_REPEAT10_30844_30873;Parent=CRISPR2_30252_31916;Note=CGGTTTATCCCCGCTGGCGCGGGGAACAC;Dbxref=SO:0001459;Ontology_term=CRISPR
NZ_AJHA01000120.1	CRISPRDetect	binding_site	30873	30904	32	-	.	ID=CRISPR1_SPACER10_30873_30905;Name=CRISPR2_SPACER10_30873_30905;Parent=CRISPR2_30252_31916;Note=CCAGAAAGTGCCGGTAGTGCCTGATGAACGAC;Dbxref=SO:0001459;Ontology_term=CRISPR
NZ_AJHA01000120.1	CRISPRDetect	direct_repeat	30905	30933	29	-	.	ID=CRISPR1_REPEAT11_30905_30934;Name=CRISPR2_REPEAT11_30905_30934;Parent=CRISPR2_30252_31916;Note=CGGTTTATCCCCGCTGGCGCGGGGAACAC;Dbxref=SO:0001459;Ontology_term=CRISPR
NZ_AJHA01000120.1	CRISPRDetect	binding_site	30934	30965	32	-	.	ID=CRISPR1_SPACER11_30934_30966;Name=CRISPR2_SPACER11_30934_30966;Parent=CRISPR2_30252_31916;Note=CGCGCCCACTTCCGTAAAATACAGATAATCCA;Dbxref=SO:0001459;Ontology_term=CRISPR
NZ_AJHA01000120.1	CRISPRDetect	direct_repeat	30966	30994	29	-	.	ID=CRISPR1_REPEAT12_30966_30995;Name=CRISPR2_REPEAT12_30966_30995;Parent=CRISPR2_30252_31916;Note=CGGTTTATCCCCGCTGGCGCGGGGAACAC;Dbxref=SO:0001459;Ontology_term=CRISPR
NZ_AJHA01000120.1	CRISPRDetect	binding_site	30995	31026	32	-	.	ID=CRISPR1_SPACER12_30995_31027;Name=CRISPR2_SPACER12_30995_31027;Parent=CRISPR2_30252_31916;Note=ACCGTTCCGGTATGATCGAAGATACGGCAAAC;Dbxref=SO:0001459;Ontology_term=CRISPR
NZ_AJHA01000120.1	CRISPRDetect	direct_repeat	31027	31055	29	-	.	ID=CRISPR1_REPEAT13_31027_31056;Name=CRISPR2_REPEAT13_31027_31056;Parent=CRISPR2_30252_31916;Note=CGGTTTATCCCCGCTGGCGCGGAGAACAC;Dbxref=SO:0001459;Ontology_term=CRISPR
NZ_AJHA01000120.1	CRISPRDetect	binding_site	31056	31087	32	-	.	ID=CRISPR1_SPACER13_31056_31088;Name=CRISPR2_SPACER13_31056_31088;Parent=CRISPR2_30252_31916;Note=GGCAGCGGGCGAGGCAAACACATTCGGGGCGT;Dbxref=SO:0001459;Ontology_term=CRISPR
NZ_AJHA01000120.1	CRISPRDetect	direct_repeat	31088	31116	29	-	.	ID=CRISPR1_REPEAT14_31088_31117;Name=CRISPR2_REPEAT14_31088_31117;Parent=CRISPR2_30252_31916;Note=CGGTTTATCCCCGCTGGCGCGGGGAACAC;Dbxref=SO:0001459;Ontology_term=CRISPR
NZ_AJHA01000120.1	CRISPRDetect	binding_site	31117	31148	32	-	.	ID=CRISPR1_SPACER14_31117_31149;Name=CRISPR2_SPACER14_31117_31149;Parent=CRISPR2_30252_31916;Note=GGTAATTTCTCATCTAACAGCCTGTACGCCTC;Dbxref=SO:0001459;Ontology_term=CRISPR
NZ_AJHA01000120.1	CRISPRDetect	direct_repeat	31149	31177	29	-	.	ID=CRISPR1_REPEAT15_31149_31178;Name=CRISPR2_REPEAT15_31149_31178;Parent=CRISPR2_30252_31916;Note=AGGTTTATCCCCGCTGGCGCGGGGAACAC;Dbxref=SO:0001459;Ontology_term=CRISPR
NZ_AJHA01000120.1	CRISPRDetect	binding_site	31178	31209	32	-	.	ID=CRISPR1_SPACER15_31178_31210;Name=CRISPR2_SPACER15_31178_31210;Parent=CRISPR2_30252_31916;Note=GAATCTAATGCAACAGATGAATAAACACGTAA;Dbxref=SO:0001459;Ontology_term=CRISPR
NZ_AJHA01000120.1	CRISPRDetect	direct_repeat	31210	31238	29	-	.	ID=CRISPR1_REPEAT16_31210_31239;Name=CRISPR2_REPEAT16_31210_31239;Parent=CRISPR2_30252_31916;Note=CGGTTTATCCCCGCTGGCGCGGGGAACAC;Dbxref=SO:0001459;Ontology_term=CRISPR
NZ_AJHA01000120.1	CRISPRDetect	binding_site	31239	31270	32	-	.	ID=CRISPR1_SPACER16_31239_31271;Name=CRISPR2_SPACER16_31239_31271;Parent=CRISPR2_30252_31916;Note=TCTTTATCGTCAATGCGAAATTTTCCGCGACG;Dbxref=SO:0001459;Ontology_term=CRISPR
NZ_AJHA01000120.1	CRISPRDetect	direct_repeat	31271	31299	29	-	.	ID=CRISPR1_REPEAT17_31271_31300;Name=CRISPR2_REPEAT17_31271_31300;Parent=CRISPR2_30252_31916;Note=CGGTTTATCCCCGCTGGCGCGGGGAACAC;Dbxref=SO:0001459;Ontology_term=CRISPR
NZ_AJHA01000120.1	CRISPRDetect	binding_site	31300	31331	32	-	.	ID=CRISPR1_SPACER17_31300_31332;Name=CRISPR2_SPACER17_31300_31332;Parent=CRISPR2_30252_31916;Note=TCCCATTCACCAACAACAATATCGCCCTGCAA;Dbxref=SO:0001459;Ontology_term=CRISPR
NZ_AJHA01000120.1	CRISPRDetect	direct_repeat	31332	31360	29	-	.	ID=CRISPR1_REPEAT18_31332_31361;Name=CRISPR2_REPEAT18_31332_31361;Parent=CRISPR2_30252_31916;Note=CGGTTTATCCCCGCTGGCGCGGGGAACAC;Dbxref=SO:0001459;Ontology_term=CRISPR
NZ_AJHA01000120.1	CRISPRDetect	binding_site	31361	31392	32	-	.	ID=CRISPR1_SPACER18_31361_31393;Name=CRISPR2_SPACER18_31361_31393;Parent=CRISPR2_30252_31916;Note=CGTTGCGTCAGGTTGATCCAGTGCGTCAGCGG;Dbxref=SO:0001459;Ontology_term=CRISPR
NZ_AJHA01000120.1	CRISPRDetect	direct_repeat	31393	31421	29	-	.	ID=CRISPR1_REPEAT19_31393_31422;Name=CRISPR2_REPEAT19_31393_31422;Parent=CRISPR2_30252_31916;Note=CGGTTTATCCCCGCTGGCGCGGGGAACAC;Dbxref=SO:0001459;Ontology_term=CRISPR
NZ_AJHA01000120.1	CRISPRDetect	binding_site	31422	31453	32	-	.	ID=CRISPR1_SPACER19_31422_31454;Name=CRISPR2_SPACER19_31422_31454;Parent=CRISPR2_30252_31916;Note=TGATGAAATCGTCAATAAAATTATTGGCGCGC;Dbxref=SO:0001459;Ontology_term=CRISPR
NZ_AJHA01000120.1	CRISPRDetect	direct_repeat	31454	31482	29	-	.	ID=CRISPR1_REPEAT20_31454_31483;Name=CRISPR2_REPEAT20_31454_31483;Parent=CRISPR2_30252_31916;Note=CGGTTTATCCCCGCTGGCGCGGGGAACAC;Dbxref=SO:0001459;Ontology_term=CRISPR
NZ_AJHA01000120.1	CRISPRDetect	binding_site	31483	31514	32	-	.	ID=CRISPR1_SPACER20_31483_31515;Name=CRISPR2_SPACER20_31483_31515;Parent=CRISPR2_30252_31916;Note=ACCACCGGAGCCATCGCCCAACACAGAGCCGC;Dbxref=SO:0001459;Ontology_term=CRISPR
NZ_AJHA01000120.1	CRISPRDetect	direct_repeat	31515	31543	29	-	.	ID=CRISPR1_REPEAT21_31515_31544;Name=CRISPR2_REPEAT21_31515_31544;Parent=CRISPR2_30252_31916;Note=CGGTTTATCCCCGCTGGCGCGGGGAACAC;Dbxref=SO:0001459;Ontology_term=CRISPR
NZ_AJHA01000120.1	CRISPRDetect	binding_site	31544	31575	32	-	.	ID=CRISPR1_SPACER21_31544_31576;Name=CRISPR2_SPACER21_31544_31576;Parent=CRISPR2_30252_31916;Note=GGCAAACCCGCAAGGCCCGTATATGGATTTAA;Dbxref=SO:0001459;Ontology_term=CRISPR
NZ_AJHA01000120.1	CRISPRDetect	direct_repeat	31576	31604	29	-	.	ID=CRISPR1_REPEAT22_31576_31605;Name=CRISPR2_REPEAT22_31576_31605;Parent=CRISPR2_30252_31916;Note=CGGTTTATCCCCGCTGGCGCGGGGAACAC;Dbxref=SO:0001459;Ontology_term=CRISPR
NZ_AJHA01000120.1	CRISPRDetect	binding_site	31605	31636	32	-	.	ID=CRISPR1_SPACER22_31605_31637;Name=CRISPR2_SPACER22_31605_31637;Parent=CRISPR2_30252_31916;Note=AACCAATCCAGGCGATAAGAGGCGATTAAAGG;Dbxref=SO:0001459;Ontology_term=CRISPR
NZ_AJHA01000120.1	CRISPRDetect	direct_repeat	31637	31665	29	-	.	ID=CRISPR1_REPEAT23_31637_31666;Name=CRISPR2_REPEAT23_31637_31666;Parent=CRISPR2_30252_31916;Note=CGGTTTATCCCCGCTGGCGCGGGGAACAC;Dbxref=SO:0001459;Ontology_term=CRISPR
NZ_AJHA01000120.1	CRISPRDetect	binding_site	31666	31703	38	-	.	ID=CRISPR1_SPACER23_31666_31704;Name=CRISPR2_SPACER23_31666_31704;Parent=CRISPR2_30252_31916;Note=TCTCGGTCTCGGTCTCGGTCTCGGTCTCGGTAGTGACG;Dbxref=SO:0001459;Ontology_term=CRISPR
NZ_AJHA01000120.1	CRISPRDetect	direct_repeat	31704	31732	29	-	.	ID=CRISPR1_REPEAT24_31704_31733;Name=CRISPR2_REPEAT24_31704_31733;Parent=CRISPR2_30252_31916;Note=CGGTTTATCCCCGCTGGCGCGGGGAACAC;Dbxref=SO:0001459;Ontology_term=CRISPR
NZ_AJHA01000120.1	CRISPRDetect	binding_site	31733	31764	32	-	.	ID=CRISPR1_SPACER24_31733_31765;Name=CRISPR2_SPACER24_31733_31765;Parent=CRISPR2_30252_31916;Note=ATTTTATTTGACAAATTGGCGGCATCTCACTG;Dbxref=SO:0001459;Ontology_term=CRISPR
NZ_AJHA01000120.1	CRISPRDetect	direct_repeat	31765	31793	29	-	.	ID=CRISPR1_REPEAT25_31765_31794;Name=CRISPR2_REPEAT25_31765_31794;Parent=CRISPR2_30252_31916;Note=CGGTTTATCCCCGCTGGCGCGGGGAACAC;Dbxref=SO:0001459;Ontology_term=CRISPR
NZ_AJHA01000120.1	CRISPRDetect	binding_site	31794	31825	32	-	.	ID=CRISPR1_SPACER25_31794_31826;Name=CRISPR2_SPACER25_31794_31826;Parent=CRISPR2_30252_31916;Note=CACCACACATAATGATTACTCCACTACCCAGC;Dbxref=SO:0001459;Ontology_term=CRISPR
NZ_AJHA01000120.1	CRISPRDetect	direct_repeat	31826	31854	29	-	.	ID=CRISPR1_REPEAT26_31826_31855;Name=CRISPR2_REPEAT26_31826_31855;Parent=CRISPR2_30252_31916;Note=CGGTTTATCCCCGCTGGCGCGGGGAACAC;Dbxref=SO:0001459;Ontology_term=CRISPR
NZ_AJHA01000120.1	CRISPRDetect	binding_site	31855	31886	32	-	.	ID=CRISPR1_SPACER26_31855_31887;Name=CRISPR2_SPACER26_31855_31887;Parent=CRISPR2_30252_31916;Note=ACTGCTTATCATTGATTTTATTGATTTTTCCC;Dbxref=SO:0001459;Ontology_term=CRISPR
NZ_AJHA01000120.1	CRISPRDetect	direct_repeat	31887	31915	29	-	.	ID=CRISPR1_REPEAT27_31887_31916;Name=CRISPR2_REPEAT27_31887_31916;Parent=CRISPR2_30252_31916;Note=CGGTTTATCCCCGCTGGCGCGGGGAACAC;Dbxref=SO:0001459;Ontology_term=CRISPR
NZ_AHTN01000017.1	CRISPRDetect	repeat_region	44470	44741	273	-	.	ID=CRISPR2_44470_44742;Note=GTGTTCCCCGCGCCAGCGGGGATAAACCG;Dbxref=SO:0001459;Ontology_term=CRISPR
NZ_AHTN01000017.1	CRISPRDetect	direct_repeat	44470	44497	28	-	.	ID=CRISPR2_REPEAT1_44470_44498;Name=CRISPR1_REPEAT1_44470_44498;Parent=CRISPR1_44470_44742;Note=CGGCTATCCTTGTTGGCGCGGGGAACAC;Dbxref=SO:0001459;Ontology_term=CRISPR
NZ_AHTN01000017.1	CRISPRDetect	binding_site	44498	44529	32	-	.	ID=CRISPR2_SPACER1_44498_44530;Name=CRISPR1_SPACER1_44498_44530;Parent=CRISPR1_44470_44742;Note=ATCTTCATATTGCGTGACGCTGCCGATGAACG;Dbxref=SO:0001459;Ontology_term=CRISPR
NZ_AHTN01000017.1	CRISPRDetect	direct_repeat	44530	44558	29	-	.	ID=CRISPR2_REPEAT2_44530_44559;Name=CRISPR1_REPEAT2_44530_44559;Parent=CRISPR1_44470_44742;Note=CGGTTTATCCCCGCTGGCGCGGGGAACAC;Dbxref=SO:0001459;Ontology_term=CRISPR
NZ_AHTN01000017.1	CRISPRDetect	binding_site	44559	44590	32	-	.	ID=CRISPR2_SPACER2_44559_44591;Name=CRISPR1_SPACER2_44559_44591;Parent=CRISPR1_44470_44742;Note=TCTTTATCAGCTAACCATTTCCAGAACTCGTC;Dbxref=SO:0001459;Ontology_term=CRISPR
NZ_AHTN01000017.1	CRISPRDetect	direct_repeat	44591	44619	29	-	.	ID=CRISPR2_REPEAT3_44591_44620;Name=CRISPR1_REPEAT3_44591_44620;Parent=CRISPR1_44470_44742;Note=CGGTTTATCCCTGCTGGCGCGGGGAACAC;Dbxref=SO:0001459;Ontology_term=CRISPR
NZ_AHTN01000017.1	CRISPRDetect	binding_site	44620	44651	32	-	.	ID=CRISPR2_SPACER3_44620_44652;Name=CRISPR1_SPACER3_44620_44652;Parent=CRISPR1_44470_44742;Note=TATAATATGAATTAATTTTTGCGCATAACCTG;Dbxref=SO:0001459;Ontology_term=CRISPR
NZ_AHTN01000017.1	CRISPRDetect	direct_repeat	44652	44680	29	-	.	ID=CRISPR2_REPEAT4_44652_44681;Name=CRISPR1_REPEAT4_44652_44681;Parent=CRISPR1_44470_44742;Note=CGGTTTATCCCCGCTGGCGCGGGGAACAC;Dbxref=SO:0001459;Ontology_term=CRISPR
NZ_AHTN01000017.1	CRISPRDetect	binding_site	44681	44712	32	-	.	ID=CRISPR2_SPACER4_44681_44713;Name=CRISPR1_SPACER4_44681_44713;Parent=CRISPR1_44470_44742;Note=GTGTTGTTTAACGGGATTCTTTAAAATGACCG;Dbxref=SO:0001459;Ontology_term=CRISPR
NZ_AHTN01000017.1	CRISPRDetect	direct_repeat	44713	44741	29	-	.	ID=CRISPR2_REPEAT5_44713_44742;Name=CRISPR1_REPEAT5_44713_44742;Parent=CRISPR1_44470_44742;Note=CGGTTTATCCCCGCTGGCGCGGGGAACAC;Dbxref=SO:0001459;Ontology_term=CRISPR
NZ_AHTN01000017.1	CRISPRDetect	repeat_region	27400	28222	824	-	.	ID=CRISPR1_27400_28223;Note=GTGTTCCCCGCGCCAGCGGGGATAAACCG;Dbxref=SO:0001459;Ontology_term=CRISPR
NZ_AHTN01000017.1	CRISPRDetect	direct_repeat	27400	27430	30	-	.	ID=CRISPR1_REPEAT1_27400_27431;Name=CRISPR2_REPEAT1_27400_27431;Parent=CRISPR2_27400_28223;Note=CGTGTTTATCCCCGCTGACGCGGGGAACAT;Dbxref=SO:0001459;Ontology_term=CRISPR
NZ_AHTN01000017.1	CRISPRDetect	binding_site	27431	27462	32	-	.	ID=CRISPR1_SPACER1_27431_27463;Name=CRISPR2_SPACER1_27431_27463;Parent=CRISPR2_27400_28223;Note=TTTTCAGCCCTTGCCGACTGCGGAACGCCCCT;Dbxref=SO:0001459;Ontology_term=CRISPR
NZ_AHTN01000017.1	CRISPRDetect	direct_repeat	27462	27490	29	-	.	ID=CRISPR1_REPEAT2_27462_27491;Name=CRISPR2_REPEAT2_27462_27491;Parent=CRISPR2_27400_28223;Note=CGGTTTATCCCCGCTAGCGCGGGGAAGAC;Dbxref=SO:0001459;Ontology_term=CRISPR
NZ_AHTN01000017.1	CRISPRDetect	binding_site	27491	27522	32	-	.	ID=CRISPR1_SPACER2_27491_27523;Name=CRISPR2_SPACER2_27491_27523;Parent=CRISPR2_27400_28223;Note=TTCCGGAGTGACTGGTATCGCGACGTATTCAA;Dbxref=SO:0001459;Ontology_term=CRISPR
NZ_AHTN01000017.1	CRISPRDetect	direct_repeat	27523	27551	29	-	.	ID=CRISPR1_REPEAT3_27523_27552;Name=CRISPR2_REPEAT3_27523_27552;Parent=CRISPR2_27400_28223;Note=CGGCTTATCCCCGCTGGCGCGGGGAACAC;Dbxref=SO:0001459;Ontology_term=CRISPR
NZ_AHTN01000017.1	CRISPRDetect	binding_site	27552	27583	32	-	.	ID=CRISPR1_SPACER3_27552_27584;Name=CRISPR2_SPACER3_27552_27584;Parent=CRISPR2_27400_28223;Note=TCCACCAGATTTTCAAAATCACGCAGGGCGCG;Dbxref=SO:0001459;Ontology_term=CRISPR
NZ_AHTN01000017.1	CRISPRDetect	direct_repeat	27584	27612	29	-	.	ID=CRISPR1_REPEAT4_27584_27613;Name=CRISPR2_REPEAT4_27584_27613;Parent=CRISPR2_27400_28223;Note=CGGTTTATCCCCGCTGGCGCGGGGAACAC;Dbxref=SO:0001459;Ontology_term=CRISPR
NZ_AHTN01000017.1	CRISPRDetect	binding_site	27613	27644	32	-	.	ID=CRISPR1_SPACER4_27613_27645;Name=CRISPR2_SPACER4_27613_27645;Parent=CRISPR2_27400_28223;Note=GTGATTAGCCAGTCTTTAGAGGACATAATCCC;Dbxref=SO:0001459;Ontology_term=CRISPR
NZ_AHTN01000017.1	CRISPRDetect	direct_repeat	27645	27673	29	-	.	ID=CRISPR1_REPEAT5_27645_27674;Name=CRISPR2_REPEAT5_27645_27674;Parent=CRISPR2_27400_28223;Note=CGGTTTATCCCCGCTGGCGCGGGGAACAC;Dbxref=SO:0001459;Ontology_term=CRISPR
NZ_AHTN01000017.1	CRISPRDetect	binding_site	27674	27705	32	-	.	ID=CRISPR1_SPACER5_27674_27706;Name=CRISPR2_SPACER5_27674_27706;Parent=CRISPR2_27400_28223;Note=TCACCGCCACGCGGGCCGCTATTGAGCGAATG;Dbxref=SO:0001459;Ontology_term=CRISPR
NZ_AHTN01000017.1	CRISPRDetect	direct_repeat	27706	27734	29	-	.	ID=CRISPR1_REPEAT6_27706_27735;Name=CRISPR2_REPEAT6_27706_27735;Parent=CRISPR2_27400_28223;Note=CGGTTTATCCCCGCTGGCGCGGGGAACAC;Dbxref=SO:0001459;Ontology_term=CRISPR
NZ_AHTN01000017.1	CRISPRDetect	binding_site	27735	27766	32	-	.	ID=CRISPR1_SPACER6_27735_27767;Name=CRISPR2_SPACER6_27735_27767;Parent=CRISPR2_27400_28223;Note=AACTCAATGCGCTGGTTTAATCTTTCGTTAGT;Dbxref=SO:0001459;Ontology_term=CRISPR
NZ_AHTN01000017.1	CRISPRDetect	direct_repeat	27767	27795	29	-	.	ID=CRISPR1_REPEAT7_27767_27796;Name=CRISPR2_REPEAT7_27767_27796;Parent=CRISPR2_27400_28223;Note=CGGTTTATCCCCGCTGGCGCGGGGAACAC;Dbxref=SO:0001459;Ontology_term=CRISPR
NZ_AHTN01000017.1	CRISPRDetect	binding_site	27796	27827	32	-	.	ID=CRISPR1_SPACER7_27796_27828;Name=CRISPR2_SPACER7_27796_27828;Parent=CRISPR2_27400_28223;Note=ACGATGAGGAGGACGAACCGCAATTTTTCACT;Dbxref=SO:0001459;Ontology_term=CRISPR
NZ_AHTN01000017.1	CRISPRDetect	direct_repeat	27828	27856	29	-	.	ID=CRISPR1_REPEAT8_27828_27857;Name=CRISPR2_REPEAT8_27828_27857;Parent=CRISPR2_27400_28223;Note=CGGTTTATCCCCGCTGGCGCGGGGAACAC;Dbxref=SO:0001459;Ontology_term=CRISPR
NZ_AHTN01000017.1	CRISPRDetect	binding_site	27857	27888	32	-	.	ID=CRISPR1_SPACER8_27857_27889;Name=CRISPR2_SPACER8_27857_27889;Parent=CRISPR2_27400_28223;Note=GCGTAGCGTTCAGCGAGGCGGTTATCACCCCC;Dbxref=SO:0001459;Ontology_term=CRISPR
NZ_AHTN01000017.1	CRISPRDetect	direct_repeat	27889	27917	29	-	.	ID=CRISPR1_REPEAT9_27889_27918;Name=CRISPR2_REPEAT9_27889_27918;Parent=CRISPR2_27400_28223;Note=CGGTTTATCCCCGCTGGCGCGGGGAACAC;Dbxref=SO:0001459;Ontology_term=CRISPR
NZ_AHTN01000017.1	CRISPRDetect	binding_site	27918	27949	32	-	.	ID=CRISPR1_SPACER9_27918_27950;Name=CRISPR2_SPACER9_27918_27950;Parent=CRISPR2_27400_28223;Note=AAACGCGGCTCCCCGTCTTTAGGCTCCGGCCA;Dbxref=SO:0001459;Ontology_term=CRISPR
NZ_AHTN01000017.1	CRISPRDetect	direct_repeat	27950	27978	29	-	.	ID=CRISPR1_REPEAT10_27950_27979;Name=CRISPR2_REPEAT10_27950_27979;Parent=CRISPR2_27400_28223;Note=CGGTTTATCCCCGCTGGCGCGGGGAACAC;Dbxref=SO:0001459;Ontology_term=CRISPR
NZ_AHTN01000017.1	CRISPRDetect	binding_site	27979	28010	32	-	.	ID=CRISPR1_SPACER10_27979_28011;Name=CRISPR2_SPACER10_27979_28011;Parent=CRISPR2_27400_28223;Note=CAGCTCAATACGGACGTAGTTCAGCAAATTAT;Dbxref=SO:0001459;Ontology_term=CRISPR
NZ_AHTN01000017.1	CRISPRDetect	direct_repeat	28011	28039	29	-	.	ID=CRISPR1_REPEAT11_28011_28040;Name=CRISPR2_REPEAT11_28011_28040;Parent=CRISPR2_27400_28223;Note=CGGTTTATCCCCGCTGGCGCGGGGAACAC;Dbxref=SO:0001459;Ontology_term=CRISPR
NZ_AHTN01000017.1	CRISPRDetect	binding_site	28040	28071	32	-	.	ID=CRISPR1_SPACER11_28040_28072;Name=CRISPR2_SPACER11_28040_28072;Parent=CRISPR2_27400_28223;Note=GGATGGCGCGCCAATAATTTTATTGACGATTT;Dbxref=SO:0001459;Ontology_term=CRISPR
NZ_AHTN01000017.1	CRISPRDetect	direct_repeat	28072	28100	29	-	.	ID=CRISPR1_REPEAT12_28072_28101;Name=CRISPR2_REPEAT12_28072_28101;Parent=CRISPR2_27400_28223;Note=CGGTTTATCCCCGCTGGCGCGGGGAACAC;Dbxref=SO:0001459;Ontology_term=CRISPR
NZ_AHTN01000017.1	CRISPRDetect	binding_site	28101	28132	32	-	.	ID=CRISPR1_SPACER12_28101_28133;Name=CRISPR2_SPACER12_28101_28133;Parent=CRISPR2_27400_28223;Note=ATTTGAACGCACATCAACATGCGTAAAAGATG;Dbxref=SO:0001459;Ontology_term=CRISPR
NZ_AHTN01000017.1	CRISPRDetect	direct_repeat	28133	28161	29	-	.	ID=CRISPR1_REPEAT13_28133_28162;Name=CRISPR2_REPEAT13_28133_28162;Parent=CRISPR2_27400_28223;Note=CGGTTTATCCCCGCTGGCGCGGGGAACAC;Dbxref=SO:0001459;Ontology_term=CRISPR
NZ_AHTN01000017.1	CRISPRDetect	binding_site	28162	28193	32	-	.	ID=CRISPR1_SPACER13_28162_28194;Name=CRISPR2_SPACER13_28162_28194;Parent=CRISPR2_27400_28223;Note=AGGCTACCCAACGCCCCCACGCTACAGGCTGG;Dbxref=SO:0001459;Ontology_term=CRISPR
NZ_AHTN01000017.1	CRISPRDetect	direct_repeat	28194	28222	29	-	.	ID=CRISPR1_REPEAT14_28194_28223;Name=CRISPR2_REPEAT14_28194_28223;Parent=CRISPR2_27400_28223;Note=CGGTTTATCCCCGCTGGCGCGGGGAACAC;Dbxref=SO:0001459;Ontology_term=CRISPR
NZ_ALFD01000109.1	CRISPRDetect	repeat_region	19484	20183	701	+	.	ID=CRISPR2_19484_20184;Note=GTGTTCCCCGCGCCAGCGGGGATAAACCG;Dbxref=SO:0001459;Ontology_term=CRISPR
NZ_ALFD01000109.1	CRISPRDetect	direct_repeat	19484	19512	29	+	.	ID=CRISPR2_REPEAT1_19484_19513;Name=CRISPR1_REPEAT1_19484_19513;Parent=CRISPR1_19484_20184;Note=GTGTTCCCCGCGCCAGCGGGGATAAACTG;Dbxref=SO:0001459;Ontology_term=CRISPR
NZ_ALFD01000109.1	CRISPRDetect	binding_site	19513	19544	32	+	.	ID=CRISPR2_SPACER1_19513_19545;Name=CRISPR1_SPACER1_19513_19545;Parent=CRISPR1_19484_20184;Note=AGGATTTCGCCGCGCTGTTGGCCTCCAGATTC;Dbxref=SO:0001459;Ontology_term=CRISPR
NZ_ALFD01000109.1	CRISPRDetect	direct_repeat	19545	19573	29	+	.	ID=CRISPR2_REPEAT2_19545_19574;Name=CRISPR1_REPEAT2_19545_19574;Parent=CRISPR1_19484_20184;Note=GTGTTCCCCGCGCCAGCGGGGATAAACTG;Dbxref=SO:0001459;Ontology_term=CRISPR
NZ_ALFD01000109.1	CRISPRDetect	binding_site	19574	19605	32	+	.	ID=CRISPR2_SPACER2_19574_19606;Name=CRISPR1_SPACER2_19574_19606;Parent=CRISPR1_19484_20184;Note=CCGTGCCTGTCCAGGACAAATTGCCGATTATT;Dbxref=SO:0001459;Ontology_term=CRISPR
NZ_ALFD01000109.1	CRISPRDetect	direct_repeat	19606	19634	29	+	.	ID=CRISPR2_REPEAT3_19606_19635;Name=CRISPR1_REPEAT3_19606_19635;Parent=CRISPR1_19484_20184;Note=GTGTTCCCCGCGCCAGCGGGGATAAACTG;Dbxref=SO:0001459;Ontology_term=CRISPR
NZ_ALFD01000109.1	CRISPRDetect	binding_site	19635	19666	32	+	.	ID=CRISPR2_SPACER3_19635_19667;Name=CRISPR1_SPACER3_19635_19667;Parent=CRISPR1_19484_20184;Note=CCGTGCCTGTCCAGGACAAATTGCCGATTATT;Dbxref=SO:0001459;Ontology_term=CRISPR
NZ_ALFD01000109.1	CRISPRDetect	direct_repeat	19667	19695	29	+	.	ID=CRISPR2_REPEAT4_19667_19696;Name=CRISPR1_REPEAT4_19667_19696;Parent=CRISPR1_19484_20184;Note=GTGTTCCCCGCGCCAGCGGGGATAAACTG;Dbxref=SO:0001459;Ontology_term=CRISPR
NZ_ALFD01000109.1	CRISPRDetect	binding_site	19696	19727	32	+	.	ID=CRISPR2_SPACER4_19696_19728;Name=CRISPR1_SPACER4_19696_19728;Parent=CRISPR1_19484_20184;Note=CTGCCGGTCTGTGCTGTTGTCGTCAATAATCA;Dbxref=SO:0001459;Ontology_term=CRISPR
NZ_ALFD01000109.1	CRISPRDetect	direct_repeat	19728	19756	29	+	.	ID=CRISPR2_REPEAT5_19728_19757;Name=CRISPR1_REPEAT5_19728_19757;Parent=CRISPR1_19484_20184;Note=GTGTTCCCCGCGCCAGCGGGGATAAACCG;Dbxref=SO:0001459;Ontology_term=CRISPR
NZ_ALFD01000109.1	CRISPRDetect	binding_site	19757	19788	32	+	.	ID=CRISPR2_SPACER5_19757_19789;Name=CRISPR1_SPACER5_19757_19789;Parent=CRISPR1_19484_20184;Note=GCATGTGACAGTCTGATTTTTATAGCGCATGA;Dbxref=SO:0001459;Ontology_term=CRISPR
NZ_ALFD01000109.1	CRISPRDetect	direct_repeat	19789	19817	29	+	.	ID=CRISPR2_REPEAT6_19789_19818;Name=CRISPR1_REPEAT6_19789_19818;Parent=CRISPR1_19484_20184;Note=GTGTTCCCCGCGCCAGCGGGGATAAACCC;Dbxref=SO:0001459;Ontology_term=CRISPR
NZ_ALFD01000109.1	CRISPRDetect	binding_site	19818	19849	32	+	.	ID=CRISPR2_SPACER6_19818_19850;Name=CRISPR1_SPACER6_19818_19850;Parent=CRISPR1_19484_20184;Note=AATTTAGGGGCCGGAACTCCGGGAAAGGCAGC;Dbxref=SO:0001459;Ontology_term=CRISPR
NZ_ALFD01000109.1	CRISPRDetect	direct_repeat	19850	19878	29	+	.	ID=CRISPR2_REPEAT7_19850_19879;Name=CRISPR1_REPEAT7_19850_19879;Parent=CRISPR1_19484_20184;Note=GTGTTCCCCGCGCCAGCGGGGATAAACCG;Dbxref=SO:0001459;Ontology_term=CRISPR
NZ_ALFD01000109.1	CRISPRDetect	binding_site	19879	19911	33	+	.	ID=CRISPR2_SPACER7_19879_19912;Name=CRISPR1_SPACER7_19879_19912;Parent=CRISPR1_19484_20184;Note=CAAACACCAAGCTCTTCCGCCGCGCGTTCCTGA;Dbxref=SO:0001459;Ontology_term=CRISPR
NZ_ALFD01000109.1	CRISPRDetect	direct_repeat	19912	19940	29	+	.	ID=CRISPR2_REPEAT8_19912_19941;Name=CRISPR1_REPEAT8_19912_19941;Parent=CRISPR1_19484_20184;Note=GTGTTCCCCGCGCCAGCGGGGATAAACCG;Dbxref=SO:0001459;Ontology_term=CRISPR
NZ_ALFD01000109.1	CRISPRDetect	binding_site	19941	19972	32	+	.	ID=CRISPR2_SPACER8_19941_19973;Name=CRISPR1_SPACER8_19941_19973;Parent=CRISPR1_19484_20184;Note=TTGCTCTCATTAAAGGGGTTTCCATGTTTGAT;Dbxref=SO:0001459;Ontology_term=CRISPR
NZ_ALFD01000109.1	CRISPRDetect	direct_repeat	19973	20001	29	+	.	ID=CRISPR2_REPEAT9_19973_20002;Name=CRISPR1_REPEAT9_19973_20002;Parent=CRISPR1_19484_20184;Note=GTGTTCCCCGCGCCAGCGGGGATAAACCG;Dbxref=SO:0001459;Ontology_term=CRISPR
NZ_ALFD01000109.1	CRISPRDetect	binding_site	20002	20033	32	+	.	ID=CRISPR2_SPACER9_20002_20034;Name=CRISPR1_SPACER9_20002_20034;Parent=CRISPR1_19484_20184;Note=CGGTCGCAGCCTGGCCTGTTGCCGTAGAATCG;Dbxref=SO:0001459;Ontology_term=CRISPR
NZ_ALFD01000109.1	CRISPRDetect	direct_repeat	20034	20062	29	+	.	ID=CRISPR2_REPEAT10_20034_20063;Name=CRISPR1_REPEAT10_20034_20063;Parent=CRISPR1_19484_20184;Note=GTGTTCCCCTCGCCAGCGGGGATAAACCG;Dbxref=SO:0001459;Ontology_term=CRISPR
NZ_ALFD01000109.1	CRISPRDetect	binding_site	20063	20094	32	+	.	ID=CRISPR2_SPACER10_20063_20095;Name=CRISPR1_SPACER10_20063_20095;Parent=CRISPR1_19484_20184;Note=AGTTACTGATGCAGACTGCGGATCTTAATCGG;Dbxref=SO:0001459;Ontology_term=CRISPR
NZ_ALFD01000109.1	CRISPRDetect	direct_repeat	20095	20123	29	+	.	ID=CRISPR2_REPEAT11_20095_20124;Name=CRISPR1_REPEAT11_20095_20124;Parent=CRISPR1_19484_20184;Note=GTGTTCCCCGCGCCAGCGGGGATAAACCG;Dbxref=SO:0001459;Ontology_term=CRISPR
NZ_ALFD01000109.1	CRISPRDetect	binding_site	20124	20155	32	+	.	ID=CRISPR2_SPACER11_20124_20156;Name=CRISPR1_SPACER11_20124_20156;Parent=CRISPR1_19484_20184;Note=TGCGCCAACGACTGGAATTTTTGCGTGTAGCC;Dbxref=SO:0001459;Ontology_term=CRISPR
NZ_ALFD01000109.1	CRISPRDetect	direct_repeat	20156	20183	28	+	.	ID=CRISPR2_REPEAT12_20156_20184;Name=CRISPR1_REPEAT12_20156_20184;Parent=CRISPR1_19484_20184;Note=GTGTTCCCCGCGCCAACAAGGATAGCCG;Dbxref=SO:0001459;Ontology_term=CRISPR
NZ_ALFD01000109.1	CRISPRDetect	repeat_region	36335	36912	579	+	.	ID=CRISPR1_36335_36913;Note=GTGTTCCCCGCGCCAGCGGGGATAAACCG;Dbxref=SO:0001459;Ontology_term=CRISPR
NZ_ALFD01000109.1	CRISPRDetect	direct_repeat	36335	36363	29	+	.	ID=CRISPR1_REPEAT1_36335_36364;Name=CRISPR2_REPEAT1_36335_36364;Parent=CRISPR2_36335_36913;Note=GTGTTCCCCGCGCCAGCGGGGATAAACCG;Dbxref=SO:0001459;Ontology_term=CRISPR
NZ_ALFD01000109.1	CRISPRDetect	binding_site	36364	36395	32	+	.	ID=CRISPR1_SPACER1_36364_36396;Name=CRISPR2_SPACER1_36364_36396;Parent=CRISPR2_36335_36913;Note=ACGTTGGCTGAAAACGGTTTTTCGGTCCGCCT;Dbxref=SO:0001459;Ontology_term=CRISPR
NZ_ALFD01000109.1	CRISPRDetect	direct_repeat	36396	36424	29	+	.	ID=CRISPR1_REPEAT2_36396_36425;Name=CRISPR2_REPEAT2_36396_36425;Parent=CRISPR2_36335_36913;Note=GTGTTCCCCGCGCCAGCGGGGATAAACCG;Dbxref=SO:0001459;Ontology_term=CRISPR
NZ_ALFD01000109.1	CRISPRDetect	binding_site	36425	36456	32	+	.	ID=CRISPR1_SPACER2_36425_36457;Name=CRISPR2_SPACER2_36425_36457;Parent=CRISPR2_36335_36913;Note=AGAGCGAGCACGTCCGCCGTAAAATTGCCATG;Dbxref=SO:0001459;Ontology_term=CRISPR
NZ_ALFD01000109.1	CRISPRDetect	direct_repeat	36457	36485	29	+	.	ID=CRISPR1_REPEAT3_36457_36486;Name=CRISPR2_REPEAT3_36457_36486;Parent=CRISPR2_36335_36913;Note=GTGTTCCCCGCGCCAGCGGGGATAAACCG;Dbxref=SO:0001459;Ontology_term=CRISPR
NZ_ALFD01000109.1	CRISPRDetect	binding_site	36486	36517	32	+	.	ID=CRISPR1_SPACER3_36486_36518;Name=CRISPR2_SPACER3_36486_36518;Parent=CRISPR2_36335_36913;Note=AATATATGGCGCTCACGCGCATGAGCATTCTC;Dbxref=SO:0001459;Ontology_term=CRISPR
NZ_ALFD01000109.1	CRISPRDetect	direct_repeat	36518	36546	29	+	.	ID=CRISPR1_REPEAT4_36518_36547;Name=CRISPR2_REPEAT4_36518_36547;Parent=CRISPR2_36335_36913;Note=GTGTTCCCCGCGCCAGCGGGGATAAACCG;Dbxref=SO:0001459;Ontology_term=CRISPR
NZ_ALFD01000109.1	CRISPRDetect	binding_site	36547	36578	32	+	.	ID=CRISPR1_SPACER4_36547_36579;Name=CRISPR2_SPACER4_36547_36579;Parent=CRISPR2_36335_36913;Note=CAGGGCAAATTCATCCGCCGCTGACCACTGGT;Dbxref=SO:0001459;Ontology_term=CRISPR
NZ_ALFD01000109.1	CRISPRDetect	direct_repeat	36579	36607	29	+	.	ID=CRISPR1_REPEAT5_36579_36608;Name=CRISPR2_REPEAT5_36579_36608;Parent=CRISPR2_36335_36913;Note=GTGTTCCCCGCGCCAGCGGGGATAAACCG;Dbxref=SO:0001459;Ontology_term=CRISPR
NZ_ALFD01000109.1	CRISPRDetect	binding_site	36608	36639	32	+	.	ID=CRISPR1_SPACER5_36608_36640;Name=CRISPR2_SPACER5_36608_36640;Parent=CRISPR2_36335_36913;Note=GACGCTTACATCTCACCGAGAGATTTTGAGGC;Dbxref=SO:0001459;Ontology_term=CRISPR
NZ_ALFD01000109.1	CRISPRDetect	direct_repeat	36640	36668	29	+	.	ID=CRISPR1_REPEAT6_36640_36669;Name=CRISPR2_REPEAT6_36640_36669;Parent=CRISPR2_36335_36913;Note=GTGTTCCCCGCGCCAGCGGGGATAAACCG;Dbxref=SO:0001459;Ontology_term=CRISPR
NZ_ALFD01000109.1	CRISPRDetect	binding_site	36669	36700	32	+	.	ID=CRISPR1_SPACER6_36669_36701;Name=CRISPR2_SPACER6_36669_36701;Parent=CRISPR2_36335_36913;Note=GGAACTGGTTTAGCTATCGCTGCCGGGGCTAT;Dbxref=SO:0001459;Ontology_term=CRISPR
NZ_ALFD01000109.1	CRISPRDetect	direct_repeat	36701	36729	29	+	.	ID=CRISPR1_REPEAT7_36701_36730;Name=CRISPR2_REPEAT7_36701_36730;Parent=CRISPR2_36335_36913;Note=GTGTTCCCCGCGCCAGCGGGGATAAACCG;Dbxref=SO:0001459;Ontology_term=CRISPR
NZ_ALFD01000109.1	CRISPRDetect	binding_site	36730	36761	32	+	.	ID=CRISPR1_SPACER7_36730_36762;Name=CRISPR2_SPACER7_36730_36762;Parent=CRISPR2_36335_36913;Note=GATTGCTCAGATTGGGAATTTGACCAGCGGCC;Dbxref=SO:0001459;Ontology_term=CRISPR
NZ_ALFD01000109.1	CRISPRDetect	direct_repeat	36762	36790	29	+	.	ID=CRISPR1_REPEAT8_36762_36791;Name=CRISPR2_REPEAT8_36762_36791;Parent=CRISPR2_36335_36913;Note=GTGTTCCCCGCGCCAGCGGGGATAAACCG;Dbxref=SO:0001459;Ontology_term=CRISPR
NZ_ALFD01000109.1	CRISPRDetect	binding_site	36791	36822	32	+	.	ID=CRISPR1_SPACER8_36791_36823;Name=CRISPR2_SPACER8_36791_36823;Parent=CRISPR2_36335_36913;Note=TCACGAGGGCCTCCTTATTGGGTCGGGCAGGT;Dbxref=SO:0001459;Ontology_term=CRISPR
NZ_ALFD01000109.1	CRISPRDetect	direct_repeat	36823	36851	29	+	.	ID=CRISPR1_REPEAT9_36823_36852;Name=CRISPR2_REPEAT9_36823_36852;Parent=CRISPR2_36335_36913;Note=GTGTTCCCCGCGCCAGCGGGGATAAACCG;Dbxref=SO:0001459;Ontology_term=CRISPR
NZ_ALFD01000109.1	CRISPRDetect	binding_site	36852	36883	32	+	.	ID=CRISPR1_SPACER9_36852_36884;Name=CRISPR2_SPACER9_36852_36884;Parent=CRISPR2_36335_36913;Note=GTTGGGTTGCATAGATGACACGCTTATAAATA;Dbxref=SO:0001459;Ontology_term=CRISPR
NZ_ALFD01000109.1	CRISPRDetect	direct_repeat	36884	36914	30	+	.	ID=CRISPR1_REPEAT10_36884_36915;Name=CRISPR2_REPEAT10_36884_36915;Parent=CRISPR2_36335_36913;Note=GTGTTCCCCGCGTCAGCGGGGATAAACACG;Dbxref=SO:0001459;Ontology_term=CRISPR
NZ_ALFF01000063.1	CRISPRDetect	repeat_region	106162	106679	519	-	.	ID=CRISPR1_106162_106680;Note=GTGTTCCCCGCGCCAGCGGGGATAAACCG;Dbxref=SO:0001459;Ontology_term=CRISPR
NZ_ALFF01000063.1	CRISPRDetect	direct_repeat	106162	106192	30	-	.	ID=CRISPR1_REPEAT1_106162_106193;Name=CRISPR1_REPEAT1_106162_106193;Parent=CRISPR1_106162_106680;Note=CGTGTTTATCCCCGCTGACGCGGGGAACAC;Dbxref=SO:0001459;Ontology_term=CRISPR
NZ_ALFF01000063.1	CRISPRDetect	binding_site	106193	106224	32	-	.	ID=CRISPR1_SPACER1_106193_106225;Name=CRISPR1_SPACER1_106193_106225;Parent=CRISPR1_106162_106680;Note=TATTTATAAGCGTGTCATCTATGCAACCCAAC;Dbxref=SO:0001459;Ontology_term=CRISPR
NZ_ALFF01000063.1	CRISPRDetect	direct_repeat	106224	106252	29	-	.	ID=CRISPR1_REPEAT2_106224_106253;Name=CRISPR1_REPEAT2_106224_106253;Parent=CRISPR1_106162_106680;Note=CGGTTTATCCCCGCTGGCGCGGGGAACAC;Dbxref=SO:0001459;Ontology_term=CRISPR
NZ_ALFF01000063.1	CRISPRDetect	binding_site	106253	106284	32	-	.	ID=CRISPR1_SPACER2_106253_106285;Name=CRISPR1_SPACER2_106253_106285;Parent=CRISPR1_106162_106680;Note=ACCTGCCCGACCCAATAAGGGGGCCCTCGTGA;Dbxref=SO:0001459;Ontology_term=CRISPR
NZ_ALFF01000063.1	CRISPRDetect	direct_repeat	106285	106313	29	-	.	ID=CRISPR1_REPEAT3_106285_106314;Name=CRISPR1_REPEAT3_106285_106314;Parent=CRISPR1_106162_106680;Note=CGGTTTATCCCCGCTGGCGCGGGGAACAC;Dbxref=SO:0001459;Ontology_term=CRISPR
NZ_ALFF01000063.1	CRISPRDetect	binding_site	106314	106345	32	-	.	ID=CRISPR1_SPACER3_106314_106346;Name=CRISPR1_SPACER3_106314_106346;Parent=CRISPR1_106162_106680;Note=GGCCGCTGGTCAAATTCCCAATCTGAGCAATC;Dbxref=SO:0001459;Ontology_term=CRISPR
NZ_ALFF01000063.1	CRISPRDetect	direct_repeat	106346	106374	29	-	.	ID=CRISPR1_REPEAT4_106346_106375;Name=CRISPR1_REPEAT4_106346_106375;Parent=CRISPR1_106162_106680;Note=CGGTTTATCCCCGCTGGCGCGGGGAACAC;Dbxref=SO:0001459;Ontology_term=CRISPR
NZ_ALFF01000063.1	CRISPRDetect	binding_site	106375	106406	32	-	.	ID=CRISPR1_SPACER4_106375_106407;Name=CRISPR1_SPACER4_106375_106407;Parent=CRISPR1_106162_106680;Note=ATAGCCCCGGCAGCGATAGCTAAACCAGTTCC;Dbxref=SO:0001459;Ontology_term=CRISPR
NZ_ALFF01000063.1	CRISPRDetect	direct_repeat	106407	106435	29	-	.	ID=CRISPR1_REPEAT5_106407_106436;Name=CRISPR1_REPEAT5_106407_106436;Parent=CRISPR1_106162_106680;Note=CGGTTTATCCCCGCTGGCGCGGGGAACAC;Dbxref=SO:0001459;Ontology_term=CRISPR
NZ_ALFF01000063.1	CRISPRDetect	binding_site	106436	106467	32	-	.	ID=CRISPR1_SPACER5_106436_106468;Name=CRISPR1_SPACER5_106436_106468;Parent=CRISPR1_106162_106680;Note=GCCTCAAAATCTCTCGGTGAGATGTAAGCGTC;Dbxref=SO:0001459;Ontology_term=CRISPR
NZ_ALFF01000063.1	CRISPRDetect	direct_repeat	106468	106496	29	-	.	ID=CRISPR1_REPEAT6_106468_106497;Name=CRISPR1_REPEAT6_106468_106497;Parent=CRISPR1_106162_106680;Note=CGGTTTATCCCCGCTGGCGCGGGGAACAC;Dbxref=SO:0001459;Ontology_term=CRISPR
NZ_ALFF01000063.1	CRISPRDetect	binding_site	106497	106528	32	-	.	ID=CRISPR1_SPACER6_106497_106529;Name=CRISPR1_SPACER6_106497_106529;Parent=CRISPR1_106162_106680;Note=ACCAGTGGTCAGCGGCGGATGAATTTGCCCTG;Dbxref=SO:0001459;Ontology_term=CRISPR
NZ_ALFF01000063.1	CRISPRDetect	direct_repeat	106529	106557	29	-	.	ID=CRISPR1_REPEAT7_106529_106558;Name=CRISPR1_REPEAT7_106529_106558;Parent=CRISPR1_106162_106680;Note=CGGTTTATCCCCGCTGGCGCGGGGAACAC;Dbxref=SO:0001459;Ontology_term=CRISPR
NZ_ALFF01000063.1	CRISPRDetect	binding_site	106558	106589	32	-	.	ID=CRISPR1_SPACER7_106558_106590;Name=CRISPR1_SPACER7_106558_106590;Parent=CRISPR1_106162_106680;Note=GAGAATGCTCATGCGCGTGAGCGCCATATATT;Dbxref=SO:0001459;Ontology_term=CRISPR
NZ_ALFF01000063.1	CRISPRDetect	direct_repeat	106590	106618	29	-	.	ID=CRISPR1_REPEAT8_106590_106619;Name=CRISPR1_REPEAT8_106590_106619;Parent=CRISPR1_106162_106680;Note=CGGTTTATCCCCGCTGGCGCGGGGAACAC;Dbxref=SO:0001459;Ontology_term=CRISPR
NZ_ALFF01000063.1	CRISPRDetect	binding_site	106619	106650	32	-	.	ID=CRISPR1_SPACER8_106619_106651;Name=CRISPR1_SPACER8_106619_106651;Parent=CRISPR1_106162_106680;Note=AGGCGGACCGAAAAACCGTTTTCAGCCAACGT;Dbxref=SO:0001459;Ontology_term=CRISPR
NZ_ALFF01000063.1	CRISPRDetect	direct_repeat	106651	106679	29	-	.	ID=CRISPR1_REPEAT9_106651_106680;Name=CRISPR1_REPEAT9_106651_106680;Parent=CRISPR1_106162_106680;Note=CGGTTTATCCCCGCTGGCGCGGGGAACAC;Dbxref=SO:0001459;Ontology_term=CRISPR
NZ_ALFF01000063.1	CRISPRDetect	repeat_region	122832	123470	640	-	.	ID=CRISPR2_122832_123471;Note=GTGTTCCCCGCGCCAGCGGGGATAAACCG;Dbxref=SO:0001459;Ontology_term=CRISPR
NZ_ALFF01000063.1	CRISPRDetect	direct_repeat	122832	122859	28	-	.	ID=CRISPR2_REPEAT1_122832_122860;Name=CRISPR2_REPEAT1_122832_122860;Parent=CRISPR2_122832_123471;Note=CGGCTATCCTTGTTGGCGCGGGGAACAC;Dbxref=SO:0001459;Ontology_term=CRISPR
NZ_ALFF01000063.1	CRISPRDetect	binding_site	122860	122891	32	-	.	ID=CRISPR2_SPACER1_122860_122892;Name=CRISPR2_SPACER1_122860_122892;Parent=CRISPR2_122832_123471;Note=GGCTACACGCAAAAATTCCAGTCGTTGGCGCA;Dbxref=SO:0001459;Ontology_term=CRISPR
NZ_ALFF01000063.1	CRISPRDetect	direct_repeat	122892	122920	29	-	.	ID=CRISPR2_REPEAT2_122892_122921;Name=CRISPR2_REPEAT2_122892_122921;Parent=CRISPR2_122832_123471;Note=CGGTTTATCCCCGCTGGCGCGGGGAACAC;Dbxref=SO:0001459;Ontology_term=CRISPR
NZ_ALFF01000063.1	CRISPRDetect	binding_site	122921	122952	32	-	.	ID=CRISPR2_SPACER2_122921_122953;Name=CRISPR2_SPACER2_122921_122953;Parent=CRISPR2_122832_123471;Note=CCGATTAAGATCCGCAGTCTGCATCAGTAACT;Dbxref=SO:0001459;Ontology_term=CRISPR
NZ_ALFF01000063.1	CRISPRDetect	direct_repeat	122953	122981	29	-	.	ID=CRISPR2_REPEAT3_122953_122982;Name=CRISPR2_REPEAT3_122953_122982;Parent=CRISPR2_122832_123471;Note=CGGTTTATCCCCGCTGGCGAGGGGAACAC;Dbxref=SO:0001459;Ontology_term=CRISPR
NZ_ALFF01000063.1	CRISPRDetect	binding_site	122982	123013	32	-	.	ID=CRISPR2_SPACER3_122982_123014;Name=CRISPR2_SPACER3_122982_123014;Parent=CRISPR2_122832_123471;Note=CGATTCTACGGCAACAGGCCAGGCTGCGACCG;Dbxref=SO:0001459;Ontology_term=CRISPR
NZ_ALFF01000063.1	CRISPRDetect	direct_repeat	123014	123042	29	-	.	ID=CRISPR2_REPEAT4_123014_123043;Name=CRISPR2_REPEAT4_123014_123043;Parent=CRISPR2_122832_123471;Note=CGGTTTATCCCCGCTGGCGCGGGGAACAC;Dbxref=SO:0001459;Ontology_term=CRISPR
NZ_ALFF01000063.1	CRISPRDetect	binding_site	123043	123074	32	-	.	ID=CRISPR2_SPACER4_123043_123075;Name=CRISPR2_SPACER4_123043_123075;Parent=CRISPR2_122832_123471;Note=ATCAAACATGGAAACCCCTTTAATGAGAGCAA;Dbxref=SO:0001459;Ontology_term=CRISPR
NZ_ALFF01000063.1	CRISPRDetect	direct_repeat	123075	123103	29	-	.	ID=CRISPR2_REPEAT5_123075_123104;Name=CRISPR2_REPEAT5_123075_123104;Parent=CRISPR2_122832_123471;Note=CGGTTTATCCCCGCTGGCGCGGGGAACAC;Dbxref=SO:0001459;Ontology_term=CRISPR
NZ_ALFF01000063.1	CRISPRDetect	binding_site	123104	123136	33	-	.	ID=CRISPR2_SPACER5_123104_123137;Name=CRISPR2_SPACER5_123104_123137;Parent=CRISPR2_122832_123471;Note=TCAGGAACGCGCGGCGGAAGAGCTTGGTGTTTG;Dbxref=SO:0001459;Ontology_term=CRISPR
NZ_ALFF01000063.1	CRISPRDetect	direct_repeat	123137	123165	29	-	.	ID=CRISPR2_REPEAT6_123137_123166;Name=CRISPR2_REPEAT6_123137_123166;Parent=CRISPR2_122832_123471;Note=CGGTTTATCCCCGCTGGCGCGGGGAACAC;Dbxref=SO:0001459;Ontology_term=CRISPR
NZ_ALFF01000063.1	CRISPRDetect	binding_site	123166	123197	32	-	.	ID=CRISPR2_SPACER6_123166_123198;Name=CRISPR2_SPACER6_123166_123198;Parent=CRISPR2_122832_123471;Note=GCTGCCTTTCCCGGAGTTCCGGCCCCTAAATT;Dbxref=SO:0001459;Ontology_term=CRISPR
NZ_ALFF01000063.1	CRISPRDetect	direct_repeat	123198	123226	29	-	.	ID=CRISPR2_REPEAT7_123198_123227;Name=CRISPR2_REPEAT7_123198_123227;Parent=CRISPR2_122832_123471;Note=GGGTTTATCCCCGCTGGCGCGGGGAACAC;Dbxref=SO:0001459;Ontology_term=CRISPR
NZ_ALFF01000063.1	CRISPRDetect	binding_site	123227	123258	32	-	.	ID=CRISPR2_SPACER7_123227_123259;Name=CRISPR2_SPACER7_123227_123259;Parent=CRISPR2_122832_123471;Note=TCATGCGCTATAAAAATCAGACTGTCACATGC;Dbxref=SO:0001459;Ontology_term=CRISPR
NZ_ALFF01000063.1	CRISPRDetect	direct_repeat	123259	123287	29	-	.	ID=CRISPR2_REPEAT8_123259_123288;Name=CRISPR2_REPEAT8_123259_123288;Parent=CRISPR2_122832_123471;Note=CGGTTTATCCCCGCTGGCGCGGGGAACAC;Dbxref=SO:0001459;Ontology_term=CRISPR
NZ_ALFF01000063.1	CRISPRDetect	binding_site	123288	123319	32	-	.	ID=CRISPR2_SPACER8_123288_123320;Name=CRISPR2_SPACER8_123288_123320;Parent=CRISPR2_122832_123471;Note=TGATTATTGACGACAACAGCACAGACCGGCAG;Dbxref=SO:0001459;Ontology_term=CRISPR
NZ_ALFF01000063.1	CRISPRDetect	direct_repeat	123320	123348	29	-	.	ID=CRISPR2_REPEAT9_123320_123349;Name=CRISPR2_REPEAT9_123320_123349;Parent=CRISPR2_122832_123471;Note=CAGTTTATCCCCGCTGGCGCGGGGAACAC;Dbxref=SO:0001459;Ontology_term=CRISPR
NZ_ALFF01000063.1	CRISPRDetect	binding_site	123349	123380	32	-	.	ID=CRISPR2_SPACER9_123349_123381;Name=CRISPR2_SPACER9_123349_123381;Parent=CRISPR2_122832_123471;Note=AATAATCGGCAATTTGTCCTGGACAGGCACGG;Dbxref=SO:0001459;Ontology_term=CRISPR
NZ_ALFF01000063.1	CRISPRDetect	direct_repeat	123381	123409	29	-	.	ID=CRISPR2_REPEAT10_123381_123410;Name=CRISPR2_REPEAT10_123381_123410;Parent=CRISPR2_122832_123471;Note=CAGTTTATCCCCGCTGGCGCGGGGAACAC;Dbxref=SO:0001459;Ontology_term=CRISPR
NZ_ALFF01000063.1	CRISPRDetect	binding_site	123410	123441	32	-	.	ID=CRISPR2_SPACER10_123410_123442;Name=CRISPR2_SPACER10_123410_123442;Parent=CRISPR2_122832_123471;Note=GAATCTGGAGGCCAACAGCGCGGCGAAATCCT;Dbxref=SO:0001459;Ontology_term=CRISPR
NZ_ALFF01000063.1	CRISPRDetect	direct_repeat	123442	123470	29	-	.	ID=CRISPR2_REPEAT11_123442_123471;Name=CRISPR2_REPEAT11_123442_123471;Parent=CRISPR2_122832_123471;Note=CAGTTTATCCCCGCTGGCGCGGGGAACAC;Dbxref=SO:0001459;Ontology_term=CRISPR
NZ_AHTO01000006.1	CRISPRDetect	repeat_region	16545	17060	517	-	.	ID=CRISPR2_16545_17061;Note=GTGTTCCCCGCGCCAGCGGGGATAAACCG;Dbxref=SO:0001459;Ontology_term=CRISPR
NZ_AHTO01000006.1	CRISPRDetect	direct_repeat	16545	16572	28	-	.	ID=CRISPR2_REPEAT1_16545_16573;Name=CRISPR2_REPEAT1_16545_16573;Parent=CRISPR2_16545_17061;Note=CGGCTATCCTTGTTGGCGCGGGGAACAC;Dbxref=SO:0001459;Ontology_term=CRISPR
NZ_AHTO01000006.1	CRISPRDetect	binding_site	16573	16604	32	-	.	ID=CRISPR2_SPACER1_16573_16605;Name=CRISPR2_SPACER1_16573_16605;Parent=CRISPR2_16545_17061;Note=ATCTTCATATTGCGTGACGCTGCCGATGAACG;Dbxref=SO:0001459;Ontology_term=CRISPR
NZ_AHTO01000006.1	CRISPRDetect	direct_repeat	16605	16633	29	-	.	ID=CRISPR2_REPEAT2_16605_16634;Name=CRISPR2_REPEAT2_16605_16634;Parent=CRISPR2_16545_17061;Note=CGGTTTATCCCCGCTGGCGCGGGGAACAC;Dbxref=SO:0001459;Ontology_term=CRISPR
NZ_AHTO01000006.1	CRISPRDetect	binding_site	16634	16665	32	-	.	ID=CRISPR2_SPACER2_16634_16666;Name=CRISPR2_SPACER2_16634_16666;Parent=CRISPR2_16545_17061;Note=TCTTTATCAGCTAACCATTTCCAGAACTCGTC;Dbxref=SO:0001459;Ontology_term=CRISPR
NZ_AHTO01000006.1	CRISPRDetect	direct_repeat	16666	16694	29	-	.	ID=CRISPR2_REPEAT3_16666_16695;Name=CRISPR2_REPEAT3_16666_16695;Parent=CRISPR2_16545_17061;Note=CGGTTTATCCCTGCTGGCGCGGGGAACAC;Dbxref=SO:0001459;Ontology_term=CRISPR
NZ_AHTO01000006.1	CRISPRDetect	binding_site	16695	16726	32	-	.	ID=CRISPR2_SPACER3_16695_16727;Name=CRISPR2_SPACER3_16695_16727;Parent=CRISPR2_16545_17061;Note=TATAATATGAATTAATTTTTGCGCATAACCTG;Dbxref=SO:0001459;Ontology_term=CRISPR
NZ_AHTO01000006.1	CRISPRDetect	direct_repeat	16727	16755	29	-	.	ID=CRISPR2_REPEAT4_16727_16756;Name=CRISPR2_REPEAT4_16727_16756;Parent=CRISPR2_16545_17061;Note=CGGTTTATCCCCGCTGGCGCGGGGAACAC;Dbxref=SO:0001459;Ontology_term=CRISPR
NZ_AHTO01000006.1	CRISPRDetect	binding_site	16756	16787	32	-	.	ID=CRISPR2_SPACER4_16756_16788;Name=CRISPR2_SPACER4_16756_16788;Parent=CRISPR2_16545_17061;Note=GTGTTGTTTAACGGGATTCTTTAAAATGACCG;Dbxref=SO:0001459;Ontology_term=CRISPR
NZ_AHTO01000006.1	CRISPRDetect	direct_repeat	16788	16816	29	-	.	ID=CRISPR2_REPEAT5_16788_16817;Name=CRISPR2_REPEAT5_16788_16817;Parent=CRISPR2_16545_17061;Note=CGGTTTATCCCCGCTGGCGCGGGGAACAC;Dbxref=SO:0001459;Ontology_term=CRISPR
NZ_AHTO01000006.1	CRISPRDetect	binding_site	16817	16848	32	-	.	ID=CRISPR2_SPACER5_16817_16849;Name=CRISPR2_SPACER5_16817_16849;Parent=CRISPR2_16545_17061;Note=TGCCGGGTCTATGCGAGAGATAATAAAGTAAC;Dbxref=SO:0001459;Ontology_term=CRISPR
NZ_AHTO01000006.1	CRISPRDetect	direct_repeat	16849	16877	29	-	.	ID=CRISPR2_REPEAT6_16849_16878;Name=CRISPR2_REPEAT6_16849_16878;Parent=CRISPR2_16545_17061;Note=CGGTTTATCCCCGCTGGCGCGGGGAACAC;Dbxref=SO:0001459;Ontology_term=CRISPR
NZ_AHTO01000006.1	CRISPRDetect	binding_site	16878	16909	32	-	.	ID=CRISPR2_SPACER6_16878_16910;Name=CRISPR2_SPACER6_16878_16910;Parent=CRISPR2_16545_17061;Note=ATAATTAAGTAAATATTACCCTGTTAAAACGT;Dbxref=SO:0001459;Ontology_term=CRISPR
NZ_AHTO01000006.1	CRISPRDetect	direct_repeat	16910	16938	29	-	.	ID=CRISPR2_REPEAT7_16910_16939;Name=CRISPR2_REPEAT7_16910_16939;Parent=CRISPR2_16545_17061;Note=CGGTTTATCCCCGCTGGCGCGGGGAACAC;Dbxref=SO:0001459;Ontology_term=CRISPR
NZ_AHTO01000006.1	CRISPRDetect	binding_site	16939	16970	32	-	.	ID=CRISPR2_SPACER7_16939_16971;Name=CRISPR2_SPACER7_16939_16971;Parent=CRISPR2_16545_17061;Note=ACCGGACAAATCTTTTTTTTCCTGTTCCTGTT;Dbxref=SO:0001459;Ontology_term=CRISPR
NZ_AHTO01000006.1	CRISPRDetect	direct_repeat	16971	16999	29	-	.	ID=CRISPR2_REPEAT8_16971_17000;Name=CRISPR2_REPEAT8_16971_17000;Parent=CRISPR2_16545_17061;Note=CGGTTTATCCCCGCTGGCGCGGGGAACAC;Dbxref=SO:0001459;Ontology_term=CRISPR
NZ_AHTO01000006.1	CRISPRDetect	binding_site	17000	17031	32	-	.	ID=CRISPR2_SPACER8_17000_17032;Name=CRISPR2_SPACER8_17000_17032;Parent=CRISPR2_16545_17061;Note=GGGCGGTCCCCGGCCTCAATACCGCGCTGACG;Dbxref=SO:0001459;Ontology_term=CRISPR
NZ_AHTO01000006.1	CRISPRDetect	direct_repeat	17032	17060	29	-	.	ID=CRISPR2_REPEAT9_17032_17061;Name=CRISPR2_REPEAT9_17032_17061;Parent=CRISPR2_16545_17061;Note=CGGTTTATCCCCGCTGGCGCGGGGAACAC;Dbxref=SO:0001459;Ontology_term=CRISPR
NZ_AHTO01000006.1	CRISPRDetect	repeat_region	29	669	642	+	.	ID=CRISPR1_29_670;Note=GTGTTCCCCGCGCCAGCGGGGATAAACCG;Dbxref=SO:0001459;Ontology_term=CRISPR
NZ_AHTO01000006.1	CRISPRDetect	direct_repeat	29	57	29	+	.	ID=CRISPR1_REPEAT1_29_58;Name=CRISPR1_REPEAT1_29_58;Parent=CRISPR1_29_670;Note=GTGTTCCCCGCGCCAGCGGGGATAAACCG;Dbxref=SO:0001459;Ontology_term=CRISPR
NZ_AHTO01000006.1	CRISPRDetect	binding_site	58	89	32	+	.	ID=CRISPR1_SPACER1_58_90;Name=CRISPR1_SPACER1_58_90;Parent=CRISPR1_29_670;Note=ATAATTTGCTGAACTACGTCCGTATTGAGCTG;Dbxref=SO:0001459;Ontology_term=CRISPR
NZ_AHTO01000006.1	CRISPRDetect	direct_repeat	90	122	31	+	.	ID=CRISPR1_REPEAT2_90_123;Name=CRISPR1_REPEAT2_90_123;Parent=CRISPR1_29_670;Note=GTGTTCCCCGCGCCAGCGGGGGATAAAACCG;Dbxref=SO:0001459;Ontology_term=CRISPR
NZ_AHTO01000006.1	CRISPRDetect	binding_site	123	154	32	+	.	ID=CRISPR1_SPACER2_123_155;Name=CRISPR1_SPACER2_123_155;Parent=CRISPR1_29_670;Note=TGGCCGGAGCCTAAAGACGGGGAGCCGCGTTT;Dbxref=SO:0001459;Ontology_term=CRISPR
NZ_AHTO01000006.1	CRISPRDetect	direct_repeat	153	181	29	+	.	ID=CRISPR1_REPEAT3_153_182;Name=CRISPR1_REPEAT3_153_182;Parent=CRISPR1_29_670;Note=GTGTTCCCCGCGCCAGCGGGGATAAACCG;Dbxref=SO:0001459;Ontology_term=CRISPR
NZ_AHTO01000006.1	CRISPRDetect	binding_site	182	213	32	+	.	ID=CRISPR1_SPACER3_182_214;Name=CRISPR1_SPACER3_182_214;Parent=CRISPR1_29_670;Note=GGGGGTGATAACCGCCTCGCTGAACGCTACGC;Dbxref=SO:0001459;Ontology_term=CRISPR
NZ_AHTO01000006.1	CRISPRDetect	direct_repeat	214	242	29	+	.	ID=CRISPR1_REPEAT4_214_243;Name=CRISPR1_REPEAT4_214_243;Parent=CRISPR1_29_670;Note=GTGTTCCCCGCGCCAGCGGGGATAAACCG;Dbxref=SO:0001459;Ontology_term=CRISPR
NZ_AHTO01000006.1	CRISPRDetect	binding_site	243	274	32	+	.	ID=CRISPR1_SPACER4_243_275;Name=CRISPR1_SPACER4_243_275;Parent=CRISPR1_29_670;Note=AGTGAAAAATTGCGGTTCGTCCTCCTCATCGT;Dbxref=SO:0001459;Ontology_term=CRISPR
NZ_AHTO01000006.1	CRISPRDetect	direct_repeat	275	303	29	+	.	ID=CRISPR1_REPEAT5_275_304;Name=CRISPR1_REPEAT5_275_304;Parent=CRISPR1_29_670;Note=GTGTTCCCCGCGCCAGCGGGGATAAACCG;Dbxref=SO:0001459;Ontology_term=CRISPR
NZ_AHTO01000006.1	CRISPRDetect	binding_site	304	335	32	+	.	ID=CRISPR1_SPACER5_304_336;Name=CRISPR1_SPACER5_304_336;Parent=CRISPR1_29_670;Note=ACTAACGAAAGATTAAACCAGCGCATTGAGTT;Dbxref=SO:0001459;Ontology_term=CRISPR
NZ_AHTO01000006.1	CRISPRDetect	direct_repeat	336	364	29	+	.	ID=CRISPR1_REPEAT6_336_365;Name=CRISPR1_REPEAT6_336_365;Parent=CRISPR1_29_670;Note=GTGTTCCCCGCGCCAGCGGGGATAAACCG;Dbxref=SO:0001459;Ontology_term=CRISPR
NZ_AHTO01000006.1	CRISPRDetect	binding_site	365	396	32	+	.	ID=CRISPR1_SPACER6_365_397;Name=CRISPR1_SPACER6_365_397;Parent=CRISPR1_29_670;Note=CATTCGCTCAATAGCGGCCCGCGTGGCGGTGA;Dbxref=SO:0001459;Ontology_term=CRISPR
NZ_AHTO01000006.1	CRISPRDetect	direct_repeat	397	425	29	+	.	ID=CRISPR1_REPEAT7_397_426;Name=CRISPR1_REPEAT7_397_426;Parent=CRISPR1_29_670;Note=GTGTTCCCCGCGCCAGCGGGGATAAACCG;Dbxref=SO:0001459;Ontology_term=CRISPR
NZ_AHTO01000006.1	CRISPRDetect	binding_site	426	457	32	+	.	ID=CRISPR1_SPACER7_426_458;Name=CRISPR1_SPACER7_426_458;Parent=CRISPR1_29_670;Note=GGGATTATGTCCTCTAAAGACTGGCTAATCAC;Dbxref=SO:0001459;Ontology_term=CRISPR
NZ_AHTO01000006.1	CRISPRDetect	direct_repeat	458	486	29	+	.	ID=CRISPR1_REPEAT8_458_487;Name=CRISPR1_REPEAT8_458_487;Parent=CRISPR1_29_670;Note=GTGTTCCCCGCGCCAGCGGGGATAAACCG;Dbxref=SO:0001459;Ontology_term=CRISPR
NZ_AHTO01000006.1	CRISPRDetect	binding_site	487	518	32	+	.	ID=CRISPR1_SPACER8_487_519;Name=CRISPR1_SPACER8_487_519;Parent=CRISPR1_29_670;Note=CGCGCCCTGCGTGATTTTGAAAATCTGGTGGA;Dbxref=SO:0001459;Ontology_term=CRISPR
NZ_AHTO01000006.1	CRISPRDetect	direct_repeat	519	547	29	+	.	ID=CRISPR1_REPEAT9_519_548;Name=CRISPR1_REPEAT9_519_548;Parent=CRISPR1_29_670;Note=GTGTTCCCCGCGCCAGCGGGGATAAGCCG;Dbxref=SO:0001459;Ontology_term=CRISPR
NZ_AHTO01000006.1	CRISPRDetect	binding_site	548	579	32	+	.	ID=CRISPR1_SPACER9_548_580;Name=CRISPR1_SPACER9_548_580;Parent=CRISPR1_29_670;Note=TTGAATACGTCGCGATACCAGTCACTCCGGAA;Dbxref=SO:0001459;Ontology_term=CRISPR
NZ_AHTO01000006.1	CRISPRDetect	direct_repeat	580	608	29	+	.	ID=CRISPR1_REPEAT10_580_609;Name=CRISPR1_REPEAT10_580_609;Parent=CRISPR1_29_670;Note=GTCTTCCCCGCGCTAGCGGGGATAAACCG;Dbxref=SO:0001459;Ontology_term=CRISPR
NZ_AHTO01000006.1	CRISPRDetect	binding_site	609	640	32	+	.	ID=CRISPR1_SPACER10_609_641;Name=CRISPR1_SPACER10_609_641;Parent=CRISPR1_29_670;Note=AGGGGCGTTCCGCAGTCGGCAAGGGCTGAAAA;Dbxref=SO:0001459;Ontology_term=CRISPR
NZ_AHTO01000006.1	CRISPRDetect	direct_repeat	641	671	30	+	.	ID=CRISPR1_REPEAT11_641_672;Name=CRISPR1_REPEAT11_641_672;Parent=CRISPR1_29_670;Note=ATGTTCCCCGCGTCAGCGGGGATAAACACG;Dbxref=SO:0001459;Ontology_term=CRISPR
NZ_ALFG01000013.1	CRISPRDetect	repeat_region	440060	440637	579	+	.	ID=CRISPR1_440060_440638;Note=GTGTTCCCCGCGCCAGCGGGGATAAACCG;Dbxref=SO:0001459;Ontology_term=CRISPR
NZ_ALFG01000013.1	CRISPRDetect	direct_repeat	440060	440088	29	+	.	ID=CRISPR1_REPEAT1_440060_440089;Name=CRISPR1_REPEAT1_440060_440089;Parent=CRISPR1_440060_440638;Note=GTGTTCCCCGCGCCAGCGGGGATAAACCG;Dbxref=SO:0001459;Ontology_term=CRISPR
NZ_ALFG01000013.1	CRISPRDetect	binding_site	440089	440120	32	+	.	ID=CRISPR1_SPACER1_440089_440121;Name=CRISPR1_SPACER1_440089_440121;Parent=CRISPR1_440060_440638;Note=ACGTTGGCTGAAAACGGTTTTTCGGTCCGCCT;Dbxref=SO:0001459;Ontology_term=CRISPR
NZ_ALFG01000013.1	CRISPRDetect	direct_repeat	440121	440149	29	+	.	ID=CRISPR1_REPEAT2_440121_440150;Name=CRISPR1_REPEAT2_440121_440150;Parent=CRISPR1_440060_440638;Note=GTGTTCCCCGCGCCAGCGGGGATAAACCG;Dbxref=SO:0001459;Ontology_term=CRISPR
NZ_ALFG01000013.1	CRISPRDetect	binding_site	440150	440181	32	+	.	ID=CRISPR1_SPACER2_440150_440182;Name=CRISPR1_SPACER2_440150_440182;Parent=CRISPR1_440060_440638;Note=AGAGCGAGCACGTCCGCCGTAAAATTGCCATG;Dbxref=SO:0001459;Ontology_term=CRISPR
NZ_ALFG01000013.1	CRISPRDetect	direct_repeat	440182	440210	29	+	.	ID=CRISPR1_REPEAT3_440182_440211;Name=CRISPR1_REPEAT3_440182_440211;Parent=CRISPR1_440060_440638;Note=GTGTTCCCCGCGCCAGCGGGGATAAACCG;Dbxref=SO:0001459;Ontology_term=CRISPR
NZ_ALFG01000013.1	CRISPRDetect	binding_site	440211	440242	32	+	.	ID=CRISPR1_SPACER3_440211_440243;Name=CRISPR1_SPACER3_440211_440243;Parent=CRISPR1_440060_440638;Note=AATATATGGCGCTCACGCGCATGAGCATTCTC;Dbxref=SO:0001459;Ontology_term=CRISPR
NZ_ALFG01000013.1	CRISPRDetect	direct_repeat	440243	440271	29	+	.	ID=CRISPR1_REPEAT4_440243_440272;Name=CRISPR1_REPEAT4_440243_440272;Parent=CRISPR1_440060_440638;Note=GTGTTCCCCGCGCCAGCGGGGATAAACCG;Dbxref=SO:0001459;Ontology_term=CRISPR
NZ_ALFG01000013.1	CRISPRDetect	binding_site	440272	440303	32	+	.	ID=CRISPR1_SPACER4_440272_440304;Name=CRISPR1_SPACER4_440272_440304;Parent=CRISPR1_440060_440638;Note=CAGGGCAAATTCATCCGCCGCTGACCACTGGT;Dbxref=SO:0001459;Ontology_term=CRISPR
NZ_ALFG01000013.1	CRISPRDetect	direct_repeat	440304	440332	29	+	.	ID=CRISPR1_REPEAT5_440304_440333;Name=CRISPR1_REPEAT5_440304_440333;Parent=CRISPR1_440060_440638;Note=GTGTTCCCCGCGCCAGCGGGGATAAACCG;Dbxref=SO:0001459;Ontology_term=CRISPR
NZ_ALFG01000013.1	CRISPRDetect	binding_site	440333	440364	32	+	.	ID=CRISPR1_SPACER5_440333_440365;Name=CRISPR1_SPACER5_440333_440365;Parent=CRISPR1_440060_440638;Note=GACGCTTACATCTCACCGAGAGATTTTGAGGC;Dbxref=SO:0001459;Ontology_term=CRISPR
NZ_ALFG01000013.1	CRISPRDetect	direct_repeat	440365	440393	29	+	.	ID=CRISPR1_REPEAT6_440365_440394;Name=CRISPR1_REPEAT6_440365_440394;Parent=CRISPR1_440060_440638;Note=GTGTTCCCCGCGCCAGCGGGGATAAACCG;Dbxref=SO:0001459;Ontology_term=CRISPR
NZ_ALFG01000013.1	CRISPRDetect	binding_site	440394	440425	32	+	.	ID=CRISPR1_SPACER6_440394_440426;Name=CRISPR1_SPACER6_440394_440426;Parent=CRISPR1_440060_440638;Note=GGAACTGGTTTAGCTATCGCTGCCGGGGCTAT;Dbxref=SO:0001459;Ontology_term=CRISPR
NZ_ALFG01000013.1	CRISPRDetect	direct_repeat	440426	440454	29	+	.	ID=CRISPR1_REPEAT7_440426_440455;Name=CRISPR1_REPEAT7_440426_440455;Parent=CRISPR1_440060_440638;Note=GTGTTCCCCGCGCCAGCGGGGATAAACCG;Dbxref=SO:0001459;Ontology_term=CRISPR
NZ_ALFG01000013.1	CRISPRDetect	binding_site	440455	440486	32	+	.	ID=CRISPR1_SPACER7_440455_440487;Name=CRISPR1_SPACER7_440455_440487;Parent=CRISPR1_440060_440638;Note=GATTGCTCAGATTGGGAATTTGACCAGCGGCC;Dbxref=SO:0001459;Ontology_term=CRISPR
NZ_ALFG01000013.1	CRISPRDetect	direct_repeat	440487	440515	29	+	.	ID=CRISPR1_REPEAT8_440487_440516;Name=CRISPR1_REPEAT8_440487_440516;Parent=CRISPR1_440060_440638;Note=GTGTTCCCCGCGCCAGCGGGGATAAACCG;Dbxref=SO:0001459;Ontology_term=CRISPR
NZ_ALFG01000013.1	CRISPRDetect	binding_site	440516	440547	32	+	.	ID=CRISPR1_SPACER8_440516_440548;Name=CRISPR1_SPACER8_440516_440548;Parent=CRISPR1_440060_440638;Note=TCACGAGGGCCTCCTTATTGGGTCGGGCAGGT;Dbxref=SO:0001459;Ontology_term=CRISPR
NZ_ALFG01000013.1	CRISPRDetect	direct_repeat	440548	440576	29	+	.	ID=CRISPR1_REPEAT9_440548_440577;Name=CRISPR1_REPEAT9_440548_440577;Parent=CRISPR1_440060_440638;Note=GTGTTCCCCGCGCCAGCGGGGATAAACCG;Dbxref=SO:0001459;Ontology_term=CRISPR
NZ_ALFG01000013.1	CRISPRDetect	binding_site	440577	440608	32	+	.	ID=CRISPR1_SPACER9_440577_440609;Name=CRISPR1_SPACER9_440577_440609;Parent=CRISPR1_440060_440638;Note=GTTGGGTTGCATAGATGACACGCTTATAAATA;Dbxref=SO:0001459;Ontology_term=CRISPR
NZ_ALFG01000013.1	CRISPRDetect	direct_repeat	440609	440639	30	+	.	ID=CRISPR1_REPEAT10_440609_440640;Name=CRISPR1_REPEAT10_440609_440640;Parent=CRISPR1_440060_440638;Note=GTGTTCCCCGCGTCAGCGGGGATAAACACG;Dbxref=SO:0001459;Ontology_term=CRISPR
NZ_ALFG01000013.1	CRISPRDetect	repeat_region	423391	423907	518	+	.	ID=CRISPR2_423391_423908;Note=GTGTTCCCCGCGCCAGCGGGGATAAACCG;Dbxref=SO:0001459;Ontology_term=CRISPR
NZ_ALFG01000013.1	CRISPRDetect	direct_repeat	423391	423419	29	+	.	ID=CRISPR2_REPEAT1_423391_423420;Name=CRISPR2_REPEAT1_423391_423420;Parent=CRISPR2_423391_423908;Note=GTGTTCCCCGCGCCAGCGGGGATAAACTG;Dbxref=SO:0001459;Ontology_term=CRISPR
NZ_ALFG01000013.1	CRISPRDetect	binding_site	423420	423451	32	+	.	ID=CRISPR2_SPACER1_423420_423452;Name=CRISPR2_SPACER1_423420_423452;Parent=CRISPR2_423391_423908;Note=AGGATTTCGCCGCGCTGTTGGCCTCCAGATTC;Dbxref=SO:0001459;Ontology_term=CRISPR
NZ_ALFG01000013.1	CRISPRDetect	direct_repeat	423452	423480	29	+	.	ID=CRISPR2_REPEAT2_423452_423481;Name=CRISPR2_REPEAT2_423452_423481;Parent=CRISPR2_423391_423908;Note=GTGTTCCCCGCGCCAGCGGGGATAAACCG;Dbxref=SO:0001459;Ontology_term=CRISPR
[truncated: 1,871 more rows]
