# Supplementary material for: CRISPRStudio: A User-Friendly Software for Rapid CRISPR Array Visualization
Source: Viruses. 2018 Nov 1;10(11):602. doi: 10.3390/v10110602 (PMC6267562; doi:10.3390/v10110602)
Supplement: Supplementary file 1 [file viruses-10-00602-s001.zip › 2-viruses-378352-supplrmentary/resubmission/CRISPRStudio_supp_mat/figure6.gff]

NZ_CP011217.1	CRISPRDetect	repeat_region	1383838	1384867	1031	-	.	ID=CRISPR1_1383838_1384868;Note=GTTTTAGAGCTGTGTTGTTTCGAATGGTTCCAAAAC;Dbxref=SO:0001459;Ontology_term=CRISPR
NZ_CP011217.1	CRISPRDetect	direct_repeat	1383838	1383873	36	-	.	ID=CRISPR1_REPEAT1_1383838_1383874;Name=CRISPR1_REPEAT1_1383838_1383874;Parent=CRISPR1_1383838_1384868;Note=GTTTTGGAACCATTCGAAACAACACAGCTCTAAAAC;Dbxref=SO:0001459;Ontology_term=CRISPR
NZ_CP011217.1	CRISPRDetect	binding_site	1383874	1383903	30	-	.	ID=CRISPR1_SPACER1_1383874_1383904;Name=CRISPR1_SPACER1_1383874_1383904;Parent=CRISPR1_1383838_1384868;Note=ACAATTATTTTTCAATGAAATTAATACTAT;Dbxref=SO:0001459;Ontology_term=CRISPR
NZ_CP011217.1	CRISPRDetect	direct_repeat	1383904	1383939	36	-	.	ID=CRISPR1_REPEAT2_1383904_1383940;Name=CRISPR1_REPEAT2_1383904_1383940;Parent=CRISPR1_1383838_1384868;Note=GTTTTGGAACCATTCGAAACAACACAGCTCTAAAAC;Dbxref=SO:0001459;Ontology_term=CRISPR
NZ_CP011217.1	CRISPRDetect	binding_site	1383940	1383969	30	-	.	ID=CRISPR1_SPACER2_1383940_1383970;Name=CRISPR1_SPACER2_1383940_1383970;Parent=CRISPR1_1383838_1384868;Note=TTTAAAGTAGTTTTATCTTGATAAAGTTCT;Dbxref=SO:0001459;Ontology_term=CRISPR
NZ_CP011217.1	CRISPRDetect	direct_repeat	1383970	1384005	36	-	.	ID=CRISPR1_REPEAT3_1383970_1384006;Name=CRISPR1_REPEAT3_1383970_1384006;Parent=CRISPR1_1383838_1384868;Note=GTTTTGGAACCATTCGAAACAACACAGCTCTAAAAC;Dbxref=SO:0001459;Ontology_term=CRISPR
NZ_CP011217.1	CRISPRDetect	binding_site	1384006	1384035	30	-	.	ID=CRISPR1_SPACER3_1384006_1384036;Name=CRISPR1_SPACER3_1384006_1384036;Parent=CRISPR1_1383838_1384868;Note=TTGCCTTGAGCTTGTATCACTTTTATTATT;Dbxref=SO:0001459;Ontology_term=CRISPR
NZ_CP011217.1	CRISPRDetect	direct_repeat	1384036	1384071	36	-	.	ID=CRISPR1_REPEAT4_1384036_1384072;Name=CRISPR1_REPEAT4_1384036_1384072;Parent=CRISPR1_1383838_1384868;Note=GTTTTGGAACCATTCGAAACAACACAGCTCTAAAAC;Dbxref=SO:0001459;Ontology_term=CRISPR
NZ_CP011217.1	CRISPRDetect	binding_site	1384072	1384101	30	-	.	ID=CRISPR1_SPACER4_1384072_1384102;Name=CRISPR1_SPACER4_1384072_1384102;Parent=CRISPR1_1383838_1384868;Note=GTAACAACTGAGTTAAAGTTAGAAGATTCA;Dbxref=SO:0001459;Ontology_term=CRISPR
NZ_CP011217.1	CRISPRDetect	direct_repeat	1384102	1384137	36	-	.	ID=CRISPR1_REPEAT5_1384102_1384138;Name=CRISPR1_REPEAT5_1384102_1384138;Parent=CRISPR1_1383838_1384868;Note=GTTTTGGAACCATTCGAAACAACACAGCTCTAAAAC;Dbxref=SO:0001459;Ontology_term=CRISPR
NZ_CP011217.1	CRISPRDetect	binding_site	1384138	1384167	30	-	.	ID=CRISPR1_SPACER5_1384138_1384168;Name=CRISPR1_SPACER5_1384138_1384168;Parent=CRISPR1_1383838_1384868;Note=TTTATGACAAAAGCAACTAACGAATATGAG;Dbxref=SO:0001459;Ontology_term=CRISPR
NZ_CP011217.1	CRISPRDetect	direct_repeat	1384168	1384203	36	-	.	ID=CRISPR1_REPEAT6_1384168_1384204;Name=CRISPR1_REPEAT6_1384168_1384204;Parent=CRISPR1_1383838_1384868;Note=GTTTTGGAACCATTCGAAACAACACAGCTCTAAAAC;Dbxref=SO:0001459;Ontology_term=CRISPR
NZ_CP011217.1	CRISPRDetect	binding_site	1384204	1384233	30	-	.	ID=CRISPR1_SPACER6_1384204_1384234;Name=CRISPR1_SPACER6_1384204_1384234;Parent=CRISPR1_1383838_1384868;Note=GATGGCTTAAAAGGCACGCTCGTTTCAATA;Dbxref=SO:0001459;Ontology_term=CRISPR
NZ_CP011217.1	CRISPRDetect	direct_repeat	1384234	1384269	36	-	.	ID=CRISPR1_REPEAT7_1384234_1384270;Name=CRISPR1_REPEAT7_1384234_1384270;Parent=CRISPR1_1383838_1384868;Note=GTTTTGGAACCATTCGAAACAACACAGCTCTAAAAC;Dbxref=SO:0001459;Ontology_term=CRISPR
NZ_CP011217.1	CRISPRDetect	binding_site	1384270	1384300	31	-	.	ID=CRISPR1_SPACER7_1384270_1384301;Name=CRISPR1_SPACER7_1384270_1384301;Parent=CRISPR1_1383838_1384868;Note=CTATAGTTGTAATCTTCGCCATCGTAAGTAT;Dbxref=SO:0001459;Ontology_term=CRISPR
NZ_CP011217.1	CRISPRDetect	direct_repeat	1384301	1384336	36	-	.	ID=CRISPR1_REPEAT8_1384301_1384337;Name=CRISPR1_REPEAT8_1384301_1384337;Parent=CRISPR1_1383838_1384868;Note=GTTTTGGAACCATTCGAAACAACACAGCTCTAAAAC;Dbxref=SO:0001459;Ontology_term=CRISPR
NZ_CP011217.1	CRISPRDetect	binding_site	1384337	1384366	30	-	.	ID=CRISPR1_SPACER8_1384337_1384367;Name=CRISPR1_SPACER8_1384337_1384367;Parent=CRISPR1_1383838_1384868;Note=TACTCATTAGTAAAAACGCCTTTTTCCAAT;Dbxref=SO:0001459;Ontology_term=CRISPR
NZ_CP011217.1	CRISPRDetect	direct_repeat	1384367	1384402	36	-	.	ID=CRISPR1_REPEAT9_1384367_1384403;Name=CRISPR1_REPEAT9_1384367_1384403;Parent=CRISPR1_1383838_1384868;Note=GTTTTGGAACCATTCGAAACAACACAGCTCTAAAAC;Dbxref=SO:0001459;Ontology_term=CRISPR
NZ_CP011217.1	CRISPRDetect	binding_site	1384403	1384433	31	-	.	ID=CRISPR1_SPACER9_1384403_1384434;Name=CRISPR1_SPACER9_1384403_1384434;Parent=CRISPR1_1383838_1384868;Note=CTATAGTTGTAATCTTCGCCATCGTAAGTAT;Dbxref=SO:0001459;Ontology_term=CRISPR
NZ_CP011217.1	CRISPRDetect	direct_repeat	1384434	1384469	36	-	.	ID=CRISPR1_REPEAT10_1384434_1384470;Name=CRISPR1_REPEAT10_1384434_1384470;Parent=CRISPR1_1383838_1384868;Note=GTTTTGGAACCATTCGAAACAACACAGCTCTAAAAC;Dbxref=SO:0001459;Ontology_term=CRISPR
NZ_CP011217.1	CRISPRDetect	binding_site	1384470	1384499	30	-	.	ID=CRISPR1_SPACER10_1384470_1384500;Name=CRISPR1_SPACER10_1384470_1384500;Parent=CRISPR1_1383838_1384868;Note=TACTCATTAGTAAAAACGCCTTTTTCCAAT;Dbxref=SO:0001459;Ontology_term=CRISPR
NZ_CP011217.1	CRISPRDetect	direct_repeat	1384500	1384535	36	-	.	ID=CRISPR1_REPEAT11_1384500_1384536;Name=CRISPR1_REPEAT11_1384500_1384536;Parent=CRISPR1_1383838_1384868;Note=GTTTTGGAACCATTCGAAACAACACAGCTCTAAAAC;Dbxref=SO:0001459;Ontology_term=CRISPR
NZ_CP011217.1	CRISPRDetect	binding_site	1384536	1384565	30	-	.	ID=CRISPR1_SPACER11_1384536_1384566;Name=CRISPR1_SPACER11_1384536_1384566;Parent=CRISPR1_1383838_1384868;Note=GGTTTTCCTGGAATACCGTCTCGTCCATCA;Dbxref=SO:0001459;Ontology_term=CRISPR
NZ_CP011217.1	CRISPRDetect	direct_repeat	1384566	1384601	36	-	.	ID=CRISPR1_REPEAT12_1384566_1384602;Name=CRISPR1_REPEAT12_1384566_1384602;Parent=CRISPR1_1383838_1384868;Note=GTTTTGGAACCATTCGAAACAACACAGCTCTAAAAC;Dbxref=SO:0001459;Ontology_term=CRISPR
NZ_CP011217.1	CRISPRDetect	binding_site	1384602	1384633	32	-	.	ID=CRISPR1_SPACER12_1384602_1384634;Name=CRISPR1_SPACER12_1384602_1384634;Parent=CRISPR1_1383838_1384868;Note=GTGTCTCCAATGAGGACAATATTGTACTCTGT;Dbxref=SO:0001459;Ontology_term=CRISPR
NZ_CP011217.1	CRISPRDetect	direct_repeat	1384634	1384669	36	-	.	ID=CRISPR1_REPEAT13_1384634_1384670;Name=CRISPR1_REPEAT13_1384634_1384670;Parent=CRISPR1_1383838_1384868;Note=GTTTTGGAACCATTCGAAACAACACAGCTCTAAAAC;Dbxref=SO:0001459;Ontology_term=CRISPR
NZ_CP011217.1	CRISPRDetect	binding_site	1384670	1384699	30	-	.	ID=CRISPR1_SPACER13_1384670_1384700;Name=CRISPR1_SPACER13_1384670_1384700;Parent=CRISPR1_1383838_1384868;Note=TTAATCATGGCTACTGCGGTTTCCCAAACA;Dbxref=SO:0001459;Ontology_term=CRISPR
NZ_CP011217.1	CRISPRDetect	direct_repeat	1384700	1384735	36	-	.	ID=CRISPR1_REPEAT14_1384700_1384736;Name=CRISPR1_REPEAT14_1384700_1384736;Parent=CRISPR1_1383838_1384868;Note=GTTTTGGAACCATTCGAAACAACACAGCTCTAAAAC;Dbxref=SO:0001459;Ontology_term=CRISPR
NZ_CP011217.1	CRISPRDetect	binding_site	1384736	1384765	30	-	.	ID=CRISPR1_SPACER14_1384736_1384766;Name=CRISPR1_SPACER14_1384736_1384766;Parent=CRISPR1_1383838_1384868;Note=TTACCAGTAAAATCATATCTAACCGTCAGA;Dbxref=SO:0001459;Ontology_term=CRISPR
NZ_CP011217.1	CRISPRDetect	direct_repeat	1384766	1384801	36	-	.	ID=CRISPR1_REPEAT15_1384766_1384802;Name=CRISPR1_REPEAT15_1384766_1384802;Parent=CRISPR1_1383838_1384868;Note=GTTTTGGAACCATTCGAAACAACACAGCTCTAAAAC;Dbxref=SO:0001459;Ontology_term=CRISPR
NZ_CP011217.1	CRISPRDetect	binding_site	1384802	1384831	30	-	.	ID=CRISPR1_SPACER15_1384802_1384832;Name=CRISPR1_SPACER15_1384802_1384832;Parent=CRISPR1_1383838_1384868;Note=TCATCAAAACATGAATATGAGGGTGATATG;Dbxref=SO:0001459;Ontology_term=CRISPR
NZ_CP011217.1	CRISPRDetect	direct_repeat	1384832	1384867	36	-	.	ID=CRISPR1_REPEAT16_1384832_1384868;Name=CRISPR1_REPEAT16_1384832_1384868;Parent=CRISPR1_1383838_1384868;Note=GTTTTGGAACCATTCGAAACAACACAGCTCTAAAAC;Dbxref=SO:0001459;Ontology_term=CRISPR
NC_008532.1	CRISPRDetect	repeat_region	1377229	1377794	567	-	.	ID=CRISPR1_1377229_1377795;Note=GTTTTAGAGCTGTGTTGTTTCGAATGGTTCCAAAAC;Dbxref=SO:0001459;Ontology_term=CRISPR
NC_008532.1	CRISPRDetect	direct_repeat	1377229	1377264	36	-	.	ID=CRISPR1_REPEAT1_1377229_1377265;Name=CRISPR1_REPEAT1_1377229_1377265;Parent=CRISPR1_1377229_1377795;Note=GTTTTGGAACCATTCGAAACAACACAGCTCTAAAAC;Dbxref=SO:0001459;Ontology_term=CRISPR
NC_008532.1	CRISPRDetect	binding_site	1377265	1377294	30	-	.	ID=CRISPR1_SPACER1_1377265_1377295;Name=CRISPR1_SPACER1_1377265_1377295;Parent=CRISPR1_1377229_1377795;Note=ACAATTATTTTTCAATGAAATTAATACTAT;Dbxref=SO:0001459;Ontology_term=CRISPR
NC_008532.1	CRISPRDetect	direct_repeat	1377295	1377330	36	-	.	ID=CRISPR1_REPEAT2_1377295_1377331;Name=CRISPR1_REPEAT2_1377295_1377331;Parent=CRISPR1_1377229_1377795;Note=GTTTTGGAACCATTCGAAACAACACAGCTCTAAAAC;Dbxref=SO:0001459;Ontology_term=CRISPR
NC_008532.1	CRISPRDetect	binding_site	1377331	1377360	30	-	.	ID=CRISPR1_SPACER2_1377331_1377361;Name=CRISPR1_SPACER2_1377331_1377361;Parent=CRISPR1_1377229_1377795;Note=TTTAAAGTAGTTTTATCTTGATAAAGTTCT;Dbxref=SO:0001459;Ontology_term=CRISPR
NC_008532.1	CRISPRDetect	direct_repeat	1377361	1377396	36	-	.	ID=CRISPR1_REPEAT3_1377361_1377397;Name=CRISPR1_REPEAT3_1377361_1377397;Parent=CRISPR1_1377229_1377795;Note=GTTTTGGAACCATTCGAAACAACACAGCTCTAAAAC;Dbxref=SO:0001459;Ontology_term=CRISPR
NC_008532.1	CRISPRDetect	binding_site	1377397	1377426	30	-	.	ID=CRISPR1_SPACER3_1377397_1377427;Name=CRISPR1_SPACER3_1377397_1377427;Parent=CRISPR1_1377229_1377795;Note=TTTATGACAAAAGCAACTAACGAATATGAG;Dbxref=SO:0001459;Ontology_term=CRISPR
NC_008532.1	CRISPRDetect	direct_repeat	1377427	1377462	36	-	.	ID=CRISPR1_REPEAT4_1377427_1377463;Name=CRISPR1_REPEAT4_1377427_1377463;Parent=CRISPR1_1377229_1377795;Note=GTTTTGGAACCATTCGAAACAACACAGCTCTAAAAC;Dbxref=SO:0001459;Ontology_term=CRISPR
NC_008532.1	CRISPRDetect	binding_site	1377463	1377494	32	-	.	ID=CRISPR1_SPACER4_1377463_1377495;Name=CRISPR1_SPACER4_1377463_1377495;Parent=CRISPR1_1377229_1377795;Note=GTGTCTCCAATGAGGACAATATTGTACTCTGT;Dbxref=SO:0001459;Ontology_term=CRISPR
NC_008532.1	CRISPRDetect	direct_repeat	1377495	1377530	36	-	.	ID=CRISPR1_REPEAT5_1377495_1377531;Name=CRISPR1_REPEAT5_1377495_1377531;Parent=CRISPR1_1377229_1377795;Note=GTTTTGGAACCATTCGAAACAACACAGCTCTAAAAC;Dbxref=SO:0001459;Ontology_term=CRISPR
NC_008532.1	CRISPRDetect	binding_site	1377531	1377560	30	-	.	ID=CRISPR1_SPACER5_1377531_1377561;Name=CRISPR1_SPACER5_1377531_1377561;Parent=CRISPR1_1377229_1377795;Note=TTAATCATGGCTACTGCGGTTTCCCAAACA;Dbxref=SO:0001459;Ontology_term=CRISPR
NC_008532.1	CRISPRDetect	direct_repeat	1377561	1377596	36	-	.	ID=CRISPR1_REPEAT6_1377561_1377597;Name=CRISPR1_REPEAT6_1377561_1377597;Parent=CRISPR1_1377229_1377795;Note=GTTTTGGAACCATTCGAAACAACACAGCTCTAAAAC;Dbxref=SO:0001459;Ontology_term=CRISPR
NC_008532.1	CRISPRDetect	binding_site	1377597	1377626	30	-	.	ID=CRISPR1_SPACER6_1377597_1377627;Name=CRISPR1_SPACER6_1377597_1377627;Parent=CRISPR1_1377229_1377795;Note=TATATGGGCGTATGGAGAGCCACGACAAGG;Dbxref=SO:0001459;Ontology_term=CRISPR
NC_008532.1	CRISPRDetect	direct_repeat	1377627	1377662	36	-	.	ID=CRISPR1_REPEAT7_1377627_1377663;Name=CRISPR1_REPEAT7_1377627_1377663;Parent=CRISPR1_1377229_1377795;Note=GTTTTGGAACCATTCGAAACAACACAGCTCTAAAAC;Dbxref=SO:0001459;Ontology_term=CRISPR
NC_008532.1	CRISPRDetect	binding_site	1377663	1377692	30	-	.	ID=CRISPR1_SPACER7_1377663_1377693;Name=CRISPR1_SPACER7_1377663_1377693;Parent=CRISPR1_1377229_1377795;Note=TAAGTTTTCGTCTTGGATACCACTCATTGA;Dbxref=SO:0001459;Ontology_term=CRISPR
NC_008532.1	CRISPRDetect	direct_repeat	1377693	1377728	36	-	.	ID=CRISPR1_REPEAT8_1377693_1377729;Name=CRISPR1_REPEAT8_1377693_1377729;Parent=CRISPR1_1377229_1377795;Note=GTTTTGGAACCATTCGAAACAACACAGCTCTAAAAC;Dbxref=SO:0001459;Ontology_term=CRISPR
NC_008532.1	CRISPRDetect	binding_site	1377729	1377758	30	-	.	ID=CRISPR1_SPACER8_1377729_1377759;Name=CRISPR1_SPACER8_1377729_1377759;Parent=CRISPR1_1377229_1377795;Note=TAAGTACTCGTACAGTGAACCTTTTTCACC;Dbxref=SO:0001459;Ontology_term=CRISPR
NC_008532.1	CRISPRDetect	direct_repeat	1377759	1377794	36	-	.	ID=CRISPR1_REPEAT9_1377759_1377795;Name=CRISPR1_REPEAT9_1377759_1377795;Parent=CRISPR1_1377229_1377795;Note=GTTTTGGAACCATTCGAAACAACACAGCTCTAAAAC;Dbxref=SO:0001459;Ontology_term=CRISPR
NZ_CP025400.1	CRISPRDetect	binding_site	1136628	1136656	29	-	.	ID=CRISPR1_SPACER1_1136628_1136657;Name=CRISPR1_SPACER1_1136628_1136657;Parent=CRISPR1_1136592_1137353;Note=TGCCCACGTCCGACCGAAACAATGGCACG;Dbxref=SO:0001459;Ontology_term=CRISPR
NZ_CP025400.1	CRISPRDetect	direct_repeat	1136657	1136692	36	-	.	ID=CRISPR1_REPEAT2_1136657_1136693;Name=CRISPR1_REPEAT2_1136657_1136693;Parent=CRISPR1_1136592_1137353;Note=GTTGTACAGTTACTTAAATCTTGAGAGTACAAAAAC;Dbxref=SO:0001459;Ontology_term=CRISPR
NZ_CP025400.1	CRISPRDetect	binding_site	1136693	1136722	30	-	.	ID=CRISPR1_SPACER2_1136693_1136723;Name=CRISPR1_SPACER2_1136693_1136723;Parent=CRISPR1_1136592_1137353;Note=TGTATCAGGGTCTATACTGTGTTCTCTCAT;Dbxref=SO:0001459;Ontology_term=CRISPR
NZ_CP025400.1	CRISPRDetect	direct_repeat	1136723	1136758	36	-	.	ID=CRISPR1_REPEAT3_1136723_1136759;Name=CRISPR1_REPEAT3_1136723_1136759;Parent=CRISPR1_1136592_1137353;Note=GTTGTACAGTTACTTAAATCTTGAGAGTACAAAAAC;Dbxref=SO:0001459;Ontology_term=CRISPR
NZ_CP025400.1	CRISPRDetect	binding_site	1136759	1136788	30	-	.	ID=CRISPR1_SPACER3_1136759_1136789;Name=CRISPR1_SPACER3_1136759_1136789;Parent=CRISPR1_1136592_1137353;Note=CTTATTTTGTGGGTTCTAAAGTGACCTCGG;Dbxref=SO:0001459;Ontology_term=CRISPR
NZ_CP025400.1	CRISPRDetect	direct_repeat	1136789	1136824	36	-	.	ID=CRISPR1_REPEAT4_1136789_1136825;Name=CRISPR1_REPEAT4_1136789_1136825;Parent=CRISPR1_1136592_1137353;Note=GTTGTACAGTTACTTAAATCTTGAGAGTACAAAAAC;Dbxref=SO:0001459;Ontology_term=CRISPR
NZ_CP025400.1	CRISPRDetect	binding_site	1136825	1136854	30	-	.	ID=CRISPR1_SPACER4_1136825_1136855;Name=CRISPR1_SPACER4_1136825_1136855;Parent=CRISPR1_1136592_1137353;Note=CCTCCTTATTATGGCAATCTGTGACCCATT;Dbxref=SO:0001459;Ontology_term=CRISPR
NZ_CP025400.1	CRISPRDetect	direct_repeat	1136855	1136890	36	-	.	ID=CRISPR1_REPEAT5_1136855_1136891;Name=CRISPR1_REPEAT5_1136855_1136891;Parent=CRISPR1_1136592_1137353;Note=GTTGTACAGTTACTTAAATCTTGAGAGTACAAAAAC;Dbxref=SO:0001459;Ontology_term=CRISPR
NZ_CP025400.1	CRISPRDetect	binding_site	1136891	1136920	30	-	.	ID=CRISPR1_SPACER5_1136891_1136921;Name=CRISPR1_SPACER5_1136891_1136921;Parent=CRISPR1_1136592_1137353;Note=TGAAAAAGTTCACCACCAAATTCTATAAAA;Dbxref=SO:0001459;Ontology_term=CRISPR
NZ_CP025400.1	CRISPRDetect	direct_repeat	1136921	1136956	36	-	.	ID=CRISPR1_REPEAT6_1136921_1136957;Name=CRISPR1_REPEAT6_1136921_1136957;Parent=CRISPR1_1136592_1137353;Note=GTTGTACAGTTACTTAAATCTTGAGAGTACAAAAAC;Dbxref=SO:0001459;Ontology_term=CRISPR
NZ_CP025400.1	CRISPRDetect	binding_site	1136957	1136986	30	-	.	ID=CRISPR1_SPACER6_1136957_1136987;Name=CRISPR1_SPACER6_1136957_1136987;Parent=CRISPR1_1136592_1137353;Note=ACGCTTGGGAAGAAGAATAATGATAATAAA;Dbxref=SO:0001459;Ontology_term=CRISPR
NZ_CP025400.1	CRISPRDetect	direct_repeat	1136987	1137022	36	-	.	ID=CRISPR1_REPEAT7_1136987_1137023;Name=CRISPR1_REPEAT7_1136987_1137023;Parent=CRISPR1_1136592_1137353;Note=GTTGTACAGTTACTTAAATCTTGAGAGTACAAAAAC;Dbxref=SO:0001459;Ontology_term=CRISPR
NZ_CP025400.1	CRISPRDetect	binding_site	1137023	1137052	30	-	.	ID=CRISPR1_SPACER7_1137023_1137053;Name=CRISPR1_SPACER7_1137023_1137053;Parent=CRISPR1_1136592_1137353;Note=TATCCATTGCATCTCTTACACTTCTTGCCA;Dbxref=SO:0001459;Ontology_term=CRISPR
NZ_CP025400.1	CRISPRDetect	direct_repeat	1137053	1137088	36	-	.	ID=CRISPR1_REPEAT8_1137053_1137089;Name=CRISPR1_REPEAT8_1137053_1137089;Parent=CRISPR1_1136592_1137353;Note=GTTGTACAGTTACTTAAATCTTGAGAGTACAAAAAC;Dbxref=SO:0001459;Ontology_term=CRISPR
NZ_CP025400.1	CRISPRDetect	binding_site	1137089	1137118	30	-	.	ID=CRISPR1_SPACER8_1137089_1137119;Name=CRISPR1_SPACER8_1137089_1137119;Parent=CRISPR1_1136592_1137353;Note=ACAAGGAATTTTCCGTAAGCACCACAATCT;Dbxref=SO:0001459;Ontology_term=CRISPR
NZ_CP025400.1	CRISPRDetect	direct_repeat	1137119	1137154	36	-	.	ID=CRISPR1_REPEAT9_1137119_1137155;Name=CRISPR1_REPEAT9_1137119_1137155;Parent=CRISPR1_1136592_1137353;Note=GTTGTACAGTTACTTAAATCTTGAGAGTACAAAAAC;Dbxref=SO:0001459;Ontology_term=CRISPR
NZ_CP025400.1	CRISPRDetect	binding_site	1137155	1137184	30	-	.	ID=CRISPR1_SPACER9_1137155_1137185;Name=CRISPR1_SPACER9_1137155_1137185;Parent=CRISPR1_1136592_1137353;Note=TTTCAAGGTCATAGAATTTTGGGTCACTAC;Dbxref=SO:0001459;Ontology_term=CRISPR
NZ_CP025400.1	CRISPRDetect	direct_repeat	1137185	1137220	36	-	.	ID=CRISPR1_REPEAT10_1137185_1137221;Name=CRISPR1_REPEAT10_1137185_1137221;Parent=CRISPR1_1136592_1137353;Note=GTTGTACAGTTACTTAAATCTTGAGAGTACAAAAAC;Dbxref=SO:0001459;Ontology_term=CRISPR
NZ_CP025400.1	CRISPRDetect	binding_site	1137221	1137250	30	-	.	ID=CRISPR1_SPACER10_1137221_1137251;Name=CRISPR1_SPACER10_1137221_1137251;Parent=CRISPR1_1136592_1137353;Note=TCAAGCTTGATGAATTGATTATGCGTACTA;Dbxref=SO:0001459;Ontology_term=CRISPR
NZ_CP025400.1	CRISPRDetect	direct_repeat	1137251	1137286	36	-	.	ID=CRISPR1_REPEAT11_1137251_1137287;Name=CRISPR1_REPEAT11_1137251_1137287;Parent=CRISPR1_1136592_1137353;Note=GTTGTACAGTTACTTAAATCTTGAGAGTACAAAAAC;Dbxref=SO:0001459;Ontology_term=CRISPR
NZ_CP025400.1	CRISPRDetect	binding_site	1137287	1137316	30	-	.	ID=CRISPR1_SPACER11_1137287_1137317;Name=CRISPR1_SPACER11_1137287_1137317;Parent=CRISPR1_1136592_1137353;Note=GTGTTTCTAGTTTCATACCTGAAAGAATTA;Dbxref=SO:0001459;Ontology_term=CRISPR
NZ_CP025400.1	CRISPRDetect	direct_repeat	1137317	1137352	36	-	.	ID=CRISPR1_REPEAT12_1137317_1137353;Name=CRISPR1_REPEAT12_1137317_1137353;Parent=CRISPR1_1136592_1137353;Note=GTTGTACAGTTACTTAAATCTTGAGAGTACAAAAAC;Dbxref=SO:0001459;Ontology_term=CRISPR
NC_006448.1	CRISPRDetect	repeat_region	629901	632113	2214	+	.	ID=CRISPR1_629901_632114;Note=GTTTTTGTACTCTCAAGATTTAAGTAACTGTACAAC;Dbxref=SO:0001459;Ontology_term=CRISPR
NC_006448.1	CRISPRDetect	direct_repeat	629901	629936	36	+	.	ID=CRISPR1_REPEAT1_629901_629937;Name=CRISPR1_REPEAT1_629901_629937;Parent=CRISPR1_629901_632114;Note=GTTTTTGTACTCTCAAGATTTAAGTAACTGTACAAC;Dbxref=SO:0001459;Ontology_term=CRISPR
NC_006448.1	CRISPRDetect	binding_site	629937	629966	30	+	.	ID=CRISPR1_SPACER1_629937_629967;Name=CRISPR1_SPACER1_629937_629967;Parent=CRISPR1_629901_632114;Note=GAGCTACCAGCTACCCCGTATGTCAGAGAG;Dbxref=SO:0001459;Ontology_term=CRISPR
NC_006448.1	CRISPRDetect	direct_repeat	629967	630002	36	+	.	ID=CRISPR1_REPEAT2_629967_630003;Name=CRISPR1_REPEAT2_629967_630003;Parent=CRISPR1_629901_632114;Note=GTTTTTGTACTCTCAAGATTTAAGTAACTGTACAAC;Dbxref=SO:0001459;Ontology_term=CRISPR
NC_006448.1	CRISPRDetect	binding_site	630003	630032	30	+	.	ID=CRISPR1_SPACER2_630003_630033;Name=CRISPR1_SPACER2_630003_630033;Parent=CRISPR1_629901_632114;Note=CGTTCCTTTTTTCAAGGTAATCTTTGAAAG;Dbxref=SO:0001459;Ontology_term=CRISPR
NC_006448.1	CRISPRDetect	direct_repeat	630033	630068	36	+	.	ID=CRISPR1_REPEAT3_630033_630069;Name=CRISPR1_REPEAT3_630033_630069;Parent=CRISPR1_629901_632114;Note=GTTTTTGTACTCTCAAGATTTAAGTAACTGTACAAC;Dbxref=SO:0001459;Ontology_term=CRISPR
NC_006448.1	CRISPRDetect	binding_site	630069	630098	30	+	.	ID=CRISPR1_SPACER3_630069_630099;Name=CRISPR1_SPACER3_630069_630099;Parent=CRISPR1_629901_632114;Note=AAGTCCGTAAGCACCAGTTCCAATCGTCAT;Dbxref=SO:0001459;Ontology_term=CRISPR
NC_006448.1	CRISPRDetect	direct_repeat	630099	630134	36	+	.	ID=CRISPR1_REPEAT4_630099_630135;Name=CRISPR1_REPEAT4_630099_630135;Parent=CRISPR1_629901_632114;Note=GTTTTTGTACTCTCAAGATTTAAGTAACTGTACAAC;Dbxref=SO:0001459;Ontology_term=CRISPR
NC_006448.1	CRISPRDetect	binding_site	630135	630164	30	+	.	ID=CRISPR1_SPACER4_630135_630165;Name=CRISPR1_SPACER4_630135_630165;Parent=CRISPR1_629901_632114;Note=TTGAATACCAATGCCAGCTTCTTTTAAGGC;Dbxref=SO:0001459;Ontology_term=CRISPR
NC_006448.1	CRISPRDetect	direct_repeat	630165	630200	36	+	.	ID=CRISPR1_REPEAT5_630165_630201;Name=CRISPR1_REPEAT5_630165_630201;Parent=CRISPR1_629901_632114;Note=GTTTTTGTACTCTCAAGATTTAAGTAACTGTACAAC;Dbxref=SO:0001459;Ontology_term=CRISPR
NC_006448.1	CRISPRDetect	binding_site	630201	630230	30	+	.	ID=CRISPR1_SPACER5_630201_630231;Name=CRISPR1_SPACER5_630201_630231;Parent=CRISPR1_629901_632114;Note=AACCTCATACATGGGGAAAATTGGTAAGTA;Dbxref=SO:0001459;Ontology_term=CRISPR
NC_006448.1	CRISPRDetect	direct_repeat	630231	630266	36	+	.	ID=CRISPR1_REPEAT6_630231_630267;Name=CRISPR1_REPEAT6_630231_630267;Parent=CRISPR1_629901_632114;Note=GTTTTTGTACTCTCAAGATTTAAGTAACTGTACAAC;Dbxref=SO:0001459;Ontology_term=CRISPR
NC_006448.1	CRISPRDetect	binding_site	630267	630296	30	+	.	ID=CRISPR1_SPACER6_630267_630297;Name=CRISPR1_SPACER6_630267_630297;Parent=CRISPR1_629901_632114;Note=TAACTTCATTAGTGTAGTTGTAATTAGCAT;Dbxref=SO:0001459;Ontology_term=CRISPR
NC_006448.1	CRISPRDetect	direct_repeat	630297	630332	36	+	.	ID=CRISPR1_REPEAT7_630297_630333;Name=CRISPR1_REPEAT7_630297_630333;Parent=CRISPR1_629901_632114;Note=GTTTTTGTACTCTCAAGATTTAAGTAACTGTACAAC;Dbxref=SO:0001459;Ontology_term=CRISPR
NC_006448.1	CRISPRDetect	binding_site	630333	630362	30	+	.	ID=CRISPR1_SPACER7_630333_630363;Name=CRISPR1_SPACER7_630333_630363;Parent=CRISPR1_629901_632114;Note=TTAGCTACCCAAATATCTTCTGTTTTCCAA;Dbxref=SO:0001459;Ontology_term=CRISPR
NC_006448.1	CRISPRDetect	direct_repeat	630363	630398	36	+	.	ID=CRISPR1_REPEAT8_630363_630399;Name=CRISPR1_REPEAT8_630363_630399;Parent=CRISPR1_629901_632114;Note=GTTTTTGTACTCTCAAGATTTAAGTAACTGTACAAC;Dbxref=SO:0001459;Ontology_term=CRISPR
NC_006448.1	CRISPRDetect	binding_site	630399	630428	30	+	.	ID=CRISPR1_SPACER8_630399_630429;Name=CRISPR1_SPACER8_630399_630429;Parent=CRISPR1_629901_632114;Note=GAGTTTTCAATATTGGCACAGGAGACAATT;Dbxref=SO:0001459;Ontology_term=CRISPR
NC_006448.1	CRISPRDetect	direct_repeat	630429	630464	36	+	.	ID=CRISPR1_REPEAT9_630429_630465;Name=CRISPR1_REPEAT9_630429_630465;Parent=CRISPR1_629901_632114;Note=GTTTTTGTACTCTCAAGATTTAAGTAACTGTACAAC;Dbxref=SO:0001459;Ontology_term=CRISPR
NC_006448.1	CRISPRDetect	binding_site	630465	630494	30	+	.	ID=CRISPR1_SPACER9_630465_630495;Name=CRISPR1_SPACER9_630465_630495;Parent=CRISPR1_629901_632114;Note=TGATACTATTTTAGTCAGATATGAAATATC;Dbxref=SO:0001459;Ontology_term=CRISPR
NC_006448.1	CRISPRDetect	direct_repeat	630495	630530	36	+	.	ID=CRISPR1_REPEAT10_630495_630531;Name=CRISPR1_REPEAT10_630495_630531;Parent=CRISPR1_629901_632114;Note=GTTTTTGTACTCTCAAGATTTAAGTAACTGTACAAC;Dbxref=SO:0001459;Ontology_term=CRISPR
NC_006448.1	CRISPRDetect	binding_site	630531	630561	31	+	.	ID=CRISPR1_SPACER10_630531_630562;Name=CRISPR1_SPACER10_630531_630562;Parent=CRISPR1_629901_632114;Note=TCATCAATGTTTAAAGCCCAACAATACATGA;Dbxref=SO:0001459;Ontology_term=CRISPR
NC_006448.1	CRISPRDetect	direct_repeat	630562	630597	36	+	.	ID=CRISPR1_REPEAT11_630562_630598;Name=CRISPR1_REPEAT11_630562_630598;Parent=CRISPR1_629901_632114;Note=GTTTTTGTACTCTCAAGATTTAAGTAACTGTACAAC;Dbxref=SO:0001459;Ontology_term=CRISPR
NC_006448.1	CRISPRDetect	binding_site	630598	630627	30	+	.	ID=CRISPR1_SPACER11_630598_630628;Name=CRISPR1_SPACER11_630598_630628;Parent=CRISPR1_629901_632114;Note=TAGATTTAATCAGTAATGAGTTAGGCATAA;Dbxref=SO:0001459;Ontology_term=CRISPR
NC_006448.1	CRISPRDetect	direct_repeat	630628	630663	36	+	.	ID=CRISPR1_REPEAT12_630628_630664;Name=CRISPR1_REPEAT12_630628_630664;Parent=CRISPR1_629901_632114;Note=GTTTTTGTACTCTCAAGATTTAAGTAACTGTACAAC;Dbxref=SO:0001459;Ontology_term=CRISPR
NC_006448.1	CRISPRDetect	binding_site	630664	630693	30	+	.	ID=CRISPR1_SPACER12_630664_630694;Name=CRISPR1_SPACER12_630664_630694;Parent=CRISPR1_629901_632114;Note=AGGAAAATAGCATGAGCGTACAACAATCTA;Dbxref=SO:0001459;Ontology_term=CRISPR
NC_006448.1	CRISPRDetect	direct_repeat	630694	630729	36	+	.	ID=CRISPR1_REPEAT13_630694_630730;Name=CRISPR1_REPEAT13_630694_630730;Parent=CRISPR1_629901_632114;Note=GTTTTTGTACTCTCAAGATTTAAGTAACTGTACAAC;Dbxref=SO:0001459;Ontology_term=CRISPR
NC_006448.1	CRISPRDetect	binding_site	630730	630759	30	+	.	ID=CRISPR1_SPACER13_630730_630760;Name=CRISPR1_SPACER13_630730_630760;Parent=CRISPR1_629901_632114;Note=TGTCTATCACGCTTCCTAAGTGCATGAAAA;Dbxref=SO:0001459;Ontology_term=CRISPR
NC_006448.1	CRISPRDetect	direct_repeat	630760	630795	36	+	.	ID=CRISPR1_REPEAT14_630760_630796;Name=CRISPR1_REPEAT14_630760_630796;Parent=CRISPR1_629901_632114;Note=GTTTTTGTACTCTCAAGATTTAAGTAACTGTACAAC;Dbxref=SO:0001459;Ontology_term=CRISPR
NC_006448.1	CRISPRDetect	binding_site	630796	630825	30	+	.	ID=CRISPR1_SPACER14_630796_630826;Name=CRISPR1_SPACER14_630796_630826;Parent=CRISPR1_629901_632114;Note=ATGTCACCAATCACTAAAGAACCTACGCTG;Dbxref=SO:0001459;Ontology_term=CRISPR
NC_006448.1	CRISPRDetect	direct_repeat	630826	630861	36	+	.	ID=CRISPR1_REPEAT15_630826_630862;Name=CRISPR1_REPEAT15_630826_630862;Parent=CRISPR1_629901_632114;Note=GTTTTTGTACTCTCAAGATTTAAGTAACTGTACAAC;Dbxref=SO:0001459;Ontology_term=CRISPR
NC_006448.1	CRISPRDetect	binding_site	630862	630891	30	+	.	ID=CRISPR1_SPACER15_630862_630892;Name=CRISPR1_SPACER15_630862_630892;Parent=CRISPR1_629901_632114;Note=AACATCTTCCTCTCCGATTGCAAATAGTGC;Dbxref=SO:0001459;Ontology_term=CRISPR
NC_006448.1	CRISPRDetect	direct_repeat	630892	630927	36	+	.	ID=CRISPR1_REPEAT16_630892_630928;Name=CRISPR1_REPEAT16_630892_630928;Parent=CRISPR1_629901_632114;Note=GTTTTTGTACTCTCAAGATTTAAGTAACTGTACAAC;Dbxref=SO:0001459;Ontology_term=CRISPR
NC_006448.1	CRISPRDetect	binding_site	630928	630956	29	+	.	ID=CRISPR1_SPACER16_630928_630957;Name=CRISPR1_SPACER16_630928_630957;Parent=CRISPR1_629901_632114;Note=CATATTTGGTGCCCGTTCGATAAAGAGTA;Dbxref=SO:0001459;Ontology_term=CRISPR
NC_006448.1	CRISPRDetect	direct_repeat	630957	630992	36	+	.	ID=CRISPR1_REPEAT17_630957_630993;Name=CRISPR1_REPEAT17_630957_630993;Parent=CRISPR1_629901_632114;Note=GTTTTTGTACTCTCAAGATTTAAGTAACTGTACAAC;Dbxref=SO:0001459;Ontology_term=CRISPR
NC_006448.1	CRISPRDetect	binding_site	630993	631022	30	+	.	ID=CRISPR1_SPACER17_630993_631023;Name=CRISPR1_SPACER17_630993_631023;Parent=CRISPR1_629901_632114;Note=CATTAAATCGCTTGAAGCAGACATTGAAGC;Dbxref=SO:0001459;Ontology_term=CRISPR
NC_006448.1	CRISPRDetect	direct_repeat	631023	631058	36	+	.	ID=CRISPR1_REPEAT18_631023_631059;Name=CRISPR1_REPEAT18_631023_631059;Parent=CRISPR1_629901_632114;Note=GTTTTTGTACTCTCAAGATTTAAGTAACTGTACAAC;Dbxref=SO:0001459;Ontology_term=CRISPR
NC_006448.1	CRISPRDetect	binding_site	631059	631088	30	+	.	ID=CRISPR1_SPACER18_631059_631089;Name=CRISPR1_SPACER18_631059_631089;Parent=CRISPR1_629901_632114;Note=GACTTATCTTGGAAGGTAGTGAAGGCACTT;Dbxref=SO:0001459;Ontology_term=CRISPR
NC_006448.1	CRISPRDetect	direct_repeat	631089	631124	36	+	.	ID=CRISPR1_REPEAT19_631089_631125;Name=CRISPR1_REPEAT19_631089_631125;Parent=CRISPR1_629901_632114;Note=GTTTTTGTACTCTCAAGATTTAAGTAACTGTACAAC;Dbxref=SO:0001459;Ontology_term=CRISPR
NC_006448.1	CRISPRDetect	binding_site	631125	631154	30	+	.	ID=CRISPR1_SPACER19_631125_631155;Name=CRISPR1_SPACER19_631125_631155;Parent=CRISPR1_629901_632114;Note=TCCTTGCCATCTGCACTGTAAGCCCAAGCA;Dbxref=SO:0001459;Ontology_term=CRISPR
NC_006448.1	CRISPRDetect	direct_repeat	631155	631190	36	+	.	ID=CRISPR1_REPEAT20_631155_631191;Name=CRISPR1_REPEAT20_631155_631191;Parent=CRISPR1_629901_632114;Note=GTTTTTGTACTCTCAAGATTTAAGTAACTGTACAAC;Dbxref=SO:0001459;Ontology_term=CRISPR
NC_006448.1	CRISPRDetect	binding_site	631191	631220	30	+	.	ID=CRISPR1_SPACER20_631191_631221;Name=CRISPR1_SPACER20_631191_631221;Parent=CRISPR1_629901_632114;Note=TAGTACGCATAATCAATTCATCAAGCTTGA;Dbxref=SO:0001459;Ontology_term=CRISPR
NC_006448.1	CRISPRDetect	direct_repeat	631221	631256	36	+	.	ID=CRISPR1_REPEAT21_631221_631257;Name=CRISPR1_REPEAT21_631221_631257;Parent=CRISPR1_629901_632114;Note=GTTTTTGTACTCTCAAGATTTAAGTAACTGTACAAC;Dbxref=SO:0001459;Ontology_term=CRISPR
NC_006448.1	CRISPRDetect	binding_site	631257	631286	30	+	.	ID=CRISPR1_SPACER21_631257_631287;Name=CRISPR1_SPACER21_631257_631287;Parent=CRISPR1_629901_632114;Note=GTAGTGACCCAAAATTCTATGACCTTGAAA;Dbxref=SO:0001459;Ontology_term=CRISPR
NC_006448.1	CRISPRDetect	direct_repeat	631287	631322	36	+	.	ID=CRISPR1_REPEAT22_631287_631323;Name=CRISPR1_REPEAT22_631287_631323;Parent=CRISPR1_629901_632114;Note=GTTTTTGTACTCTCAAGATTTAAGTAACTGTACAAC;Dbxref=SO:0001459;Ontology_term=CRISPR
NC_006448.1	CRISPRDetect	binding_site	631323	631352	30	+	.	ID=CRISPR1_SPACER22_631323_631353;Name=CRISPR1_SPACER22_631323_631353;Parent=CRISPR1_629901_632114;Note=AGATTGTGGTGCTTACGGAAAATTCCTTGT;Dbxref=SO:0001459;Ontology_term=CRISPR
NC_006448.1	CRISPRDetect	direct_repeat	631353	631388	36	+	.	ID=CRISPR1_REPEAT23_631353_631389;Name=CRISPR1_REPEAT23_631353_631389;Parent=CRISPR1_629901_632114;Note=GTTTTTGTACTCTCAAGATTTAAGTAACTGTACAAC;Dbxref=SO:0001459;Ontology_term=CRISPR
NC_006448.1	CRISPRDetect	binding_site	631389	631418	30	+	.	ID=CRISPR1_SPACER23_631389_631419;Name=CRISPR1_SPACER23_631389_631419;Parent=CRISPR1_629901_632114;Note=TGGCAAGAAGTGTAAGAGATGCAATGGATA;Dbxref=SO:0001459;Ontology_term=CRISPR
NC_006448.1	CRISPRDetect	direct_repeat	631419	631454	36	+	.	ID=CRISPR1_REPEAT24_631419_631455;Name=CRISPR1_REPEAT24_631419_631455;Parent=CRISPR1_629901_632114;Note=GTTTTTGTACTCTCAAGATTTAAGTAACTGTACAAC;Dbxref=SO:0001459;Ontology_term=CRISPR
NC_006448.1	CRISPRDetect	binding_site	631455	631484	30	+	.	ID=CRISPR1_SPACER24_631455_631485;Name=CRISPR1_SPACER24_631455_631485;Parent=CRISPR1_629901_632114;Note=TTTATTATCATTATTCTTCTTCCCAAGCGT;Dbxref=SO:0001459;Ontology_term=CRISPR
NC_006448.1	CRISPRDetect	direct_repeat	631485	631520	36	+	.	ID=CRISPR1_REPEAT25_631485_631521;Name=CRISPR1_REPEAT25_631485_631521;Parent=CRISPR1_629901_632114;Note=GTTTTTGTACTCTCAAGATTTAAGTAACTGTACAAC;Dbxref=SO:0001459;Ontology_term=CRISPR
NC_006448.1	CRISPRDetect	binding_site	631521	631550	30	+	.	ID=CRISPR1_SPACER25_631521_631551;Name=CRISPR1_SPACER25_631521_631551;Parent=CRISPR1_629901_632114;Note=TTTTATAGAATTTGGTGGTGAACTTTTTCA;Dbxref=SO:0001459;Ontology_term=CRISPR
NC_006448.1	CRISPRDetect	direct_repeat	631551	631586	36	+	.	ID=CRISPR1_REPEAT26_631551_631587;Name=CRISPR1_REPEAT26_631551_631587;Parent=CRISPR1_629901_632114;Note=GTTTTTGTACTCTCAAGATTTAAGTAACTGTACAAC;Dbxref=SO:0001459;Ontology_term=CRISPR
NC_006448.1	CRISPRDetect	binding_site	631587	631615	29	+	.	ID=CRISPR1_SPACER26_631587_631616;Name=CRISPR1_SPACER26_631587_631616;Parent=CRISPR1_629901_632114;Note=AATGGGTCACAGATTGCCATAATAAGGAG;Dbxref=SO:0001459;Ontology_term=CRISPR
NC_006448.1	CRISPRDetect	direct_repeat	631616	631651	36	+	.	ID=CRISPR1_REPEAT27_631616_631652;Name=CRISPR1_REPEAT27_631616_631652;Parent=CRISPR1_629901_632114;Note=GTTTTTGTACTCTCAAGATTTAAGTAACTGTACAAC;Dbxref=SO:0001459;Ontology_term=CRISPR
NC_006448.1	CRISPRDetect	binding_site	631652	631681	30	+	.	ID=CRISPR1_SPACER27_631652_631682;Name=CRISPR1_SPACER27_631652_631682;Parent=CRISPR1_629901_632114;Note=CCGAGGTCACTTTAGAACCCACAAAATAAG;Dbxref=SO:0001459;Ontology_term=CRISPR
NC_006448.1	CRISPRDetect	direct_repeat	631682	631717	36	+	.	ID=CRISPR1_REPEAT28_631682_631718;Name=CRISPR1_REPEAT28_631682_631718;Parent=CRISPR1_629901_632114;Note=GTTTTTGTACTCTCAAGATTTAAGTAACTGTACAAC;Dbxref=SO:0001459;Ontology_term=CRISPR
NC_006448.1	CRISPRDetect	binding_site	631718	631747	30	+	.	ID=CRISPR1_SPACER28_631718_631748;Name=CRISPR1_SPACER28_631718_631748;Parent=CRISPR1_629901_632114;Note=ATGAGAGAACACAGTATAGACCCTGATACA;Dbxref=SO:0001459;Ontology_term=CRISPR
NC_006448.1	CRISPRDetect	direct_repeat	631748	631783	36	+	.	ID=CRISPR1_REPEAT29_631748_631784;Name=CRISPR1_REPEAT29_631748_631784;Parent=CRISPR1_629901_632114;Note=GTTTTTGTACTCTCAAGATTTAAGTAACTGTACAAC;Dbxref=SO:0001459;Ontology_term=CRISPR
NC_006448.1	CRISPRDetect	binding_site	631784	631813	30	+	.	ID=CRISPR1_SPACER29_631784_631814;Name=CRISPR1_SPACER29_631784_631814;Parent=CRISPR1_629901_632114;Note=CAGTATTAATGAGGTTTGGGTGGTCATTCC;Dbxref=SO:0001459;Ontology_term=CRISPR
NC_006448.1	CRISPRDetect	direct_repeat	631814	631849	36	+	.	ID=CRISPR1_REPEAT30_631814_631850;Name=CRISPR1_REPEAT30_631814_631850;Parent=CRISPR1_629901_632114;Note=GTTTTTGTACTCTCAAGATTTAAGTAACTGTACAAC;Dbxref=SO:0001459;Ontology_term=CRISPR
NC_006448.1	CRISPRDetect	binding_site	631850	631880	31	+	.	ID=CRISPR1_SPACER30_631850_631881;Name=CRISPR1_SPACER30_631850_631881;Parent=CRISPR1_629901_632114;Note=CCATACTCTCTATCAGTTCATTTAATTCTTC;Dbxref=SO:0001459;Ontology_term=CRISPR
NC_006448.1	CRISPRDetect	direct_repeat	631881	631916	36	+	.	ID=CRISPR1_REPEAT31_631881_631917;Name=CRISPR1_REPEAT31_631881_631917;Parent=CRISPR1_629901_632114;Note=GTTTTTGTACTCTCAAGATTTAAGTAACTGTACAAC;Dbxref=SO:0001459;Ontology_term=CRISPR
NC_006448.1	CRISPRDetect	binding_site	631917	631946	30	+	.	ID=CRISPR1_SPACER31_631917_631947;Name=CRISPR1_SPACER31_631917_631947;Parent=CRISPR1_629901_632114;Note=TAATATGTCGCTCTACTGATTCCAAAACGG;Dbxref=SO:0001459;Ontology_term=CRISPR
NC_006448.1	CRISPRDetect	direct_repeat	631947	631982	36	+	.	ID=CRISPR1_REPEAT32_631947_631983;Name=CRISPR1_REPEAT32_631947_631983;Parent=CRISPR1_629901_632114;Note=GTTTTTGTACTCTCAAGATTTAAGTAACTGTACAAC;Dbxref=SO:0001459;Ontology_term=CRISPR
NC_006448.1	CRISPRDetect	binding_site	631983	632012	30	+	.	ID=CRISPR1_SPACER32_631983_632013;Name=CRISPR1_SPACER32_631983_632013;Parent=CRISPR1_629901_632114;Note=ATGAATTACATTCATGATTTTATCGAGTTT;Dbxref=SO:0001459;Ontology_term=CRISPR
NC_006448.1	CRISPRDetect	direct_repeat	632013	632048	36	+	.	ID=CRISPR1_REPEAT33_632013_632049;Name=CRISPR1_REPEAT33_632013_632049;Parent=CRISPR1_629901_632114;Note=GTTTTTGTACTCTCAAGATTTAAGTAACTGTACAAC;Dbxref=SO:0001459;Ontology_term=CRISPR
NC_006448.1	CRISPRDetect	binding_site	632049	632077	29	+	.	ID=CRISPR1_SPACER33_632049_632078;Name=CRISPR1_SPACER33_632049_632078;Parent=CRISPR1_629901_632114;Note=CGTGCCATTGTTTCGGTCGGACGTGGGCA;Dbxref=SO:0001459;Ontology_term=CRISPR
NC_006448.1	CRISPRDetect	direct_repeat	632078	632113	36	+	.	ID=CRISPR1_REPEAT34_632078_632114;Name=CRISPR1_REPEAT34_632078_632114;Parent=CRISPR1_629901_632114;Note=GTTTTTGTACTCTCAAGATTTAAGTAACTGTACAGT;Dbxref=SO:0001459;Ontology_term=CRISPR
NC_017581.1	CRISPRDetect	repeat_region	969817	971087	1272	+	.	ID=CRISPR1_969817_971088;Note=GATATAAACCTAATTACCTCGAGAGGGGACGGAAAC;Dbxref=SO:0001459;Ontology_term=CRISPR
NC_017581.1	CRISPRDetect	direct_repeat	969817	969852	36	+	.	ID=CRISPR1_REPEAT1_969817_969853;Name=CRISPR1_REPEAT1_969817_969853;Parent=CRISPR1_969817_971088;Note=GATATAAACCTAATTACCTCGAGAGGGGACGGAAAC;Dbxref=SO:0001459;Ontology_term=CRISPR
NC_017581.1	CRISPRDetect	binding_site	969853	969891	39	+	.	ID=CRISPR1_SPACER1_969853_969892;Name=CRISPR1_SPACER1_969853_969892;Parent=CRISPR1_969817_971088;Note=CTTGATTCTAACGCTACTTCTAAATAAGCGTTAGCAATG;Dbxref=SO:0001459;Ontology_term=CRISPR
NC_017581.1	CRISPRDetect	direct_repeat	969892	969927	36	+	.	ID=CRISPR1_REPEAT2_969892_969928;Name=CRISPR1_REPEAT2_969892_969928;Parent=CRISPR1_969817_971088;Note=GATATAAACCTAATTACCTCGAGAGGGGACGGAAAC;Dbxref=SO:0001459;Ontology_term=CRISPR
NC_017581.1	CRISPRDetect	binding_site	969928	969963	36	+	.	ID=CRISPR1_SPACER2_969928_969964;Name=CRISPR1_SPACER2_969928_969964;Parent=CRISPR1_969817_971088;Note=AGTTCTAAAGCATTCATCATATGTTTATGTTCTTTA;Dbxref=SO:0001459;Ontology_term=CRISPR
NC_017581.1	CRISPRDetect	direct_repeat	969964	969999	36	+	.	ID=CRISPR1_REPEAT3_969964_970000;Name=CRISPR1_REPEAT3_969964_970000;Parent=CRISPR1_969817_971088;Note=GATATAAACCTAATTACCTCGAGAGGGGACGGAAAC;Dbxref=SO:0001459;Ontology_term=CRISPR
NC_017581.1	CRISPRDetect	binding_site	970000	970034	35	+	.	ID=CRISPR1_SPACER3_970000_970035;Name=CRISPR1_SPACER3_970000_970035;Parent=CRISPR1_969817_971088;Note=TTCCAAAATTAATTCTTTGATGTCGTTATTTATTA;Dbxref=SO:0001459;Ontology_term=CRISPR
NC_017581.1	CRISPRDetect	direct_repeat	970035	970070	36	+	.	ID=CRISPR1_REPEAT4_970035_970071;Name=CRISPR1_REPEAT4_970035_970071;Parent=CRISPR1_969817_971088;Note=GATATAAACCTAATTACCTCGAGAGGGGACGGAAAC;Dbxref=SO:0001459;Ontology_term=CRISPR
NC_017581.1	CRISPRDetect	binding_site	970071	970106	36	+	.	ID=CRISPR1_SPACER4_970071_970107;Name=CRISPR1_SPACER4_970071_970107;Parent=CRISPR1_969817_971088;Note=ATCCAGTTCTGCAAAGAACAGCATAGAGGTTTTACC;Dbxref=SO:0001459;Ontology_term=CRISPR
NC_017581.1	CRISPRDetect	direct_repeat	970107	970142	36	+	.	ID=CRISPR1_REPEAT5_970107_970143;Name=CRISPR1_REPEAT5_970107_970143;Parent=CRISPR1_969817_971088;Note=GATATAAACCTAATTACCTCGAGAGGGGACGGAAAC;Dbxref=SO:0001459;Ontology_term=CRISPR
NC_017581.1	CRISPRDetect	binding_site	970143	970179	37	+	.	ID=CRISPR1_SPACER5_970143_970180;Name=CRISPR1_SPACER5_970143_970180;Parent=CRISPR1_969817_971088;Note=TTTTAATTCTTCTAAGTTATCGCTGAATGGATAGAAC;Dbxref=SO:0001459;Ontology_term=CRISPR
NC_017581.1	CRISPRDetect	direct_repeat	970180	970215	36	+	.	ID=CRISPR1_REPEAT6_970180_970216;Name=CRISPR1_REPEAT6_970180_970216;Parent=CRISPR1_969817_971088;Note=GATATAAACCTAATTACCTCGAGAGGGGACGGAAAC;Dbxref=SO:0001459;Ontology_term=CRISPR
NC_017581.1	CRISPRDetect	binding_site	970216	970252	37	+	.	ID=CRISPR1_SPACER6_970216_970253;Name=CRISPR1_SPACER6_970216_970253;Parent=CRISPR1_969817_971088;Note=ACTGTTTCTGTTTGCTTGTTTGACCAAATCCAGTTAA;Dbxref=SO:0001459;Ontology_term=CRISPR
NC_017581.1	CRISPRDetect	direct_repeat	970253	970288	36	+	.	ID=CRISPR1_REPEAT7_970253_970289;Name=CRISPR1_REPEAT7_970253_970289;Parent=CRISPR1_969817_971088;Note=GATATAAACCTAATTACCTCGAGAGGGGACGGAAAC;Dbxref=SO:0001459;Ontology_term=CRISPR
NC_017581.1	CRISPRDetect	binding_site	970289	970326	38	+	.	ID=CRISPR1_SPACER7_970289_970327;Name=CRISPR1_SPACER7_970289_970327;Parent=CRISPR1_969817_971088;Note=AATTGGATAGCGCAGGCTACCAAACTTCTAAGATGATT;Dbxref=SO:0001459;Ontology_term=CRISPR
NC_017581.1	CRISPRDetect	direct_repeat	970327	970362	36	+	.	ID=CRISPR1_REPEAT8_970327_970363;Name=CRISPR1_REPEAT8_970327_970363;Parent=CRISPR1_969817_971088;Note=GATATAAACCTAATTACCTCGAGAGGGGACGGAAAC;Dbxref=SO:0001459;Ontology_term=CRISPR
NC_017581.1	CRISPRDetect	binding_site	970363	970399	37	+	.	ID=CRISPR1_SPACER8_970363_970400;Name=CRISPR1_SPACER8_970363_970400;Parent=CRISPR1_969817_971088;Note=TCTTGTTGGCGTTTTTCAATAACTTTCTTATCAATCA;Dbxref=SO:0001459;Ontology_term=CRISPR
NC_017581.1	CRISPRDetect	direct_repeat	970400	970435	36	+	.	ID=CRISPR1_REPEAT9_970400_970436;Name=CRISPR1_REPEAT9_970400_970436;Parent=CRISPR1_969817_971088;Note=GATATAAACCTAATTACCTCGAGAGGGGACGGAAAC;Dbxref=SO:0001459;Ontology_term=CRISPR
NC_017581.1	CRISPRDetect	binding_site	970436	970470	35	+	.	ID=CRISPR1_SPACER9_970436_970471;Name=CRISPR1_SPACER9_970436_970471;Parent=CRISPR1_969817_971088;Note=TTCCAAAATTAATTCTTTGATGTCGTTATTTATTA;Dbxref=SO:0001459;Ontology_term=CRISPR
NC_017581.1	CRISPRDetect	direct_repeat	970471	970506	36	+	.	ID=CRISPR1_REPEAT10_970471_970507;Name=CRISPR1_REPEAT10_970471_970507;Parent=CRISPR1_969817_971088;Note=GATATAAACCTAATTACCTCGAGAGGGGACGGAAAC;Dbxref=SO:0001459;Ontology_term=CRISPR
NC_017581.1	CRISPRDetect	binding_site	970507	970542	36	+	.	ID=CRISPR1_SPACER10_970507_970543;Name=CRISPR1_SPACER10_970507_970543;Parent=CRISPR1_969817_971088;Note=ATCCAGTTCTGCAAAGAACAGCATAGAGGTTTTACC;Dbxref=SO:0001459;Ontology_term=CRISPR
NC_017581.1	CRISPRDetect	direct_repeat	970543	970578	36	+	.	ID=CRISPR1_REPEAT11_970543_970579;Name=CRISPR1_REPEAT11_970543_970579;Parent=CRISPR1_969817_971088;Note=GATATAAACCTAATTACCTCGAGAGGGGACGGAAAC;Dbxref=SO:0001459;Ontology_term=CRISPR
NC_017581.1	CRISPRDetect	binding_site	970579	970615	37	+	.	ID=CRISPR1_SPACER11_970579_970616;Name=CRISPR1_SPACER11_970579_970616;Parent=CRISPR1_969817_971088;Note=TTTTAATTCTTCTAAGTTATCGCTGAATGGATAGAAC;Dbxref=SO:0001459;Ontology_term=CRISPR
NC_017581.1	CRISPRDetect	direct_repeat	970616	970651	36	+	.	ID=CRISPR1_REPEAT12_970616_970652;Name=CRISPR1_REPEAT12_970616_970652;Parent=CRISPR1_969817_971088;Note=GATATAAACCTAATTACCTCGAGAGGGGACGGAAAC;Dbxref=SO:0001459;Ontology_term=CRISPR
NC_017581.1	CRISPRDetect	binding_site	970652	970688	37	+	.	ID=CRISPR1_SPACER12_970652_970689;Name=CRISPR1_SPACER12_970652_970689;Parent=CRISPR1_969817_971088;Note=ACTGTTTCTGTTTGCTTGTTTGACCAAATCCAGTTAA;Dbxref=SO:0001459;Ontology_term=CRISPR
NC_017581.1	CRISPRDetect	direct_repeat	970689	970724	36	+	.	ID=CRISPR1_REPEAT13_970689_970725;Name=CRISPR1_REPEAT13_970689_970725;Parent=CRISPR1_969817_971088;Note=GATATAAACCTAATTACCTCGAGAGGGGACGGAAAC;Dbxref=SO:0001459;Ontology_term=CRISPR
NC_017581.1	CRISPRDetect	binding_site	970725	970762	38	+	.	ID=CRISPR1_SPACER13_970725_970763;Name=CRISPR1_SPACER13_970725_970763;Parent=CRISPR1_969817_971088;Note=AATTGGATAGCGCAGGCTACCAAACTTCTAAGATGATT;Dbxref=SO:0001459;Ontology_term=CRISPR
NC_017581.1	CRISPRDetect	direct_repeat	970763	970798	36	+	.	ID=CRISPR1_REPEAT14_970763_970799;Name=CRISPR1_REPEAT14_970763_970799;Parent=CRISPR1_969817_971088;Note=GATATAAACCTAATTACCTCGAGAGGGGACGGAAAC;Dbxref=SO:0001459;Ontology_term=CRISPR
NC_017581.1	CRISPRDetect	binding_site	970799	970835	37	+	.	ID=CRISPR1_SPACER14_970799_970836;Name=CRISPR1_SPACER14_970799_970836;Parent=CRISPR1_969817_971088;Note=TCTTGTTGGCGTTTTTCAATAACTTTCTTATCAATCA;Dbxref=SO:0001459;Ontology_term=CRISPR
NC_017581.1	CRISPRDetect	direct_repeat	970836	970871	36	+	.	ID=CRISPR1_REPEAT15_970836_970872;Name=CRISPR1_REPEAT15_970836_970872;Parent=CRISPR1_969817_971088;Note=GATATAAACCTAATTACCTCGAGAGGGGACGGAAAC;Dbxref=SO:0001459;Ontology_term=CRISPR
NC_017581.1	CRISPRDetect	binding_site	970872	970907	36	+	.	ID=CRISPR1_SPACER15_970872_970908;Name=CRISPR1_SPACER15_970872_970908;Parent=CRISPR1_969817_971088;Note=TGAGAAACATAGAAAACATGGTATGAATTATCATAG;Dbxref=SO:0001459;Ontology_term=CRISPR
NC_017581.1	CRISPRDetect	direct_repeat	970908	970943	36	+	.	ID=CRISPR1_REPEAT16_970908_970944;Name=CRISPR1_REPEAT16_970908_970944;Parent=CRISPR1_969817_971088;Note=GATATAGACCTAATTACCTCGAGAGGGGACGGAAAC;Dbxref=SO:0001459;Ontology_term=CRISPR
NC_017581.1	CRISPRDetect	binding_site	970944	970979	36	+	.	ID=CRISPR1_SPACER16_970944_970980;Name=CRISPR1_SPACER16_970944_970980;Parent=CRISPR1_969817_971088;Note=CCATATACTCTAGCATTTCCATACACTTTAGCATTT;Dbxref=SO:0001459;Ontology_term=CRISPR
NC_017581.1	CRISPRDetect	direct_repeat	970980	971015	36	+	.	ID=CRISPR1_REPEAT17_970980_971016;Name=CRISPR1_REPEAT17_970980_971016;Parent=CRISPR1_969817_971088;Note=GATATAAACCTAATTACCTCGAGAGGGGACGGAAAC;Dbxref=SO:0001459;Ontology_term=CRISPR
NC_017581.1	CRISPRDetect	binding_site	971016	971051	36	+	.	ID=CRISPR1_SPACER17_971016_971052;Name=CRISPR1_SPACER17_971016_971052;Parent=CRISPR1_969817_971088;Note=TTAACGAAGTTGTCATCAATCATTACTCCTTGCCTG;Dbxref=SO:0001459;Ontology_term=CRISPR
NC_017581.1	CRISPRDetect	direct_repeat	971052	971087	36	+	.	ID=CRISPR1_REPEAT18_971052_971088;Name=CRISPR1_REPEAT18_971052_971088;Parent=CRISPR1_969817_971088;Note=GATATAAACCTAATTACCTCGAGAGGGGACTTTTTT;Dbxref=SO:0001459;Ontology_term=CRISPR
NC_017563.1	CRISPRDetect	repeat_region	1363057	1364415	1360	-	.	ID=CRISPR1_1363057_1364416;Note=GTTTTAGAGCTGTGTTGTTTCGAATGGTTCCAAAAC;Dbxref=SO:0001459;Ontology_term=CRISPR
NC_017563.1	CRISPRDetect	direct_repeat	1363057	1363092	36	-	.	ID=CRISPR1_REPEAT1_1363057_1363093;Name=CRISPR1_REPEAT1_1363057_1363093;Parent=CRISPR1_1363057_1364416;Note=GTTTTGGAACCATTCGAAACAACACAGCTCTAAAAC;Dbxref=SO:0001459;Ontology_term=CRISPR
NC_017563.1	CRISPRDetect	binding_site	1363093	1363122	30	-	.	ID=CRISPR1_SPACER1_1363093_1363123;Name=CRISPR1_SPACER1_1363093_1363123;Parent=CRISPR1_1363057_1364416;Note=ATAAGATTGAAACATACTTGTGCAAGTGTG;Dbxref=SO:0001459;Ontology_term=CRISPR
NC_017563.1	CRISPRDetect	direct_repeat	1363123	1363158	36	-	.	ID=CRISPR1_REPEAT2_1363123_1363159;Name=CRISPR1_REPEAT2_1363123_1363159;Parent=CRISPR1_1363057_1364416;Note=GTTTTGGAACCATTCGAAACAACACAGCTCTAAAAC;Dbxref=SO:0001459;Ontology_term=CRISPR
NC_017563.1	CRISPRDetect	binding_site	1363159	1363188	30	-	.	ID=CRISPR1_SPACER2_1363159_1363189;Name=CRISPR1_SPACER2_1363159_1363189;Parent=CRISPR1_1363057_1364416;Note=AATTATCTTGGTAGAAAACTTTATTATTTA;Dbxref=SO:0001459;Ontology_term=CRISPR
NC_017563.1	CRISPRDetect	direct_repeat	1363189	1363224	36	-	.	ID=CRISPR1_REPEAT3_1363189_1363225;Name=CRISPR1_REPEAT3_1363189_1363225;Parent=CRISPR1_1363057_1364416;Note=GTTTTGGAACCATTCGAAACAACACAGCTCTAAAAC;Dbxref=SO:0001459;Ontology_term=CRISPR
NC_017563.1	CRISPRDetect	binding_site	1363225	1363255	31	-	.	ID=CRISPR1_SPACER3_1363225_1363256;Name=CRISPR1_SPACER3_1363225_1363256;Parent=CRISPR1_1363057_1364416;Note=TCTCTGTATAGAGTGTATTTATCGCTGTCCG;Dbxref=SO:0001459;Ontology_term=CRISPR
NC_017563.1	CRISPRDetect	direct_repeat	1363256	1363291	36	-	.	ID=CRISPR1_REPEAT4_1363256_1363292;Name=CRISPR1_REPEAT4_1363256_1363292;Parent=CRISPR1_1363057_1364416;Note=GTTTTGGAACCATTCGAAACAACACAGCTCTAAAAC;Dbxref=SO:0001459;Ontology_term=CRISPR
NC_017563.1	CRISPRDetect	binding_site	1363292	1363322	31	-	.	ID=CRISPR1_SPACER4_1363292_1363323;Name=CRISPR1_SPACER4_1363292_1363323;Parent=CRISPR1_1363057_1364416;Note=TAAGTTCACTACGTGCCATTTCAAGGCTAAG;Dbxref=SO:0001459;Ontology_term=CRISPR
NC_017563.1	CRISPRDetect	direct_repeat	1363323	1363358	36	-	.	ID=CRISPR1_REPEAT5_1363323_1363359;Name=CRISPR1_REPEAT5_1363323_1363359;Parent=CRISPR1_1363057_1364416;Note=GTTTTGGAACCATTCGAAACAACACAGCTCTAAAAC;Dbxref=SO:0001459;Ontology_term=CRISPR
NC_017563.1	CRISPRDetect	binding_site	1363359	1363388	30	-	.	ID=CRISPR1_SPACER5_1363359_1363389;Name=CRISPR1_SPACER5_1363359_1363389;Parent=CRISPR1_1363057_1364416;Note=ATAACGGTCAAAATATAGCTTACTTAGCTT;Dbxref=SO:0001459;Ontology_term=CRISPR
NC_017563.1	CRISPRDetect	direct_repeat	1363389	1363424	36	-	.	ID=CRISPR1_REPEAT6_1363389_1363425;Name=CRISPR1_REPEAT6_1363389_1363425;Parent=CRISPR1_1363057_1364416;Note=GTTTTGGAACCATTCGAAACAACACAGCTCTAAAAC;Dbxref=SO:0001459;Ontology_term=CRISPR
NC_017563.1	CRISPRDetect	binding_site	1363425	1363454	30	-	.	ID=CRISPR1_SPACER6_1363425_1363455;Name=CRISPR1_SPACER6_1363425_1363455;Parent=CRISPR1_1363057_1364416;Note=ATGCAATAAAATCGTGCTACGGGCGTTTTA;Dbxref=SO:0001459;Ontology_term=CRISPR
NC_017563.1	CRISPRDetect	direct_repeat	1363455	1363490	36	-	.	ID=CRISPR1_REPEAT7_1363455_1363491;Name=CRISPR1_REPEAT7_1363455_1363491;Parent=CRISPR1_1363057_1364416;Note=GTTTTGGAACCATTCGAAACAACACAGCTCTAAAAC;Dbxref=SO:0001459;Ontology_term=CRISPR
NC_017563.1	CRISPRDetect	binding_site	1363491	1363520	30	-	.	ID=CRISPR1_SPACER7_1363491_1363521;Name=CRISPR1_SPACER7_1363491_1363521;Parent=CRISPR1_1363057_1364416;Note=TTTTTATTTTATAGTTTGCGTGGTCTAGTG;Dbxref=SO:0001459;Ontology_term=CRISPR
NC_017563.1	CRISPRDetect	direct_repeat	1363521	1363556	36	-	.	ID=CRISPR1_REPEAT8_1363521_1363557;Name=CRISPR1_REPEAT8_1363521_1363557;Parent=CRISPR1_1363057_1364416;Note=GTTTTGGAACCATTCGAAACAACACAGCTCTAAAAC;Dbxref=SO:0001459;Ontology_term=CRISPR
NC_017563.1	CRISPRDetect	binding_site	1363557	1363586	30	-	.	ID=CRISPR1_SPACER8_1363557_1363587;Name=CRISPR1_SPACER8_1363557_1363587;Parent=CRISPR1_1363057_1364416;Note=ATAACGGTCAAAATATAGCTTACTTAGCTT;Dbxref=SO:0001459;Ontology_term=CRISPR
NC_017563.1	CRISPRDetect	direct_repeat	1363587	1363622	36	-	.	ID=CRISPR1_REPEAT9_1363587_1363623;Name=CRISPR1_REPEAT9_1363587_1363623;Parent=CRISPR1_1363057_1364416;Note=GTTTTGGAACCATTCGAAACAACACAGCTCTAAAAC;Dbxref=SO:0001459;Ontology_term=CRISPR
NC_017563.1	CRISPRDetect	binding_site	1363623	1363652	30	-	.	ID=CRISPR1_SPACER9_1363623_1363653;Name=CRISPR1_SPACER9_1363623_1363653;Parent=CRISPR1_1363057_1364416;Note=ATGCAATAAAATCGTGCTACGGGCGTTTTA;Dbxref=SO:0001459;Ontology_term=CRISPR
NC_017563.1	CRISPRDetect	direct_repeat	1363653	1363688	36	-	.	ID=CRISPR1_REPEAT10_1363653_1363689;Name=CRISPR1_REPEAT10_1363653_1363689;Parent=CRISPR1_1363057_1364416;Note=GTTTTGGAACCATTCGAAACAACACAGCTCTAAAAC;Dbxref=SO:0001459;Ontology_term=CRISPR
NC_017563.1	CRISPRDetect	binding_site	1363689	1363718	30	-	.	ID=CRISPR1_SPACER10_1363689_1363719;Name=CRISPR1_SPACER10_1363689_1363719;Parent=CRISPR1_1363057_1364416;Note=GTATCGACGTTCGGACATATCCTAGCAAAA;Dbxref=SO:0001459;Ontology_term=CRISPR
NC_017563.1	CRISPRDetect	direct_repeat	1363719	1363754	36	-	.	ID=CRISPR1_REPEAT11_1363719_1363755;Name=CRISPR1_REPEAT11_1363719_1363755;Parent=CRISPR1_1363057_1364416;Note=GTTTTGGAACCATTCGAAACAACACAGCTCTAAAAC;Dbxref=SO:0001459;Ontology_term=CRISPR
NC_017563.1	CRISPRDetect	binding_site	1363755	1363784	30	-	.	ID=CRISPR1_SPACER11_1363755_1363785;Name=CRISPR1_SPACER11_1363755_1363785;Parent=CRISPR1_1363057_1364416;Note=AGCGTAGCGTAGTGTATGTGTAGCGCCACC;Dbxref=SO:0001459;Ontology_term=CRISPR
NC_017563.1	CRISPRDetect	direct_repeat	1363785	1363820	36	-	.	ID=CRISPR1_REPEAT12_1363785_1363821;Name=CRISPR1_REPEAT12_1363785_1363821;Parent=CRISPR1_1363057_1364416;Note=GTTTTGGAACCATTCGAAACAACACAGCTCTAAAAC;Dbxref=SO:0001459;Ontology_term=CRISPR
NC_017563.1	CRISPRDetect	binding_site	1363821	1363850	30	-	.	ID=CRISPR1_SPACER12_1363821_1363851;Name=CRISPR1_SPACER12_1363821_1363851;Parent=CRISPR1_1363057_1364416;Note=CCACTAGCATCATATTCTTTTGACTTAGAA;Dbxref=SO:0001459;Ontology_term=CRISPR
NC_017563.1	CRISPRDetect	direct_repeat	1363851	1363886	36	-	.	ID=CRISPR1_REPEAT13_1363851_1363887;Name=CRISPR1_REPEAT13_1363851_1363887;Parent=CRISPR1_1363057_1364416;Note=GTTTTGGAACCATTCGAAACAACACAGCTCTAAAAC;Dbxref=SO:0001459;Ontology_term=CRISPR
NC_017563.1	CRISPRDetect	binding_site	1363887	1363916	30	-	.	ID=CRISPR1_SPACER13_1363887_1363917;Name=CRISPR1_SPACER13_1363887_1363917;Parent=CRISPR1_1363057_1364416;Note=ATGTACTTCGAATTATTCAATTTTAAGAAG;Dbxref=SO:0001459;Ontology_term=CRISPR
NC_017563.1	CRISPRDetect	direct_repeat	1363917	1363952	36	-	.	ID=CRISPR1_REPEAT14_1363917_1363953;Name=CRISPR1_REPEAT14_1363917_1363953;Parent=CRISPR1_1363057_1364416;Note=GTTTTGGAACCATTCGAAACAACACAGCTCTAAAAC;Dbxref=SO:0001459;Ontology_term=CRISPR
NC_017563.1	CRISPRDetect	binding_site	1363953	1363983	31	-	.	ID=CRISPR1_SPACER14_1363953_1363984;Name=CRISPR1_SPACER14_1363953_1363984;Parent=CRISPR1_1363057_1364416;Note=TTAGGTCCAGGTACACCTTGGTCACCTCTAG;Dbxref=SO:0001459;Ontology_term=CRISPR
NC_017563.1	CRISPRDetect	direct_repeat	1363984	1364019	36	-	.	ID=CRISPR1_REPEAT15_1363984_1364020;Name=CRISPR1_REPEAT15_1363984_1364020;Parent=CRISPR1_1363057_1364416;Note=GTTTTGGAACCATTCGAAACAACACAGCTCTAAAAC;Dbxref=SO:0001459;Ontology_term=CRISPR
NC_017563.1	CRISPRDetect	binding_site	1364020	1364049	30	-	.	ID=CRISPR1_SPACER15_1364020_1364050;Name=CRISPR1_SPACER15_1364020_1364050;Parent=CRISPR1_1363057_1364416;Note=GGTCTTTCCGAATCCATTTATTAGATTGAG;Dbxref=SO:0001459;Ontology_term=CRISPR
NC_017563.1	CRISPRDetect	direct_repeat	1364050	1364085	36	-	.	ID=CRISPR1_REPEAT16_1364050_1364086;Name=CRISPR1_REPEAT16_1364050_1364086;Parent=CRISPR1_1363057_1364416;Note=GTTTTGGAACCATTCGAAACAACACAGCTCTAAAAC;Dbxref=SO:0001459;Ontology_term=CRISPR
NC_017563.1	CRISPRDetect	binding_site	1364086	1364115	30	-	.	ID=CRISPR1_SPACER16_1364086_1364116;Name=CRISPR1_SPACER16_1364086_1364116;Parent=CRISPR1_1363057_1364416;Note=AGGTGTGGCTACGGATTGAAACTGCTAACG;Dbxref=SO:0001459;Ontology_term=CRISPR
NC_017563.1	CRISPRDetect	direct_repeat	1364116	1364151	36	-	.	ID=CRISPR1_REPEAT17_1364116_1364152;Name=CRISPR1_REPEAT17_1364116_1364152;Parent=CRISPR1_1363057_1364416;Note=GTTTTGGAACCATTCGAAACAACACAGCTCTAAAAC;Dbxref=SO:0001459;Ontology_term=CRISPR
NC_017563.1	CRISPRDetect	binding_site	1364152	1364181	30	-	.	ID=CRISPR1_SPACER17_1364152_1364182;Name=CRISPR1_SPACER17_1364152_1364182;Parent=CRISPR1_1363057_1364416;Note=CACAAAAGCCCAAAAATAGACAAGCCATTC;Dbxref=SO:0001459;Ontology_term=CRISPR
NC_017563.1	CRISPRDetect	direct_repeat	1364182	1364217	36	-	.	ID=CRISPR1_REPEAT18_1364182_1364218;Name=CRISPR1_REPEAT18_1364182_1364218;Parent=CRISPR1_1363057_1364416;Note=GTTTTGGAACCATTCGAAACAACACAGCTCTAAAAC;Dbxref=SO:0001459;Ontology_term=CRISPR
NC_017563.1	CRISPRDetect	binding_site	1364218	1364247	30	-	.	ID=CRISPR1_SPACER18_1364218_1364248;Name=CRISPR1_SPACER18_1364218_1364248;Parent=CRISPR1_1363057_1364416;Note=TTTAAGTTGTTTTATTAAGCATAGGCCGTT;Dbxref=SO:0001459;Ontology_term=CRISPR
NC_017563.1	CRISPRDetect	direct_repeat	1364248	1364283	36	-	.	ID=CRISPR1_REPEAT19_1364248_1364284;Name=CRISPR1_REPEAT19_1364248_1364284;Parent=CRISPR1_1363057_1364416;Note=GTTTTGGAACCATTCGAAACAACACAGCTCTAAAAC;Dbxref=SO:0001459;Ontology_term=CRISPR
NC_017563.1	CRISPRDetect	binding_site	1364284	1364313	30	-	.	ID=CRISPR1_SPACER19_1364284_1364314;Name=CRISPR1_SPACER19_1364284_1364314;Parent=CRISPR1_1363057_1364416;Note=TTTCTATGGTACACACCTAAACGAACACAA;Dbxref=SO:0001459;Ontology_term=CRISPR
NC_017563.1	CRISPRDetect	direct_repeat	1364314	1364349	36	-	.	ID=CRISPR1_REPEAT20_1364314_1364350;Name=CRISPR1_REPEAT20_1364314_1364350;Parent=CRISPR1_1363057_1364416;Note=GTTTTGGAACCATTCGAAACAACACAGCTCTAAAAC;Dbxref=SO:0001459;Ontology_term=CRISPR
NC_017563.1	CRISPRDetect	binding_site	1364350	1364379	30	-	.	ID=CRISPR1_SPACER20_1364350_1364380;Name=CRISPR1_SPACER20_1364350_1364380;Parent=CRISPR1_1363057_1364416;Note=GATAATCAAGGGGGCTTTTTTGATATTACT;Dbxref=SO:0001459;Ontology_term=CRISPR
NC_017563.1	CRISPRDetect	direct_repeat	1364380	1364415	36	-	.	ID=CRISPR1_REPEAT21_1364380_1364416;Name=CRISPR1_REPEAT21_1364380_1364416;Parent=CRISPR1_1363057_1364416;Note=GTTTTGGAACCATTCGAAACAACACAGCTCTAAAAC;Dbxref=SO:0001459;Ontology_term=CRISPR
NZ_CP012588.1	CRISPRDetect	repeat_region	1186347	1188099	1754	-	.	ID=CRISPR1_1186347_1188100;Note=GTTTTAGAGCTGTGTTGTTTCGAATGGTTCCAAAAC;Dbxref=SO:0001459;Ontology_term=CRISPR
NZ_CP012588.1	CRISPRDetect	direct_repeat	1186347	1186382	36	-	.	ID=CRISPR1_REPEAT1_1186347_1186383;Name=CRISPR1_REPEAT1_1186347_1186383;Parent=CRISPR1_1186347_1188100;Note=GTTTTGGAACCATTCGAAACAACACAGCTCTAAAAC;Dbxref=SO:0001459;Ontology_term=CRISPR
NZ_CP012588.1	CRISPRDetect	binding_site	1186383	1186412	30	-	.	ID=CRISPR1_SPACER1_1186383_1186413;Name=CRISPR1_SPACER1_1186383_1186413;Parent=CRISPR1_1186347_1188100;Note=GCTCCACCAGAGGTAGACATATCAGCACCC;Dbxref=SO:0001459;Ontology_term=CRISPR
NZ_CP012588.1	CRISPRDetect	direct_repeat	1186413	1186448	36	-	.	ID=CRISPR1_REPEAT2_1186413_1186449;Name=CRISPR1_REPEAT2_1186413_1186449;Parent=CRISPR1_1186347_1188100;Note=GTTTTGGAACCATTCGAAACAACACAGCTCTAAAAC;Dbxref=SO:0001459;Ontology_term=CRISPR
NZ_CP012588.1	CRISPRDetect	binding_site	1186449	1186478	30	-	.	ID=CRISPR1_SPACER2_1186449_1186479;Name=CRISPR1_SPACER2_1186449_1186479;Parent=CRISPR1_1186347_1188100;Note=GCCTGATAGTACAAGTCGTACAGCTTGTTA;Dbxref=SO:0001459;Ontology_term=CRISPR
NZ_CP012588.1	CRISPRDetect	direct_repeat	1186479	1186514	36	-	.	ID=CRISPR1_REPEAT3_1186479_1186515;Name=CRISPR1_REPEAT3_1186479_1186515;Parent=CRISPR1_1186347_1188100;Note=GTTTTGGAACCATTCGAAACAACACAGCTCTAAAAC;Dbxref=SO:0001459;Ontology_term=CRISPR
NZ_CP012588.1	CRISPRDetect	binding_site	1186515	1186544	30	-	.	ID=CRISPR1_SPACER3_1186515_1186545;Name=CRISPR1_SPACER3_1186515_1186545;Parent=CRISPR1_1186347_1188100;Note=ATGTACTTCGTTAATATTCAATTTTTAAGA;Dbxref=SO:0001459;Ontology_term=CRISPR
NZ_CP012588.1	CRISPRDetect	direct_repeat	1186545	1186580	36	-	.	ID=CRISPR1_REPEAT4_1186545_1186581;Name=CRISPR1_REPEAT4_1186545_1186581;Parent=CRISPR1_1186347_1188100;Note=GTTTTGGAACCATTCGAAACAACACAGCTCTAAAAC;Dbxref=SO:0001459;Ontology_term=CRISPR
NZ_CP012588.1	CRISPRDetect	binding_site	1186581	1186610	30	-	.	ID=CRISPR1_SPACER4_1186581_1186611;Name=CRISPR1_SPACER4_1186581_1186611;Parent=CRISPR1_1186347_1188100;Note=TTACGTGACCCATACATTGAATAGGTCAAT;Dbxref=SO:0001459;Ontology_term=CRISPR
NZ_CP012588.1	CRISPRDetect	direct_repeat	1186611	1186646	36	-	.	ID=CRISPR1_REPEAT5_1186611_1186647;Name=CRISPR1_REPEAT5_1186611_1186647;Parent=CRISPR1_1186347_1188100;Note=GTTTTGGAACCATTCGAAACAACACAGCTCTAAAAC;Dbxref=SO:0001459;Ontology_term=CRISPR
NZ_CP012588.1	CRISPRDetect	binding_site	1186647	1186676	30	-	.	ID=CRISPR1_SPACER5_1186647_1186677;Name=CRISPR1_SPACER5_1186647_1186677;Parent=CRISPR1_1186347_1188100;Note=GTTCTTATGCGTGTTATAAGCTGAAAGTTC;Dbxref=SO:0001459;Ontology_term=CRISPR
NZ_CP012588.1	CRISPRDetect	direct_repeat	1186677	1186712	36	-	.	ID=CRISPR1_REPEAT6_1186677_1186713;Name=CRISPR1_REPEAT6_1186677_1186713;Parent=CRISPR1_1186347_1188100;Note=GTTTTGGAACCATTCGAAACAACACAGCTCTAAAAC;Dbxref=SO:0001459;Ontology_term=CRISPR
NZ_CP012588.1	CRISPRDetect	binding_site	1186713	1186742	30	-	.	ID=CRISPR1_SPACER6_1186713_1186743;Name=CRISPR1_SPACER6_1186713_1186743;Parent=CRISPR1_1186347_1188100;Note=CTATTCTGCGTTAGATTTCAAAGTTACCAG;Dbxref=SO:0001459;Ontology_term=CRISPR
NZ_CP012588.1	CRISPRDetect	direct_repeat	1186743	1186778	36	-	.	ID=CRISPR1_REPEAT7_1186743_1186779;Name=CRISPR1_REPEAT7_1186743_1186779;Parent=CRISPR1_1186347_1188100;Note=GTTTTGGAACCATTCGAAACAACACAGCTCTAAAAC;Dbxref=SO:0001459;Ontology_term=CRISPR
NZ_CP012588.1	CRISPRDetect	binding_site	1186779	1186808	30	-	.	ID=CRISPR1_SPACER7_1186779_1186809;Name=CRISPR1_SPACER7_1186779_1186809;Parent=CRISPR1_1186347_1188100;Note=AGCCAAGTTGTCTTTTTCGATACAGACCGT;Dbxref=SO:0001459;Ontology_term=CRISPR
NZ_CP012588.1	CRISPRDetect	direct_repeat	1186809	1186844	36	-	.	ID=CRISPR1_REPEAT8_1186809_1186845;Name=CRISPR1_REPEAT8_1186809_1186845;Parent=CRISPR1_1186347_1188100;Note=GTTTTGGAACCATTCGAAACAACACAGCTCTAAAAC;Dbxref=SO:0001459;Ontology_term=CRISPR
NZ_CP012588.1	CRISPRDetect	binding_site	1186845	1186874	30	-	.	ID=CRISPR1_SPACER8_1186845_1186875;Name=CRISPR1_SPACER8_1186845_1186875;Parent=CRISPR1_1186347_1188100;Note=ACATATCTAATGACATTCATGTCTGGGTTG;Dbxref=SO:0001459;Ontology_term=CRISPR
NZ_CP012588.1	CRISPRDetect	direct_repeat	1186875	1186910	36	-	.	ID=CRISPR1_REPEAT9_1186875_1186911;Name=CRISPR1_REPEAT9_1186875_1186911;Parent=CRISPR1_1186347_1188100;Note=GTTTTGGAACCATTCGAAACAACACAGCTCTAAAAC;Dbxref=SO:0001459;Ontology_term=CRISPR
NZ_CP012588.1	CRISPRDetect	binding_site	1186911	1186940	30	-	.	ID=CRISPR1_SPACER9_1186911_1186941;Name=CRISPR1_SPACER9_1186911_1186941;Parent=CRISPR1_1186347_1188100;Note=TCGGTTTTCGACTTCATAAGTTTCTTGTTC;Dbxref=SO:0001459;Ontology_term=CRISPR
NZ_CP012588.1	CRISPRDetect	direct_repeat	1186941	1186976	36	-	.	ID=CRISPR1_REPEAT10_1186941_1186977;Name=CRISPR1_REPEAT10_1186941_1186977;Parent=CRISPR1_1186347_1188100;Note=GTTTTGGAACCATTCGAAACAACACAGCTCTAAAAC;Dbxref=SO:0001459;Ontology_term=CRISPR
NZ_CP012588.1	CRISPRDetect	binding_site	1186977	1187006	30	-	.	ID=CRISPR1_SPACER10_1186977_1187007;Name=CRISPR1_SPACER10_1186977_1187007;Parent=CRISPR1_1186347_1188100;Note=CTTCAATTATTTATTTGTCGTCCAGTGCTT;Dbxref=SO:0001459;Ontology_term=CRISPR
NZ_CP012588.1	CRISPRDetect	direct_repeat	1187007	1187042	36	-	.	ID=CRISPR1_REPEAT11_1187007_1187043;Name=CRISPR1_REPEAT11_1187007_1187043;Parent=CRISPR1_1186347_1188100;Note=GTTTTGGAACCATTCGAAACAACACAGCTCTAAAAC;Dbxref=SO:0001459;Ontology_term=CRISPR
NZ_CP012588.1	CRISPRDetect	binding_site	1187043	1187072	30	-	.	ID=CRISPR1_SPACER11_1187043_1187073;Name=CRISPR1_SPACER11_1187043_1187073;Parent=CRISPR1_1186347_1188100;Note=CTTGTTACACACATGTATTTAGATGATTTT;Dbxref=SO:0001459;Ontology_term=CRISPR
NZ_CP012588.1	CRISPRDetect	direct_repeat	1187073	1187108	36	-	.	ID=CRISPR1_REPEAT12_1187073_1187109;Name=CRISPR1_REPEAT12_1187073_1187109;Parent=CRISPR1_1186347_1188100;Note=GTTTTGGAACCATTCGAAACAACACAGCTCTAAAAC;Dbxref=SO:0001459;Ontology_term=CRISPR
NZ_CP012588.1	CRISPRDetect	binding_site	1187109	1187138	30	-	.	ID=CRISPR1_SPACER12_1187109_1187139;Name=CRISPR1_SPACER12_1187109_1187139;Parent=CRISPR1_1186347_1188100;Note=CTGACCGTTAGGATTTCCATATGCGTCAGG;Dbxref=SO:0001459;Ontology_term=CRISPR
NZ_CP012588.1	CRISPRDetect	direct_repeat	1187139	1187174	36	-	.	ID=CRISPR1_REPEAT13_1187139_1187175;Name=CRISPR1_REPEAT13_1187139_1187175;Parent=CRISPR1_1186347_1188100;Note=GTTTTGGAACCATTCGAAACAACACAGCTCTAAAAC;Dbxref=SO:0001459;Ontology_term=CRISPR
NZ_CP012588.1	CRISPRDetect	binding_site	1187175	1187204	30	-	.	ID=CRISPR1_SPACER13_1187175_1187205;Name=CRISPR1_SPACER13_1187175_1187205;Parent=CRISPR1_1186347_1188100;Note=GAGACCTCAGCGTCACCAGAGACCCTAGCG;Dbxref=SO:0001459;Ontology_term=CRISPR
NZ_CP012588.1	CRISPRDetect	direct_repeat	1187205	1187240	36	-	.	ID=CRISPR1_REPEAT14_1187205_1187241;Name=CRISPR1_REPEAT14_1187205_1187241;Parent=CRISPR1_1186347_1188100;Note=GTTTTGGAACCATTCGAAACAACACAGCTCTAAAAC;Dbxref=SO:0001459;Ontology_term=CRISPR
NZ_CP012588.1	CRISPRDetect	binding_site	1187241	1187270	30	-	.	ID=CRISPR1_SPACER14_1187241_1187271;Name=CRISPR1_SPACER14_1187241_1187271;Parent=CRISPR1_1186347_1188100;Note=TCCTTACCTGGCAAGCCATCATTTCCATCG;Dbxref=SO:0001459;Ontology_term=CRISPR
NZ_CP012588.1	CRISPRDetect	direct_repeat	1187271	1187306	36	-	.	ID=CRISPR1_REPEAT15_1187271_1187307;Name=CRISPR1_REPEAT15_1187271_1187307;Parent=CRISPR1_1186347_1188100;Note=GTTTTGGAACCATTCGAAACAACACAGCTCTAAAAC;Dbxref=SO:0001459;Ontology_term=CRISPR
NZ_CP012588.1	CRISPRDetect	binding_site	1187307	1187336	30	-	.	ID=CRISPR1_SPACER15_1187307_1187337;Name=CRISPR1_SPACER15_1187307_1187337;Parent=CRISPR1_1186347_1188100;Note=CTGACTGTGAACGGTGTTCAGAAAAACACT;Dbxref=SO:0001459;Ontology_term=CRISPR
NZ_CP012588.1	CRISPRDetect	direct_repeat	1187337	1187372	36	-	.	ID=CRISPR1_REPEAT16_1187337_1187373;Name=CRISPR1_REPEAT16_1187337_1187373;Parent=CRISPR1_1186347_1188100;Note=GTTTTGGAACCATTCGAAACAACACAGCTCTAAAAC;Dbxref=SO:0001459;Ontology_term=CRISPR
NZ_CP012588.1	CRISPRDetect	binding_site	1187373	1187402	30	-	.	ID=CRISPR1_SPACER16_1187373_1187403;Name=CRISPR1_SPACER16_1187373_1187403;Parent=CRISPR1_1186347_1188100;Note=TTAGCGCAACCGTTAATTTGACAATTCATA;Dbxref=SO:0001459;Ontology_term=CRISPR
NZ_CP012588.1	CRISPRDetect	direct_repeat	1187403	1187438	36	-	.	ID=CRISPR1_REPEAT17_1187403_1187439;Name=CRISPR1_REPEAT17_1187403_1187439;Parent=CRISPR1_1186347_1188100;Note=GTTTTGGAACCATTCGAAACAACACAGCTCTAAAAC;Dbxref=SO:0001459;Ontology_term=CRISPR
NZ_CP012588.1	CRISPRDetect	binding_site	1187439	1187468	30	-	.	ID=CRISPR1_SPACER17_1187439_1187469;Name=CRISPR1_SPACER17_1187439_1187469;Parent=CRISPR1_1186347_1188100;Note=ATACGACAACCATTCAAGAGCATAAACTCG;Dbxref=SO:0001459;Ontology_term=CRISPR
NZ_CP012588.1	CRISPRDetect	direct_repeat	1187469	1187504	36	-	.	ID=CRISPR1_REPEAT18_1187469_1187505;Name=CRISPR1_REPEAT18_1187469_1187505;Parent=CRISPR1_1186347_1188100;Note=GTTTTGGAACCATTCGAAACAACACAGCTCTAAAAC;Dbxref=SO:0001459;Ontology_term=CRISPR
NZ_CP012588.1	CRISPRDetect	binding_site	1187505	1187534	30	-	.	ID=CRISPR1_SPACER18_1187505_1187535;Name=CRISPR1_SPACER18_1187505_1187535;Parent=CRISPR1_1186347_1188100;Note=GAGAAACTGAAGAACATTCCTGCTTTAAAT;Dbxref=SO:0001459;Ontology_term=CRISPR
NZ_CP012588.1	CRISPRDetect	direct_repeat	1187535	1187570	36	-	.	ID=CRISPR1_REPEAT19_1187535_1187571;Name=CRISPR1_REPEAT19_1187535_1187571;Parent=CRISPR1_1186347_1188100;Note=GTTTTGGAACCATTCGAAACAACACAGCTCTAAAAC;Dbxref=SO:0001459;Ontology_term=CRISPR
NZ_CP012588.1	CRISPRDetect	binding_site	1187571	1187600	30	-	.	ID=CRISPR1_SPACER19_1187571_1187601;Name=CRISPR1_SPACER19_1187571_1187601;Parent=CRISPR1_1186347_1188100;Note=TTCAATGTGGTATTATTAGGGTTTTCACCC;Dbxref=SO:0001459;Ontology_term=CRISPR
NZ_CP012588.1	CRISPRDetect	direct_repeat	1187601	1187636	36	-	.	ID=CRISPR1_REPEAT20_1187601_1187637;Name=CRISPR1_REPEAT20_1187601_1187637;Parent=CRISPR1_1186347_1188100;Note=GTTTTGGAACCATTCGAAACAACACAGCTCTAAAAC;Dbxref=SO:0001459;Ontology_term=CRISPR
NZ_CP012588.1	CRISPRDetect	binding_site	1187637	1187666	30	-	.	ID=CRISPR1_SPACER20_1187637_1187667;Name=CRISPR1_SPACER20_1187637_1187667;Parent=CRISPR1_1186347_1188100;Note=TTTACAAGTGTCCATGAGTAATCGCTAGGA;Dbxref=SO:0001459;Ontology_term=CRISPR
NZ_CP012588.1	CRISPRDetect	direct_repeat	1187667	1187702	36	-	.	ID=CRISPR1_REPEAT21_1187667_1187703;Name=CRISPR1_REPEAT21_1187667_1187703;Parent=CRISPR1_1186347_1188100;Note=GTTTTGGAACCATTCGAAACAACACAGCTCTAAAAC;Dbxref=SO:0001459;Ontology_term=CRISPR
NZ_CP012588.1	CRISPRDetect	binding_site	1187703	1187732	30	-	.	ID=CRISPR1_SPACER21_1187703_1187733;Name=CRISPR1_SPACER21_1187703_1187733;Parent=CRISPR1_1186347_1188100;Note=TTATTTCCTTCAGCTTTACCTTCAGAGATA;Dbxref=SO:0001459;Ontology_term=CRISPR
NZ_CP012588.1	CRISPRDetect	direct_repeat	1187733	1187768	36	-	.	ID=CRISPR1_REPEAT22_1187733_1187769;Name=CRISPR1_REPEAT22_1187733_1187769;Parent=CRISPR1_1186347_1188100;Note=GTTTTGGAACCATTCGAAACAACACAGCTCTAAAAC;Dbxref=SO:0001459;Ontology_term=CRISPR
NZ_CP012588.1	CRISPRDetect	binding_site	1187769	1187798	30	-	.	ID=CRISPR1_SPACER22_1187769_1187799;Name=CRISPR1_SPACER22_1187769_1187799;Parent=CRISPR1_1186347_1188100;Note=TCAGTTGAAAGGCCTTCTGGACCTTTAATA;Dbxref=SO:0001459;Ontology_term=CRISPR
NZ_CP012588.1	CRISPRDetect	direct_repeat	1187799	1187834	36	-	.	ID=CRISPR1_REPEAT23_1187799_1187835;Name=CRISPR1_REPEAT23_1187799_1187835;Parent=CRISPR1_1186347_1188100;Note=GTTTTGGAACCATTCGAAACAACACAGCTCTAAAAC;Dbxref=SO:0001459;Ontology_term=CRISPR
NZ_CP012588.1	CRISPRDetect	binding_site	1187835	1187864	30	-	.	ID=CRISPR1_SPACER23_1187835_1187865;Name=CRISPR1_SPACER23_1187835_1187865;Parent=CRISPR1_1186347_1188100;Note=TTCCGCACTCTTGTAATTGTCGAACGGTTT;Dbxref=SO:0001459;Ontology_term=CRISPR
NZ_CP012588.1	CRISPRDetect	direct_repeat	1187865	1187900	36	-	.	ID=CRISPR1_REPEAT24_1187865_1187901;Name=CRISPR1_REPEAT24_1187865_1187901;Parent=CRISPR1_1186347_1188100;Note=GTTTTGGAACCATTCGAAACAACACAGCTCTAAAAC;Dbxref=SO:0001459;Ontology_term=CRISPR
NZ_CP012588.1	CRISPRDetect	binding_site	1187901	1187930	30	-	.	ID=CRISPR1_SPACER24_1187901_1187931;Name=CRISPR1_SPACER24_1187901_1187931;Parent=CRISPR1_1186347_1188100;Note=TCACGACTAGTATATTCAGGTACACCGAAT;Dbxref=SO:0001459;Ontology_term=CRISPR
NZ_CP012588.1	CRISPRDetect	direct_repeat	1187931	1187966	36	-	.	ID=CRISPR1_REPEAT25_1187931_1187967;Name=CRISPR1_REPEAT25_1187931_1187967;Parent=CRISPR1_1186347_1188100;Note=GTTTTGGAACCATTCGAAACAACACAGCTCTAAAAC;Dbxref=SO:0001459;Ontology_term=CRISPR
NZ_CP012588.1	CRISPRDetect	binding_site	1187967	1187996	30	-	.	ID=CRISPR1_SPACER25_1187967_1187997;Name=CRISPR1_SPACER25_1187967_1187997;Parent=CRISPR1_1186347_1188100;Note=GTAGCAAGACTAAACACAACTGACGTATCT;Dbxref=SO:0001459;Ontology_term=CRISPR
NZ_CP012588.1	CRISPRDetect	direct_repeat	1187997	1188032	36	-	.	ID=CRISPR1_REPEAT26_1187997_1188033;Name=CRISPR1_REPEAT26_1187997_1188033;Parent=CRISPR1_1186347_1188100;Note=GTTTTGGAACCATTCGAAACAACACAGCTCTAAAAC;Dbxref=SO:0001459;Ontology_term=CRISPR
NZ_CP012588.1	CRISPRDetect	binding_site	1188033	1188063	31	-	.	ID=CRISPR1_SPACER26_1188033_1188064;Name=CRISPR1_SPACER26_1188033_1188064;Parent=CRISPR1_1186347_1188100;Note=CTCTGAGGACTGAGTAATGGACCAAGTGTTT;Dbxref=SO:0001459;Ontology_term=CRISPR
NZ_CP012588.1	CRISPRDetect	direct_repeat	1188064	1188099	36	-	.	ID=CRISPR1_REPEAT27_1188064_1188100;Name=CRISPR1_REPEAT27_1188064_1188100;Parent=CRISPR1_1186347_1188100;Note=GTTTTGGAACCATTCGAAACAACACAGCTCTAAAAC;Dbxref=SO:0001459;Ontology_term=CRISPR
